# Supplementary material for: Genetic architecture of human plasma lipidome and its link to cardiovascular disease
Source: Nat Commun. 2019 Sep 24;10:4329. doi: 10.1038/s41467-019-11954-8 (PMC6760179; doi:10.1038/s41467-019-11954-8)
Supplement: Supplementary file 5 — Supplementary Data 1 [file 41467_2019_11954_MOESM5_ESM.xlsx]

## Sheet: Sheet1
Supplementary Data 1: Phenotypic and genetic correlation matrix for all lipid species
Lipid species	CE(14:0;0)	CE(15:0;0)	CE(16:0;0)	CE(16:1;0)	CE(17:0;0)	CE(17:1;0)	CE(18:0;0)	CE(18:1;0)	CE(18:2;0)	CE(18:3;0)	CE(20:2;0)	CE(20:3;0)	CE(20:4;0)	CE(20:5;0)	CE(22:6;0)	CER(40:1;2)	CER(40:2;2)	CER(42:1;2)	CER(42:2;2)	DAG(16:0;0-18:1;0)	DAG(18:1;0-18:1;0)	DAG(18:1;0-18:2;0)	LPC(14:0;0)	LPC(16:0;0)	LPC(16:1;0)	LPC(18:0;0)	LPC(18:1;0)	LPC(18:2;0)	LPC(20:3;0)	LPC(20:4;0)	LPC(22:6;0)	LPE(16:0;0)	LPE(18:1;0)	LPE(18:2;0)	LPE(20:4;0)	LPE(22:6;0)	PC(14:0;0-16:0;0)	PC(14:0;0-18:1;0)	PC(16:0;0-16:0;0)	PC(16:0;0-16:1;0)	PC(16:0;0-17:1;0)	PC(16:0;0-18:0;0)	PC(16:0;0-18:1;0)	PC(16:0;0-18:2;0)	PC(16:0;0-18:3;0)	PC(16:0;0-20:1;0)	PC(16:0;0-20:2;0)	PC(16:0;0-20:3;0)	PC(16:0;0-20:4;0)
CE(14:0;0)	1	0.821397	0.675275	0.72335	0.69779	0.838073	0.509633	0.659923	0.319585	0.594014	0.208022	0.426449	0.354906	0.379321	0.196553	0.552259	0.307037	0.521202	0.42487	0.435552	0.400742	0.267272	0.465139	0.119985	0.202655	0.106959	0.16688	0.040319	0.0812116	0.120502	-0.0431904	0.190477	0.190854	0.113008	0.158544	0.0915583	0.725868	0.615098	0.695227	0.748507	0.229718	0.505731	0.720468	0.200248	0.504752	0.773411	0.644373	0.387435	0.3226
CE(15:0;0)	0.745555	1	0.593998	0.479281	0.866584	0.819477	0.570259	0.541137	0.408414	0.439934	0.382365	0.329023	0.297485	0.41946	0.366883	0.513764	0.277046	0.458548	0.439998	0.319888	0.291429	0.196472	0.58914	0.242426	0.329241	0.292869	0.273014	0.157233	0.123442	0.14479	0.114906	0.395994	0.333204	0.181384	0.205153	0.2542	0.760753	0.545761	0.710159	0.614606	0.159247	0.484624	0.556123	0.208691	0.400223	0.800853	0.511504	0.26126	0.182159
CE(16:0;0)	0.733953	0.579426	1	0.561095	0.595807	0.667852	0.606544	0.858866	0.660832	0.672842	0.550739	0.538327	0.719627	0.68404	0.483398	0.597617	0.453441	0.65497	0.572723	0.238621	0.21079	0.240429	0.239856	0.197515	0.0546476	0.313954	0.186971	0.156631	0.051746	0.383438	0.132298	0.187096	0.163865	0.20029	0.480529	0.32141	0.483032	0.503608	0.640592	0.357964	0.195362	0.634689	0.669683	0.285736	0.419706	0.475513	0.553471	0.354013	0.575562
CE(16:1;0)	0.725915	0.377689	0.689245	1	0.472182	0.777943	0.398846	0.681903	0.182341	0.569581	0.180002	0.490395	0.35683	0.215508	0.0193468	0.534124	0.504909	0.520996	0.458396	0.299482	0.271689	0.122704	0.401089	0.0832198	0.403671	0.0315472	0.230954	0.119661	0.259475	0.272567	-0.122149	0.13565	0.0476002	0.280426	0.341359	0.046716	0.791858	0.788658	0.468617	0.919199	0.460081	0.40524	0.832004	0.200087	0.562703	0.268609	0.618826	0.541227	0.414927
CE(17:0;0)	0.606254	0.8221	0.612722	0.323214	1	0.820579	0.764579	0.583552	0.405028	0.345711	0.42434	0.175076	0.255493	0.315614	0.249846	0.505134	0.365945	0.441903	0.462975	0.186837	0.118307	-0.0261459	0.390482	0.190874	0.204062	0.403689	0.289345	0.201423	0.0828675	0.127914	0.040048	0.246192	0.283387	0.222936	0.194083	0.0985525	0.618425	0.477021	0.518491	0.371919	-0.0443749	0.457771	0.505909	0.0687669	0.218437	0.612763	0.368302	0.0201255	0.0553466
CE(17:1;0)	0.811433	0.738577	0.751727	0.788751	0.726785	1	0.598528	0.722519	0.32436	0.557504	0.330101	0.503317	0.396132	0.340526	0.244817	0.602685	0.445016	0.582821	0.552699	0.315671	0.249405	0.0570751	0.398627	0.064308	0.235595	0.123205	0.176385	0.0632552	0.173842	0.142743	-0.033408	0.149797	0.0736952	0.157389	0.255711	0.140815	0.838768	0.714347	0.59861	0.657253	0.24699	0.525275	0.783709	0.217584	0.516675	0.518823	0.635588	0.427729	0.348184
CE(18:0;0)	0.502592	0.561688	0.618566	0.303427	0.738592	0.595819	1	0.593666	0.39046	0.438207	0.303568	0.33988	0.321402	0.287442	0.179186	0.548814	0.403763	0.536006	0.522962	0.333834	0.274291	0.192405	0.206711	0.0278877	-0.0263347	0.287283	-0.00944434	-0.0516656	-0.0172697	0.0197343	-0.0987922	0.12521	0.0995648	0.126283	0.173484	0.0231221	0.413011	0.266351	0.333108	0.413011	-0.0775486	0.496156	0.466028	0.056055	0.351343	0.620851	0.433847	0.234551	0.167439
CE(18:1;0)	0.647431	0.468049	0.849747	0.728341	0.55323	0.776073	0.562384	1	0.635356	0.746954	0.469422	0.53456	0.541612	0.501149	0.332749	0.611896	0.445734	0.652863	0.522286	0.158868	0.188898	0.144297	0.189597	0.167984	0.146415	0.247929	0.302582	0.223445	0.165448	0.307635	0.068314	0.159783	0.175942	0.30451	0.361097	0.162378	0.47958	0.612748	0.55408	0.479133	0.331138	0.620751	0.854701	0.285277	0.544657	0.288712	0.5153	0.337055	0.410004
CE(18:2;0)	0.442892	0.437643	0.761685	0.294831	0.512773	0.467239	0.541464	0.644004	1	0.614489	0.763186	0.233199	0.315785	0.412204	0.310587	0.52544	0.251723	0.682291	0.502675	0.00138891	-0.00445577	0.114846	-0.0825769	0.00796286	-0.248887	0.257552	0.0676474	0.324534	-0.237235	-0.055433	-0.0485947	-0.0921192	0.232949	0.454102	0.035587	0.0171623	0.213917	0.26352	0.309251	0.0255535	0.0311294	0.732605	0.446	0.639508	0.500646	0.243233	0.328556	0.00110759	0.0493214
CE(18:3;0)	0.704933	0.401949	0.689884	0.68559	0.363367	0.641018	0.389198	0.699171	0.573519	1	0.375728	0.675326	0.522918	0.386197	0.192627	0.562848	0.249892	0.551857	0.471885	0.232637	0.271614	0.268441	0.109259	-0.0533119	-0.102176	-0.0362265	-0.0198773	0.05918	0.0679963	0.145823	-0.293965	-0.106469	0.0465554	0.115176	0.176046	-0.114126	0.524661	0.567894	0.376674	0.539305	0.231052	0.536312	0.707805	0.480066	0.762031	0.265184	0.636675	0.660064	0.537034
CE(20:2;0)	0.262959	0.297991	0.455956	0.111942	0.397164	0.277304	0.352767	0.376239	0.64288	0.34929	1	0.0559758	0.184735	0.368587	0.376343	0.394076	0.14634	0.523041	0.46504	-0.0452957	-0.0799489	0.0249522	-0.0841322	0.0720705	-0.0957017	0.222214	0.116114	0.214628	-0.200336	-0.0616475	0.145426	0.108286	0.226906	0.36392	-0.0281944	0.147811	0.16041	0.124258	0.345231	0.198305	0.219765	0.482919	0.362463	0.561907	0.405906	0.45919	0.442827	-0.0068703	0.0565014
CE(20:3;0)	0.610173	0.390186	0.719258	0.665463	0.384891	0.654003	0.464368	0.678177	0.555686	0.681762	0.268567	1	0.622108	0.380482	0.211686	0.431265	0.268895	0.466068	0.384617	0.293183	0.258105	0.233552	0.041786	-0.159426	-0.156576	-0.0539417	-0.233896	-0.3042	0.208582	0.191863	-0.172357	-0.25968	-0.186999	-0.120111	0.167821	-0.0674621	0.334963	0.397253	0.146305	0.310717	0.0189828	0.287376	0.393824	-0.0972153	0.345018	-0.0168178	0.485854	0.831235	0.555373
CE(20:4;0)	0.438989	0.35965	0.783382	0.477031	0.407699	0.504374	0.46554	0.629869	0.55464	0.50802	0.262555	0.668939	1	0.731947	0.49224	0.274692	0.227521	0.321603	0.290655	0.0189638	0.00132316	0.0455971	0.0185815	0.0534366	-0.0531356	0.0789489	-0.0765556	-0.18504	0.135819	0.567791	0.0918524	-0.0123375	-0.12077	-0.340841	0.572205	0.275896	0.124059	0.1665	0.32455	0.141109	0.0916593	0.196695	0.322943	-0.189103	0.0313554	0.0220948	0.142207	0.392992	0.883561
CE(20:5;0)	0.451268	0.37327	0.579596	0.332073	0.317063	0.374745	0.270928	0.416189	0.329988	0.42049	0.195209	0.29663	0.54276	1	0.729387	0.327747	0.216029	0.272198	0.320228	0.120389	0.201743	0.255651	0.244443	0.23289	0.0665738	0.254817	0.134288	0.0686708	0.0143158	0.462294	0.469498	0.231999	0.143596	-0.0946534	0.364594	0.591034	0.192075	0.183197	0.484904	0.25073	0.229218	0.373579	0.415116	0.095915	0.177023	0.486336	0.322282	0.220517	0.599075
CE(22:6;0)	0.323514	0.358473	0.567511	0.219175	0.328273	0.322241	0.258109	0.392365	0.414306	0.265316	0.269505	0.305383	0.529821	0.697556	1	0.185528	0.0539801	0.153546	0.31622	0.1559	0.175901	0.211865	0.197822	0.252441	0.0269469	0.319361	0.158187	0.0918251	-0.0314304	0.391352	0.583045	0.290596	0.0638816	-0.0467596	0.274755	0.655233	0.048756	0.0464204	0.281408	-0.0649952	0.184891	0.230482	0.266803	-0.0987306	-0.0336122	0.423962	0.186094	-0.0272267	0.376809
CER(40:1;2)	0.564274	0.465402	0.593902	0.450828	0.48876	0.570358	0.603774	0.591369	0.588551	0.59351	0.367453	0.537217	0.38989	0.226925	0.143902	1	0.713425	0.93075	0.856481	0.478861	0.50865	0.489939	0.122132	-0.0426768	-0.0809987	0.0557344	-0.0947206	-0.0553542	-0.0113581	-0.100871	-0.23202	-0.084494	0.0205399	0.163429	0.0105473	-0.0595107	0.493288	0.363899	0.276486	0.50527	0.153205	0.326651	0.575517	0.367185	0.566571	0.370467	0.456761	0.415795	0.220222
CER(40:2;2)	0.455023	0.360538	0.498144	0.3692	0.402233	0.461523	0.471348	0.483298	0.488385	0.433527	0.28917	0.446769	0.314964	0.1838	0.0875393	0.810997	1	0.582722	0.662633	0.389247	0.37254	0.310866	0.047876	-0.0691155	0.000598796	0.00228193	-0.048896	-0.106336	0.0590264	-0.052364	-0.0841657	-0.00178616	0.154583	0.181084	0.142502	0.10517	0.45793	0.296956	0.313607	0.611527	0.130839	0.228748	0.525098	0.255552	0.386434	0.351042	0.411535	0.352579	0.236069
CER(42:1;2)	0.564302	0.437352	0.658577	0.505546	0.479325	0.589155	0.579583	0.66142	0.655171	0.625743	0.426631	0.559412	0.44215	0.260074	0.195474	0.910188	0.699688	1	0.7863	0.358599	0.394165	0.453404	0.101925	-0.00490798	-0.0789903	0.111244	-0.0314161	0.0721074	0.0245213	-0.0451447	-0.254774	-0.111316	0.0803067	0.27979	0.0388643	-0.0974827	0.454947	0.345464	0.299027	0.426246	0.129726	0.453067	0.577578	0.510637	0.502508	0.296848	0.483959	0.392319	0.215992
CER(42:2;2)	0.456304	0.359943	0.615805	0.439738	0.433854	0.51745	0.523945	0.600581	0.591837	0.578019	0.397655	0.479236	0.423315	0.286389	0.278198	0.838182	0.726467	0.827316	1	0.377863	0.420536	0.447739	0.129014	0.0613118	0.0154102	0.148764	0.0270392	0.0440908	0.0728116	0.035395	-0.0947983	-0.026352	0.0915218	0.229463	0.145107	0.0819892	0.433035	0.338401	0.296584	0.380696	0.028938	0.327232	0.474861	0.333891	0.421612	0.353714	0.489523	0.346178	0.247899
DAG(16:0;0-18:1;0)	0.461892	0.252897	0.387971	0.490501	0.199929	0.403655	0.348802	0.37692	0.163717	0.433638	-0.0174	0.453341	0.24139	0.0878906	0.0650546	0.481593	0.384798	0.421187	0.398436	1	0.872511	0.8306	0.370205	-0.0605685	-0.0369056	-0.0729153	-0.221556	-0.356735	-0.0318953	-0.229877	-0.182103	-0.0146746	-0.178034	-0.126902	-0.256495	-0.096221	0.311516	0.3746	0.0437914	0.375867	-0.0522605	0.0662935	0.278489	-0.0294806	0.318068	0.300982	0.318166	0.378716	0.0582078
DAG(18:1;0-18:1;0)	0.376351	0.197447	0.38992	0.42587	0.200587	0.362056	0.3628	0.405223	0.239328	0.421211	0.0159712	0.473016	0.284311	0.07721	0.0816112	0.514725	0.424931	0.462229	0.471799	0.881718	1	0.941545	0.181374	-0.185953	-0.215074	-0.250526	-0.338329	-0.45266	-0.200952	-0.347809	-0.211066	-0.0540984	-0.188788	-0.114693	-0.238714	-0.0326562	0.260011	0.39713	0.0228066	0.389633	0.0196738	0.0672342	0.36709	0.0222872	0.387028	0.283402	0.340495	0.440176	0.0812398
DAG(18:1;0-18:2;0)	0.268932	0.161454	0.365754	0.241886	0.173938	0.215522	0.338121	0.299595	0.343215	0.354818	0.121179	0.416201	0.288957	0.095619	0.150602	0.486722	0.412109	0.44011	0.461301	0.747704	0.892044	1	0.1728	-0.126157	-0.308115	-0.175168	-0.36382	-0.397424	-0.230891	-0.278489	-0.0905061	-0.0668242	-0.0312887	-0.0296236	-0.21205	0.0373433	0.155557	0.237046	0.0749968	0.231426	-0.0055378	0.13449	0.319509	0.157509	0.382741	0.316364	0.358323	0.427254	0.151029
LPC(14:0;0)	0.620761	0.444984	0.319026	0.390105	0.326937	0.432747	0.236582	0.292196	0.172347	0.449839	0.0749168	0.278725	0.128727	0.218812	0.085375	0.339095	0.293706	0.299877	0.249837	0.330818	0.22871	0.151842	1	0.677666	0.805203	0.475767	0.545667	0.290187	0.425753	0.413914	0.428721	0.591806	0.404632	0.229345	0.0720479	0.270421	0.553851	0.625265	0.422031	0.356717	-0.0732051	0.0815868	0.356296	-0.0201631	0.289859	0.408965	0.354599	0.124767	0.0713652
LPC(16:0;0)	0.284666	0.216662	0.339826	0.219963	0.283059	0.273545	0.241672	0.333104	0.279928	0.313046	0.195547	0.13923	0.187687	0.186313	0.133169	0.278346	0.248865	0.295649	0.321732	0.172801	0.154148	0.137051	0.606668	1	0.809037	0.830545	0.868114	0.656329	0.587798	0.723368	0.666972	0.723681	0.578051	0.411572	0.36968	0.529703	0.0129334	0.191814	0.190698	-0.129174	-0.230397	-0.132835	0.0623713	-0.124759	-0.0599381	0.143512	-0.0694573	-0.256658	0.0121047
LPC(16:1;0)	0.402822	0.213681	0.316613	0.582382	0.203878	0.448603	0.120868	0.40379	0.0922827	0.405505	0.0526283	0.258836	0.163239	0.121484	0.00656061	0.254387	0.249286	0.272955	0.283	0.25354	0.214052	0.0792215	0.649003	0.715262	1	0.596932	0.856806	0.535625	0.664583	0.651437	0.498221	0.688772	0.338409	0.26387	0.298741	0.378137	0.244979	0.486991	0.20183	0.214321	-0.197991	-0.272594	0.177014	-0.296837	0.0366075	0.0335959	-0.1069	-0.223164	-0.0481406
LPC(18:0;0)	0.172292	0.190205	0.26156	-0.0115823	0.32158	0.171368	0.392237	0.236452	0.363693	0.247537	0.293448	0.0832648	0.158938	0.169705	0.105806	0.305134	0.280473	0.29571	0.32402	0.0456575	0.064847	0.0932855	0.447793	0.840395	0.477675	1	0.741476	0.600005	0.457536	0.568108	0.602921	0.617758	0.561105	0.381766	0.338525	0.491645	-0.0190615	0.0834745	0.218342	-0.188174	-0.365905	0.0389486	0.0286196	-0.0680738	-0.0738184	0.390093	-0.0388642	-0.227235	-0.0622778
LPC(18:1;0)	0.117042	0.119752	0.142113	0.0985141	0.21403	0.18643	0.122301	0.245466	0.159214	0.190714	0.199849	-0.063217	0.0121346	0.0325999	-0.0506604	0.172396	0.160112	0.196534	0.22392	-0.0814192	-0.066917	-0.129385	0.447849	0.813571	0.685807	0.762492	1	0.799588	0.66261	0.645159	0.625941	0.819094	0.69862	0.568194	0.476754	0.532364	0.184111	0.314513	0.406894	0.102826	-0.062733	0.055543	0.287232	0.142331	0.146807	0.273203	0.0300613	-0.2066	-0.0227013
LPC(18:2;0)	-0.0693377	0.0346873	-0.00146068	-0.171738	0.135621	-0.0344022	0.0819238	0.025124	0.233445	0.0434746	0.257541	-0.191365	-0.100282	-0.0480821	-0.0811547	0.11569	0.0797737	0.149448	0.13427	-0.233906	-0.199546	-0.141236	0.282884	0.619816	0.395887	0.649877	0.833771	1	0.463642	0.401498	0.48073	0.644028	0.798456	0.842439	0.353469	0.383545	0.130817	0.137399	0.34679	0.0365468	0.00836679	0.297323	0.137315	0.528812	0.29321	0.195492	0.0969475	-0.237331	-0.118778
LPC(20:3;0)	0.30539	0.157351	0.234456	0.330938	0.201948	0.33233	0.210126	0.291991	0.141492	0.386847	0.113605	0.371888	0.180957	0.0251298	-0.0897326	0.325968	0.290483	0.324391	0.281173	0.177215	0.160546	0.0811726	0.520141	0.658081	0.688703	0.569726	0.709286	0.588014	1	0.697757	0.451226	0.511733	0.400612	0.280254	0.578398	0.372766	0.28455	0.288307	0.217501	0.205844	-0.213158	-0.0907994	0.132491	-0.164641	0.0313546	0.0597652	0.106464	0.342258	0.312378
LPC(20:4;0)	0.0917226	0.104087	0.235471	0.120167	0.195975	0.160707	0.191465	0.215117	0.111476	0.18433	0.0743798	0.112287	0.427328	0.204198	0.0942737	0.155783	0.126795	0.175303	0.207307	-0.0333626	-0.0167557	-0.0315038	0.347792	0.689889	0.567044	0.616921	0.73888	0.633713	0.704672	1	0.61008	0.577036	0.390119	0.0488476	0.762221	0.6352	0.0116164	0.105145	0.350471	0.0743965	-0.0636183	-0.165841	0.156605	-0.276608	-0.102831	0.0853345	-0.10237	0.135717	0.596198
LPC(22:6;0)	0.106805	0.17132	0.226582	0.022646	0.173423	0.0834844	0.0803749	0.127704	0.100271	0.0203861	0.119079	-0.0738932	0.175847	0.493847	0.528663	-0.00691627	0.0352805	0.0350955	0.104983	-0.106704	-0.118721	-0.0691038	0.292446	0.563038	0.393389	0.494986	0.540151	0.477975	0.398405	0.593041	1	0.68475	0.432967	0.193679	0.324069	0.869576	-0.0455198	-0.0174231	0.236914	-0.161445	0.0043078	-0.0300887	0.043036	-0.203738	-0.187097	0.371307	0.0344872	-0.247038	0.0546136
LPE(16:0;0)	0.322812	0.271096	0.329939	0.264702	0.273234	0.296779	0.166797	0.306569	0.207077	0.258611	0.199158	0.0882123	0.123035	0.157229	0.179987	0.177913	0.183335	0.189334	0.22233	0.200779	0.174471	0.126653	0.506905	0.740874	0.604601	0.555926	0.665552	0.496639	0.523128	0.498962	0.503059	1	0.690436	0.54192	0.491336	0.64438	0.228858	0.290617	0.401473	0.0572586	-0.0427416	0.0474505	0.168445	-0.0611042	0.0128923	0.281105	-0.044446	-0.295506	-0.0175568
LPE(18:1;0)	0.163784	0.0978819	0.158922	0.165024	0.14386	0.175362	0.115859	0.240399	0.191826	0.261071	0.169995	0.0712642	0.0245082	-0.0719369	-0.14122	0.213643	0.156288	0.22052	0.207485	0.190142	0.191818	0.122318	0.407106	0.54518	0.499476	0.457779	0.674043	0.673924	0.563161	0.469912	0.244168	0.619323	1	0.717707	0.331146	0.368776	0.2444	0.32707	0.220627	-0.139105	-0.209657	0.141339	0.0196196	0.316275	0.117193	0.110454	0.05594	-0.231255	-0.0621123
LPE(18:2;0)	0.133369	0.085675	0.109594	0.0848658	0.148841	0.139656	0.154713	0.177118	0.304067	0.262642	0.267242	0.0213922	-0.123224	-0.174589	-0.192546	0.293865	0.220195	0.300287	0.25293	0.0977415	0.106554	0.10303	0.393943	0.547771	0.461623	0.52175	0.686865	0.791973	0.577909	0.400932	0.213426	0.587669	0.834632	1	0.638707	0.128926	0.388931	0.410878	0.301419	0.247488	0.00576815	0.363311	0.279571	0.720387	0.520034	0.204011	0.327669	0.0142407	-0.247994
LPE(20:4;0)	0.198419	0.126794	0.316414	0.283213	0.21796	0.282383	0.24282	0.34714	0.234069	0.319431	0.159438	0.22932	0.370817	0.0269145	-0.0537844	0.308414	0.256944	0.332441	0.331508	0.132989	0.172412	0.106459	0.321287	0.565941	0.544862	0.473263	0.646702	0.562599	0.68823	0.746637	0.308362	0.557204	0.637565	0.638707	1	0.550192	0.30395	0.172322	0.432634	0.273845	-0.092549	-0.0123745	0.203828	-0.0820611	0.0366656	0.0570322	-0.0352011	0.142346	0.612292
LPE(22:6;0)	0.279862	0.24137	0.377581	0.256648	0.187645	0.237052	0.0754478	0.273505	0.191662	0.192877	0.156075	0.103536	0.270654	0.486325	0.528472	0.113393	0.160053	0.157217	0.229906	0.0607809	0.0548189	0.0649482	0.29031	0.466511	0.404595	0.30494	0.380584	0.267496	0.324752	0.432857	0.743719	0.603751	0.288173	0.258764	0.464661	1	0.127207	0.069251	0.408167	0.058398	0.0777046	0.000392536	0.208183	-0.182615	-0.140041	0.482184	0.0481585	-0.136443	0.274581
PC(14:0;0-16:0;0)	0.781573	0.509385	0.504109	0.620995	0.36745	0.605949	0.258184	0.453361	0.248628	0.546732	0.163906	0.402304	0.226014	0.27694	0.159388	0.379004	0.325214	0.370449	0.299933	0.397161	0.262436	0.130534	0.69844	0.253714	0.460548	0.10086	0.177856	0.0222921	0.327106	0.0814009	0.111666	0.40347	0.3159	0.265923	0.240448	0.300979	1	0.802522	0.840923	0.930801	0.387356	0.619321	0.772108	0.413257	0.683761	0.537086	0.723838	0.470213	0.216484
PC(14:0;0-18:1;0)	0.686026	0.391209	0.45696	0.662566	0.272829	0.581181	0.211511	0.491942	0.248392	0.588305	0.127119	0.448944	0.209704	0.172733	0.0678563	0.401417	0.354144	0.384896	0.323247	0.4545	0.382637	0.231831	0.668493	0.278331	0.542721	0.109018	0.210772	-0.00567883	0.362824	0.0801552	0.0314604	0.358073	0.318872	0.284089	0.267004	0.242605	0.808438	1	0.642952	0.765896	0.435365	0.440466	0.83935	0.482716	0.69447	0.444265	0.686496	0.575666	0.291537
PC(16:0;0-16:0;0)	0.617757	0.446076	0.736951	0.620518	0.410614	0.583606	0.323923	0.62466	0.495017	0.530626	0.379502	0.448222	0.473383	0.388645	0.357047	0.390104	0.335329	0.452678	0.44308	0.312465	0.239168	0.175694	0.396315	0.36144	0.434444	0.203835	0.274523	0.126893	0.291956	0.234836	0.251143	0.487756	0.343334	0.27121	0.369706	0.459361	0.710537	0.556296	1	0.359315	0.25069	0.537411	0.577131	0.345237	0.475953	0.462132	0.517813	0.216557	0.391882
PC(16:0;0-16:1;0)	0.61841	0.265553	0.490105	0.860283	0.178157	0.61495	0.16029	0.543716	0.142692	0.580168	0.0449768	0.487215	0.271073	0.176117	0.0655804	0.376835	0.322282	0.401734	0.356083	0.504544	0.425094	0.231241	0.416767	0.185824	0.595885	-0.062363	0.113176	-0.146145	0.329461	0.0629685	-0.00633565	0.328387	0.232408	0.169531	0.293331	0.273043	0.70011	0.662379	0.639195	1	0.234067	0.311348	0.664105	0.131505	0.678017	0.133271	0.476962	0.482241	0.236658
PC(16:0;0-17:1;0)	0.429869	0.20353	0.42506	0.578828	0.18002	0.488796	0.171499	0.505471	0.217898	0.445456	0.100572	0.336066	0.243019	0.129255	0.100946	0.313302	0.243286	0.340225	0.300056	0.343748	0.310784	0.196566	0.258388	0.187399	0.369769	-0.00306877	0.140695	-0.00439544	0.208995	0.0847038	0.0281683	0.263993	0.232827	0.20343	0.250204	0.203709	0.458626	0.449158	0.493596	0.585607	1	-0.0883721	0.332262	0.178691	0.370039	-0.240085	0.125855	0.0897485	0.220063
PC(16:0;0-18:0;0)	0.516272	0.363176	0.617403	0.481363	0.407271	0.523944	0.454938	0.601218	0.645254	0.579454	0.437505	0.490783	0.361399	0.181913	0.175113	0.548591	0.439936	0.588967	0.523878	0.336328	0.341574	0.312579	0.372629	0.350679	0.350242	0.327691	0.292078	0.256636	0.340258	0.171782	0.0783955	0.355074	0.411806	0.441578	0.369417	0.241074	0.526219	0.512013	0.65987	0.463564	0.403382	1	0.432112	0.539622	0.664169	0.553161	0.561832	0.223419	0.128029
PC(16:0;0-18:1;0)	0.646919	0.365463	0.648746	0.812279	0.324803	0.70029	0.306002	0.738556	0.371003	0.66783	0.231852	0.534346	0.384556	0.226166	0.175414	0.516101	0.414261	0.561407	0.513291	0.520663	0.489927	0.312362	0.418618	0.348579	0.577293	0.121428	0.281786	0.00193356	0.374359	0.167833	0.076425	0.43962	0.361323	0.286966	0.393196	0.341723	0.680815	0.721697	0.750753	0.850904	0.658024	0.659486	1	0.418345	0.778965	0.432159	0.60056	0.464571	0.401086
PC(16:0;0-18:2;0)	0.445874	0.304741	0.586041	0.458382	0.305231	0.437373	0.303145	0.535971	0.681037	0.526987	0.456852	0.419913	0.279249	0.0783321	0.144088	0.525035	0.408667	0.586476	0.507221	0.367028	0.377597	0.402386	0.282597	0.294332	0.277662	0.172936	0.207814	0.270796	0.249831	0.0589166	0.00315294	0.343032	0.437571	0.500421	0.320365	0.218098	0.510594	0.499966	0.682438	0.488901	0.469197	0.776714	0.66696	1	0.782031	0.14341	0.368134	0.0591308	-0.0747864
PC(16:0;0-18:3;0)	0.613828	0.307807	0.484754	0.604293	0.186559	0.485133	0.165469	0.48671	0.354067	0.767747	0.233124	0.412462	0.211154	0.258703	0.102103	0.431673	0.337921	0.445017	0.401745	0.441485	0.385302	0.29558	0.539113	0.290903	0.451878	0.137729	0.21909	0.092659	0.321325	0.0752219	0.0510396	0.372938	0.387141	0.371588	0.262901	0.251567	0.716534	0.713701	0.609386	0.679006	0.510154	0.603582	0.730789	0.640077	1	0.430726	0.72489	0.571527	0.183921
PC(16:0;0-20:1;0)	0.544601	0.357202	0.540179	0.545679	0.343755	0.537514	0.256422	0.529077	0.281914	0.44539	0.231747	0.360078	0.276235	0.32977	0.254442	0.299416	0.270639	0.343114	0.361389	0.33552	0.282347	0.16726	0.319606	0.267428	0.361111	0.143434	0.200294	-0.0293126	0.205583	0.0686259	0.163916	0.381251	0.246254	0.12464	0.162414	0.352288	0.555862	0.457931	0.667786	0.599804	0.378185	0.496614	0.683377	0.473287	0.52612	1	0.507824	-0.0447246	-0.0264907
PC(16:0;0-20:2;0)	0.661611	0.384045	0.660634	0.700107	0.330611	0.630041	0.325651	0.621229	0.482837	0.626552	0.304657	0.669651	0.398075	0.217699	0.242501	0.482228	0.414662	0.520771	0.480172	0.518353	0.479233	0.421206	0.389772	0.244647	0.371226	0.0688435	0.0462536	-0.0953819	0.30625	0.00823396	0.00680748	0.318199	0.226848	0.18742	0.209454	0.279354	0.650629	0.63572	0.698687	0.706157	0.519004	0.679149	0.786574	0.732369	0.659414	0.65946	1	0.568514	0.20488
PC(16:0;0-20:3;0)	0.614497	0.300138	0.573596	0.731181	0.233988	0.59198	0.284566	0.567967	0.34905	0.654094	0.146578	0.815562	0.43469	0.109448	0.0996337	0.498457	0.417542	0.50966	0.435875	0.595565	0.58055	0.483897	0.363403	0.171117	0.37628	-0.0184171	-0.0370725	-0.201393	0.418118	0.0499135	-0.138971	0.214133	0.178026	0.120875	0.269458	0.149321	0.576388	0.623904	0.557408	0.728389	0.495512	0.564532	0.74553	0.616494	0.618066	0.504086	0.855673	1	0.510712
PC(16:0;0-20:4;0)	0.479755	0.271503	0.653436	0.632471	0.249916	0.498198	0.275118	0.555309	0.303509	0.523498	0.101044	0.605201	0.786204	0.368688	0.337419	0.356639	0.275251	0.402674	0.393635	0.423637	0.411352	0.353372	0.222451	0.186984	0.316381	-0.0186233	-0.00515384	-0.174466	0.268405	0.369826	0.09056	0.224805	0.12578	-0.0658838	0.414504	0.329911	0.443552	0.424207	0.613344	0.590418	0.453543	0.437192	0.652091	0.476408	0.446977	0.463678	0.644371	0.710637	1
PC(16:0;0-20:5;0)	0.462226	0.302562	0.487379	0.416397	0.207694	0.35637	0.159978	0.371115	0.181953	0.439767	0.102299	0.252522	0.411564	0.876976	0.522297	0.213378	0.18044	0.245619	0.26328	0.174721	0.130232	0.111671	0.302465	0.19958	0.238708	0.0936024	0.0560922	-0.0640217	0.101836	0.200162	0.446836	0.227851	0.0131175	-0.122604	0.0656476	0.521243	0.417243	0.3121	0.476001	0.362552	0.254765	0.244621	0.381542	0.179673	0.428017	0.456817	0.34601	0.265837	0.486525
PC(16:0;0-22:4;0)	0.523577	0.25379	0.577427	0.66472	0.255727	0.541879	0.295578	0.572611	0.30268	0.572633	0.147978	0.605714	0.570655	0.126977	0.0812739	0.405445	0.344675	0.447624	0.38277	0.433071	0.39905	0.303383	0.274433	0.232079	0.399047	0.0858784	0.101544	-0.0984994	0.360575	0.27828	-0.047647	0.241445	0.19428	0.108293	0.420266	0.168491	0.47832	0.500662	0.571773	0.629168	0.459722	0.568297	0.698966	0.486024	0.496641	0.478678	0.685885	0.72465	0.756455
PC(16:0;0-22:5;0)	0.609102	0.395004	0.67288	0.583987	0.364651	0.54887	0.351807	0.586576	0.355306	0.600598	0.240134	0.473193	0.56615	0.658204	0.457597	0.401913	0.344469	0.434974	0.436303	0.326579	0.311224	0.270918	0.380447	0.388569	0.418939	0.278177	0.222972	0.0193411	0.323913	0.34707	0.38081	0.378867	0.141176	0.0530417	0.316702	0.479054	0.517191	0.460933	0.644792	0.526548	0.405679	0.496429	0.627673	0.383754	0.515189	0.544231	0.566261	0.507128	0.649375
PC(16:0;0-22:6;0)	0.392169	0.338168	0.566825	0.345314	0.265572	0.33476	0.189662	0.383089	0.312936	0.246339	0.190656	0.286707	0.450366	0.6726	0.802851	0.158293	0.181123	0.208851	0.263539	0.214269	0.215788	0.258461	0.131696	0.171806	0.122209	0.045746	-0.0642227	-0.158087	-0.0439197	0.0550749	0.551446	0.269999	-0.101189	-0.200912	-0.0300143	0.657492	0.320631	0.238851	0.50705	0.306788	0.228859	0.255182	0.381171	0.300381	0.260062	0.439609	0.452725	0.30112	0.490907
PC(16:1;0-18:1;0)	0.514332	0.268789	0.481624	0.743727	0.247974	0.586932	0.164533	0.600417	0.285375	0.566361	0.181121	0.463688	0.255398	0.086952	0.0585563	0.377243	0.343758	0.412926	0.408237	0.383688	0.418162	0.268351	0.401454	0.315633	0.683101	0.113326	0.326329	0.0540187	0.401727	0.154937	0.0468209	0.408393	0.372212	0.322031	0.390184	0.286095	0.568227	0.728834	0.59927	0.762061	0.535749	0.568178	0.827023	0.573552	0.644539	0.534269	0.662546	0.664119	0.513391
PC(16:1;0-18:2;0)	0.387546	0.237266	0.369759	0.479461	0.216813	0.398875	0.153255	0.399076	0.46048	0.484487	0.320628	0.402602	0.12564	-0.159279	-0.0710637	0.400063	0.354556	0.426513	0.383301	0.31499	0.368029	0.358239	0.358353	0.253907	0.473968	0.145169	0.263237	0.223667	0.355666	0.0540449	-0.0860047	0.30187	0.423174	0.495325	0.330795	0.10531	0.470902	0.589187	0.484099	0.535737	0.388781	0.604895	0.593587	0.772548	0.610528	0.36441	0.620788	0.609993	0.344434
PC(17:0;0-18:2;0)	0.306944	0.306688	0.405718	0.195017	0.3298	0.337894	0.335773	0.384151	0.567412	0.332571	0.382172	0.275846	0.19445	0.0705927	0.105573	0.448033	0.362697	0.446981	0.381798	0.207706	0.249678	0.291832	0.186584	0.212699	0.129516	0.24433	0.179802	0.268726	0.165469	0.0430776	0.00677107	0.200866	0.293664	0.378945	0.204301	0.116427	0.305673	0.273595	0.414939	0.224107	0.371619	0.531172	0.374217	0.665778	0.359896	0.229828	0.431675	0.344925	0.236226
PC(17:0;0-20:3;0)	0.362398	0.236945	0.360092	0.335451	0.211437	0.352469	0.273605	0.338316	0.294017	0.350212	0.146384	0.430093	0.223987	0.0911884	0.0652974	0.359287	0.283796	0.335039	0.268391	0.29226	0.281491	0.248172	0.237369	0.182396	0.200019	0.17392	0.10976	0.0280093	0.261913	0.0522663	-0.0269565	0.128394	0.144314	0.163969	0.152304	0.0728606	0.338263	0.365846	0.347815	0.326974	0.336233	0.375247	0.397713	0.422173	0.35442	0.271863	0.459642	0.505796	0.334986
PC(17:0;0-20:4;0)	0.439992	0.336386	0.542612	0.445413	0.379214	0.481884	0.340756	0.467184	0.344981	0.429538	0.145066	0.528847	0.597812	0.238632	0.193171	0.378182	0.304495	0.365055	0.332579	0.313772	0.331819	0.306107	0.251432	0.229401	0.260273	0.155498	0.106793	-0.0178883	0.278551	0.313503	0.036219	0.169925	0.133236	0.0484093	0.33329	0.185899	0.381799	0.394367	0.491397	0.393891	0.434404	0.436527	0.48971	0.443614	0.362993	0.347805	0.539191	0.585769	0.703519
PC(18:0;0-18:1;0)	0.646947	0.386496	0.572624	0.6899	0.389133	0.694724	0.457735	0.689382	0.353155	0.669227	0.240017	0.477681	0.302183	0.231412	0.125639	0.555529	0.436439	0.555919	0.49598	0.473445	0.420548	0.224544	0.466103	0.353505	0.524033	0.3305	0.371572	0.108808	0.419729	0.180985	0.0730963	0.373761	0.421533	0.360155	0.363437	0.228553	0.660148	0.673173	0.637282	0.707091	0.543839	0.673553	0.850359	0.534157	0.678399	0.635609	0.649777	0.59656	0.450497
PC(18:0;0-18:2;0)	0.394189	0.303381	0.534419	0.302689	0.374816	0.395953	0.499131	0.504222	0.727611	0.527365	0.514115	0.383046	0.265364	0.116746	0.128476	0.603376	0.475329	0.625088	0.560388	0.314322	0.345937	0.375014	0.271506	0.316794	0.217787	0.438835	0.288011	0.379307	0.282426	0.109514	0.0331924	0.257038	0.438698	0.539469	0.3256	0.130165	0.407025	0.374584	0.557371	0.324101	0.35207	0.792471	0.50941	0.837617	0.535552	0.379383	0.573896	0.446108	0.294535
PC(18:0;0-18:3;0)	0.573858	0.313384	0.49352	0.510904	0.26402	0.46999	0.300107	0.476414	0.358565	0.712136	0.217782	0.395666	0.251915	0.412874	0.152684	0.439092	0.382083	0.448324	0.401149	0.387141	0.338483	0.262051	0.485	0.275113	0.385015	0.268245	0.219806	0.0973738	0.299849	0.0938406	0.12747	0.291382	0.340609	0.296676	0.208427	0.261988	0.61721	0.57976	0.551788	0.553773	0.359759	0.599262	0.608593	0.496159	0.81993	0.539056	0.564404	0.489593	0.367284
PC(18:0;0-20:2;0)	0.512851	0.307012	0.527592	0.498463	0.30167	0.505655	0.341363	0.511192	0.48338	0.507811	0.311579	0.441116	0.257181	0.217305	0.190981	0.421824	0.376438	0.447373	0.417352	0.367726	0.325563	0.29276	0.314448	0.187928	0.255505	0.177898	0.0915357	0.0141614	0.171835	-0.0412334	0.0304682	0.238708	0.229088	0.227536	0.10607	0.201339	0.512062	0.501206	0.553412	0.501929	0.388301	0.609382	0.593446	0.600144	0.537921	0.571457	0.734324	0.529043	0.350478
PC(18:0;0-20:3;0)	0.600566	0.304191	0.557433	0.654234	0.280991	0.583997	0.443672	0.565383	0.378919	0.683259	0.158543	0.848109	0.444701	0.185042	0.129153	0.559227	0.464383	0.53945	0.470827	0.58693	0.57938	0.483553	0.378691	0.175814	0.340848	0.159752	-0.0202398	-0.17383	0.437135	0.0684995	-0.106232	0.13226	0.143891	0.113346	0.238402	0.0936514	0.514328	0.5708	0.462275	0.613991	0.399051	0.593749	0.634055	0.470122	0.552811	0.426151	0.736405	0.884055	0.573057
PC(18:0;0-20:4;0)	0.395154	0.262247	0.647342	0.460762	0.312026	0.434018	0.458015	0.538589	0.404828	0.500851	0.181942	0.597293	0.85039	0.444294	0.375967	0.423595	0.339947	0.445796	0.437271	0.348661	0.379842	0.366753	0.16567	0.204015	0.222065	0.223752	0.0430774	-0.0812052	0.260333	0.439595	0.151866	0.131533	0.0869631	-0.0575765	0.420141	0.281483	0.292645	0.279455	0.508962	0.376834	0.307593	0.45831	0.477741	0.359274	0.317068	0.34655	0.484395	0.542156	0.856891
PC(18:0;0-20:5;0)	0.391157	0.250711	0.442951	0.318075	0.212635	0.291398	0.240774	0.324386	0.197354	0.41977	0.149427	0.236203	0.407739	0.821107	0.470549	0.225792	0.180143	0.241928	0.274966	0.160404	0.123704	0.117308	0.23582	0.180742	0.188694	0.185613	0.0558255	-0.0338611	0.0956016	0.198706	0.401609	0.133696	-0.00269895	-0.113364	0.0672025	0.415043	0.33455	0.230799	0.408201	0.254245	0.194815	0.231088	0.281895	0.109014	0.357045	0.3678	0.258214	0.182494	0.393673
PC(18:0;0-22:5;0)	0.608582	0.340013	0.6304	0.630369	0.343887	0.578031	0.430643	0.626365	0.364112	0.667352	0.233755	0.587553	0.517813	0.473861	0.282717	0.491189	0.405481	0.505996	0.476133	0.414358	0.393287	0.314683	0.37434	0.334714	0.428892	0.32114	0.201588	-0.00651045	0.378987	0.271531	0.181025	0.263894	0.188647	0.125147	0.323974	0.278489	0.511811	0.51149	0.570754	0.56705	0.374141	0.541274	0.646087	0.376032	0.531826	0.513138	0.596139	0.578407	0.568091
PC(18:1;0-18:1;0)	0.342387	0.228975	0.435291	0.424789	0.279977	0.438265	0.230102	0.565234	0.441469	0.461741	0.354072	0.295692	0.181311	0.0143011	0.00293064	0.401829	0.349407	0.433925	0.417948	0.239912	0.297683	0.197731	0.286238	0.360217	0.449456	0.31191	0.498839	0.325411	0.339665	0.183208	0.0410557	0.39802	0.568501	0.507084	0.404565	0.18248	0.416957	0.571002	0.571214	0.403472	0.438544	0.663506	0.680747	0.672764	0.55517	0.467217	0.523521	0.432423	0.314092
PC(18:1;0-18:2;0)	0.275628	0.219631	0.353904	0.24425	0.28156	0.300585	0.219021	0.393542	0.576893	0.410315	0.461749	0.279462	0.0754599	-0.130778	-0.0775169	0.418995	0.353559	0.453859	0.404842	0.189522	0.256438	0.279792	0.247208	0.314076	0.292195	0.321612	0.402493	0.444317	0.324387	0.0877504	-0.0666969	0.316696	0.551108	0.61934	0.338433	0.0617517	0.346103	0.398357	0.483895	0.279793	0.303464	0.692262	0.481061	0.824958	0.503894	0.365186	0.529152	0.439675	0.196765
PC(18:1;0-20:3;0)	0.50939	0.292732	0.523864	0.605572	0.286662	0.543389	0.314738	0.566788	0.399947	0.611849	0.212414	0.755932	0.452531	0.0342455	0.0313041	0.480666	0.42639	0.487876	0.448966	0.452136	0.515755	0.439512	0.327477	0.228339	0.412103	0.149295	0.135164	-0.0408065	0.469164	0.172874	-0.129672	0.209909	0.273268	0.209867	0.378183	0.0991607	0.468636	0.560463	0.502813	0.579306	0.398928	0.590221	0.657109	0.573019	0.523726	0.435448	0.733115	0.864773	0.635942
PC(18:1;0-20:4;0)	0.443062	0.301793	0.617573	0.530855	0.32243	0.48487	0.307401	0.573249	0.389178	0.544367	0.21419	0.557722	0.72204	0.375519	0.228907	0.37796	0.334159	0.409363	0.41081	0.277542	0.334406	0.2949	0.263903	0.286886	0.397556	0.20419	0.231427	0.0292761	0.35816	0.453469	0.125454	0.274685	0.256555	0.082515	0.475123	0.294793	0.389911	0.435435	0.59118	0.467094	0.395726	0.492147	0.596142	0.456781	0.446668	0.464791	0.557416	0.59751	0.822974
PC(18:2;0-18:2;0)	0.219623	0.191885	0.264932	0.0954335	0.240336	0.194838	0.22654	0.253523	0.54961	0.343335	0.447409	0.162134	0.0514101	-0.152097	-0.132803	0.373122	0.302197	0.396599	0.313533	0.0797562	0.108713	0.173646	0.265054	0.351221	0.226194	0.400099	0.432329	0.584979	0.343495	0.180072	-0.0364517	0.31336	0.572272	0.686507	0.355972	0.0042156	0.304154	0.297393	0.382598	0.151236	0.23446	0.606592	0.325006	0.74603	0.428422	0.210656	0.384821	0.27977	0.104071
PC-O(16:0;0-16:0;0)	0.364698	0.292357	0.480771	0.331987	0.342992	0.387571	0.311965	0.443369	0.416339	0.385497	0.291571	0.282588	0.290537	0.176691	0.229914	0.351592	0.293671	0.362401	0.390563	0.253656	0.194212	0.158727	0.397997	0.560771	0.44409	0.500277	0.473037	0.348684	0.418841	0.378643	0.272439	0.47262	0.371482	0.399376	0.425757	0.342072	0.352347	0.365196	0.5259	0.295144	0.314678	0.413561	0.455557	0.45932	0.336963	0.338068	0.38094	0.305445	0.312911
PC-O(16:0;0-16:1;0)	0.39676	0.229833	0.376141	0.562449	0.203555	0.457823	0.137694	0.449693	0.163258	0.335019	0.104308	0.286704	0.201755	0.0835404	0.0479542	0.230135	0.182941	0.272919	0.245433	0.207374	0.163619	0.0406356	0.32566	0.284699	0.511933	0.106404	0.275816	0.0718169	0.325278	0.201831	0.138869	0.339119	0.250883	0.232121	0.343426	0.284857	0.471649	0.471641	0.523043	0.577607	0.483319	0.376912	0.581042	0.372437	0.394333	0.386372	0.441779	0.420118	0.39341
PC-O(16:0;0-18:1;0)	0.17435	0.248183	0.381083	0.149833	0.307364	0.284103	0.212866	0.435786	0.486367	0.255424	0.415645	0.1557	0.202019	0.0444263	0.138024	0.249744	0.206032	0.30131	0.331832	-0.0939103	-0.0591925	-0.0663354	0.161583	0.374757	0.290747	0.382428	0.497142	0.419894	0.280242	0.292815	0.189347	0.377153	0.359527	0.40149	0.375871	0.252371	0.210394	0.235825	0.508271	0.139818	0.208719	0.473075	0.402004	0.491202	0.249579	0.316927	0.278537	0.14941	0.171497
PC-O(16:0;0-18:2;0)	0.15591	0.238331	0.334363	0.0892901	0.319293	0.254202	0.260794	0.315582	0.53772	0.225064	0.465384	0.0904442	0.15493	0.0370705	0.10189	0.275427	0.217573	0.340306	0.324104	-0.130596	-0.109349	-0.0581102	0.11092	0.305288	0.163785	0.360063	0.392759	0.454858	0.219631	0.213088	0.14761	0.255088	0.300163	0.395081	0.288394	0.147704	0.15863	0.12182	0.405122	0.083046	0.15937	0.489806	0.279779	0.550087	0.214218	0.278136	0.321484	0.126878	0.129551
PC-O(16:0;0-20:3;0)	0.400153	0.289496	0.432136	0.434988	0.325354	0.501152	0.358932	0.463038	0.391337	0.461233	0.289529	0.58419	0.351728	0.0503577	0.0802931	0.384073	0.324829	0.41075	0.381085	0.219352	0.221067	0.163318	0.17821	0.136863	0.229066	0.116096	0.0811324	-0.00867026	0.351663	0.118044	-0.0738549	0.124079	0.114857	0.0990126	0.24292	0.0476952	0.310384	0.332343	0.375107	0.372274	0.255654	0.421943	0.452906	0.386412	0.300094	0.350839	0.557251	0.586773	0.40363
PC-O(16:0;0-20:4;0)	0.309681	0.271708	0.565225	0.375565	0.352431	0.415932	0.409353	0.478068	0.369958	0.317704	0.185823	0.432086	0.688644	0.291042	0.263031	0.311002	0.260738	0.347187	0.356527	0.15781	0.157386	0.139624	0.117457	0.223363	0.194836	0.182815	0.113988	0.00471721	0.234598	0.413246	0.138773	0.125981	0.0614532	-0.0438924	0.38633	0.206856	0.187331	0.171893	0.453195	0.25532	0.240475	0.370497	0.372896	0.302706	0.14241	0.283154	0.387311	0.378397	0.660342
PC-O(16:1;0-16:0;0)	0.0819244	0.177389	0.280501	0.0556253	0.221209	0.156933	0.139725	0.249195	0.335749	0.162389	0.283646	0.0434446	0.218308	0.150799	0.286935	0.128628	0.0480096	0.1918	0.280469	-0.130833	-0.124453	-0.0915646	0.0928438	0.379069	0.22168	0.356856	0.409706	0.38094	0.240285	0.37228	0.350768	0.300593	0.204107	0.246397	0.333659	0.351268	0.0405787	0.0367279	0.324546	-0.00466799	0.145889	0.278766	0.192146	0.296202	0.0791135	0.158245	0.137528	0.0182154	0.18384
PC-O(16:1;0-18:1;0)	0.154441	0.23881	0.30976	0.165122	0.3013	0.282641	0.165443	0.325524	0.32931	0.163666	0.337037	0.0395535	0.193565	0.137312	0.151253	0.107068	0.104022	0.189223	0.211226	-0.232754	-0.227183	-0.256957	0.112459	0.310148	0.285398	0.342822	0.470855	0.368216	0.248526	0.323981	0.290517	0.296618	0.236203	0.247654	0.323688	0.264885	0.160344	0.128405	0.430664	0.135514	0.105236	0.365792	0.310273	0.298624	0.148723	0.333105	0.20886	0.0384457	0.15102
PC-O(16:1;0-18:2;0)	0.185404	0.268048	0.37076	0.121908	0.316359	0.271799	0.197738	0.327918	0.563984	0.264193	0.482043	0.114313	0.204853	0.0844122	0.15902	0.229027	0.171411	0.31662	0.269441	-0.182696	-0.162995	-0.0999976	0.0885023	0.278217	0.16009	0.30343	0.371344	0.435107	0.203522	0.221606	0.175426	0.275178	0.265879	0.356936	0.294644	0.211789	0.207768	0.168815	0.460453	0.107351	0.209164	0.489986	0.31234	0.576689	0.25609	0.247983	0.325961	0.148854	0.192705
PC-O(17:0;0-17:1;0)	0.526693	0.479386	0.429345	0.473811	0.474654	0.632707	0.33493	0.437928	0.293895	0.371126	0.189547	0.327277	0.192456	0.083419	0.069818	0.344621	0.311824	0.34896	0.333277	0.188628	0.147051	0.018958	0.387619	0.258853	0.410382	0.222384	0.291745	0.128161	0.339825	0.148819	0.0594196	0.343453	0.258773	0.273465	0.29499	0.21758	0.557436	0.535339	0.531903	0.481619	0.298222	0.461735	0.563558	0.407409	0.399489	0.480998	0.462588	0.403375	0.285972
PC-O(18:0;0-14:0;0)	-0.0843748	0.00846881	0.00563812	-0.0962466	0.0360708	-0.0229105	0.00564122	0.0146106	0.119938	-0.0049629	0.163657	-0.103333	-0.00197269	-0.0116124	0.00963574	-0.0254184	-0.0568022	-0.00608473	0.0273887	-0.212233	-0.238845	-0.20627	0.146946	0.437214	0.245215	0.4294	0.464593	0.444518	0.285355	0.366115	0.273568	0.239872	0.181555	0.267959	0.258373	0.127031	-0.106405	-0.0649037	0.0179313	-0.150955	0.00391678	0.011406	-0.0431583	0.00139073	-0.0656388	-0.0931784	-0.113003	-0.182826	-0.122885
PC-O(18:0;0-20:4;0)	0.206949	0.325554	0.388732	0.122128	0.428553	0.348747	0.45622	0.373359	0.417573	0.196955	0.306683	0.279037	0.461969	0.0255518	0.112742	0.310022	0.238238	0.342241	0.313373	-0.0199456	0.00913072	-0.00227324	0.0809217	0.223068	0.114494	0.296803	0.255145	0.228576	0.225959	0.371825	0.0493034	0.171267	0.178544	0.173519	0.400824	0.111114	0.105942	0.0975778	0.330154	0.0483804	0.117064	0.396448	0.236429	0.291979	0.0418813	0.155491	0.213405	0.176303	0.34836
PC-O(18:1;0-16:0;0)	0.0396556	0.137069	0.307645	0.0245691	0.212924	0.115241	0.147016	0.290394	0.471742	0.150122	0.432166	0.0699022	0.151077	0.0135113	0.120018	0.157365	0.126482	0.221228	0.26437	-0.177439	-0.140807	-0.0903633	0.036569	0.287019	0.15544	0.328867	0.406939	0.417112	0.173024	0.223058	0.163098	0.290129	0.297306	0.364297	0.282083	0.192726	0.0904376	0.0990829	0.461549	0.0116106	0.137999	0.422732	0.245293	0.468833	0.157572	0.207013	0.189079	0.0475046	0.0932511
PC-O(18:1;0-18:2;0)	0.0890717	0.186528	0.282118	0.0167065	0.278234	0.197989	0.241916	0.266767	0.53867	0.179807	0.489847	0.0662571	0.0885456	-0.0586452	0.0407102	0.240339	0.183233	0.30616	0.284314	-0.167524	-0.130655	-0.0650311	0.0435166	0.250127	0.108691	0.335486	0.361772	0.443051	0.180499	0.139087	0.0763177	0.198088	0.270661	0.385189	0.237744	0.0752476	0.108258	0.098412	0.354808	0.00708295	0.126779	0.49796	0.233358	0.541424	0.183618	0.214356	0.278506	0.0919011	0.0513036
PC-O(18:1;0-20:3;0)	0.315814	0.248439	0.356282	0.344567	0.287111	0.42667	0.314483	0.40278	0.36297	0.318608	0.265079	0.46167	0.20689	-0.155837	-0.0773031	0.330947	0.247716	0.363931	0.287679	0.14366	0.133336	0.066147	0.166836	0.201036	0.238552	0.186286	0.215714	0.138019	0.358633	0.12978	-0.12592	0.152869	0.201387	0.249913	0.296395	-0.0217218	0.278721	0.322751	0.373708	0.306996	0.245464	0.486502	0.434988	0.466239	0.275201	0.292011	0.478109	0.515636	0.290369
PC-O(18:1;0-20:4;0)	0.160322	0.193364	0.472456	0.216331	0.296057	0.284598	0.347862	0.427453	0.468311	0.277385	0.316712	0.337948	0.566807	0.0693305	0.13232	0.297214	0.224928	0.347187	0.35271	0.0409123	0.0802167	0.0998394	0.0559144	0.242159	0.185578	0.262828	0.251317	0.210503	0.254377	0.415561	0.0647687	0.164178	0.208744	0.177161	0.455473	0.1437	0.109969	0.149954	0.455709	0.160672	0.220335	0.474991	0.351225	0.439855	0.149739	0.212829	0.334084	0.304966	0.524909
PC-O(18:2;0-16:0;0)	0.181283	0.190483	0.373476	0.20332	0.251683	0.280181	0.20708	0.371775	0.501948	0.273778	0.400317	0.134899	0.189411	0.0759934	0.130297	0.260683	0.202243	0.327847	0.307097	-0.0567227	-0.0581413	-0.048209	0.148623	0.325579	0.237148	0.316939	0.399685	0.420956	0.245275	0.247039	0.182517	0.282596	0.320492	0.401974	0.329767	0.218402	0.228541	0.294661	0.45747	0.126075	0.27067	0.511536	0.370826	0.571062	0.279999	0.26113	0.353368	0.176452	0.202697
PC-O(18:2;0-18:1;0)	0.0590115	0.145622	0.213501	0.0649392	0.230117	0.19941	0.144987	0.283491	0.396791	0.171834	0.369457	0.0382695	0.0734448	-0.0163972	0.0420407	0.151293	0.13195	0.212018	0.219913	-0.18762	-0.127786	-0.109551	0.0483454	0.21659	0.19259	0.28318	0.383327	0.376665	0.18197	0.170038	0.111483	0.181288	0.261768	0.32556	0.254591	0.121143	0.0779749	0.175445	0.266487	-0.00299579	0.153817	0.343278	0.222899	0.367472	0.146151	0.142318	0.170985	0.0245311	0.0184395
PC-O(18:2;0-18:2;0)	0.0711474	0.165109	0.270185	-0.00500298	0.226993	0.139719	0.200866	0.233089	0.530616	0.17546	0.440349	0.0532345	0.125324	-0.00450561	0.0665831	0.209665	0.151301	0.26298	0.240526	-0.142402	-0.101034	-0.0135861	0.0560581	0.238379	0.0858981	0.320761	0.337234	0.458982	0.161093	0.174171	0.100616	0.171126	0.281636	0.385848	0.248113	0.0828155	0.0977255	0.1059	0.333279	-0.025008	0.136465	0.429275	0.184407	0.524136	0.182325	0.116726	0.21826	0.0562405	0.0602806
PE(18:0;0-18:2;0)	0.422264	0.182582	0.369651	0.428849	0.160117	0.347553	0.261823	0.356465	0.342195	0.469626	0.181003	0.382032	0.100068	-0.047377	-0.0434969	0.466737	0.381064	0.435049	0.391714	0.650709	0.642767	0.608639	0.298081	0.161016	0.219174	0.0741863	0.0279125	0.0186542	0.188956	-0.126078	-0.202993	0.3215	0.407188	0.421232	0.199466	0.0713223	0.484242	0.534148	0.448887	0.508688	0.399116	0.57025	0.574055	0.713267	0.600427	0.399326	0.649003	0.6274	0.358324
PE(18:0;0-20:4;0)	0.441606	0.225313	0.506461	0.52414	0.209307	0.417534	0.285662	0.451788	0.280551	0.460165	0.0821358	0.506546	0.468802	0.127993	0.117866	0.429384	0.376116	0.417332	0.408688	0.622146	0.648847	0.601044	0.210214	0.150046	0.238926	0.0109675	-0.0344563	-0.164121	0.202163	0.103464	-0.112522	0.295434	0.221268	0.120462	0.329204	0.208618	0.405402	0.463085	0.487827	0.529257	0.420979	0.469509	0.604167	0.552742	0.467507	0.403632	0.634489	0.693532	0.702248
PE-O(16:1;0-18:2;0)	0.209837	0.192011	0.29234	0.157166	0.252506	0.263586	0.262369	0.308541	0.47508	0.305918	0.349822	0.179132	0.108772	-0.072401	-0.056021	0.351414	0.268785	0.392342	0.311304	0.0657197	0.0603351	0.0634863	0.128744	0.184255	0.104433	0.237286	0.227867	0.291702	0.171161	0.0646699	-0.088766	0.112304	0.290114	0.350576	0.227969	-0.0320697	0.185324	0.216396	0.295694	0.122725	0.194807	0.473069	0.280486	0.53552	0.276096	0.195921	0.32965	0.226034	0.119422
PE-O(16:1;0-20:4;0)	0.25694	0.192054	0.478992	0.294138	0.248993	0.321406	0.32086	0.399116	0.391351	0.336935	0.203062	0.334338	0.537654	0.288454	0.272056	0.292121	0.228604	0.343855	0.341255	0.167826	0.164333	0.164257	0.0960022	0.156118	0.108452	0.14115	0.0630485	0.0597703	0.135937	0.261131	0.0941602	0.0535396	0.12307	0.0169359	0.281026	0.151452	0.180777	0.172884	0.374492	0.207052	0.211873	0.421304	0.314874	0.386621	0.223901	0.262509	0.370618	0.317619	0.537518
PE-O(18:1;0-18:2;0)	0.196951	0.226201	0.267621	0.108038	0.318426	0.294165	0.337996	0.32111	0.498952	0.295912	0.419472	0.141862	0.0878531	-0.147863	-0.0934952	0.369513	0.251198	0.416673	0.312846	0.0114133	0.00534278	0.0138222	0.1057	0.200509	0.0878048	0.295311	0.295078	0.363965	0.19208	0.0971328	-0.100923	0.134039	0.323911	0.418205	0.270181	-0.0647402	0.183831	0.187622	0.276607	0.0841612	0.195287	0.490455	0.277052	0.532644	0.262495	0.168773	0.289087	0.174196	0.0732237
PE-O(18:2;0-18:2;0)	0.163509	0.139935	0.291198	0.144821	0.260021	0.245945	0.268842	0.316928	0.453825	0.302473	0.351524	0.152755	0.148724	-0.0298259	-0.0248545	0.316578	0.232894	0.368177	0.317224	0.0380509	0.055137	0.0697008	0.0793339	0.1859	0.101141	0.250932	0.242758	0.293677	0.166683	0.105169	-0.0524407	0.135982	0.270168	0.330095	0.226027	-0.0102874	0.138895	0.187323	0.296934	0.105244	0.1848	0.470779	0.276205	0.505082	0.262191	0.239146	0.322881	0.202165	0.158006
PE-O(18:2;0-20:4;0)	0.235784	0.199917	0.489137	0.269047	0.278827	0.323353	0.313353	0.423236	0.431339	0.311118	0.246665	0.269819	0.510836	0.388121	0.310783	0.297854	0.247112	0.347665	0.344227	0.0953944	0.114023	0.133404	0.110286	0.20112	0.140407	0.200802	0.137653	0.132684	0.139535	0.279428	0.221059	0.0924276	0.12498	0.0529568	0.269952	0.240152	0.172868	0.17388	0.3894	0.170585	0.230101	0.419288	0.305576	0.380183	0.220025	0.271632	0.358677	0.237253	0.463972
PI(16:0;0-18:1;0)	0.441801	0.267786	0.3979	0.416324	0.235912	0.407743	0.242656	0.414291	0.284637	0.4013	0.170985	0.301384	0.142006	0.0672009	0.0290428	0.311094	0.256707	0.310781	0.260409	0.37509	0.302608	0.207415	0.356326	0.273962	0.316871	0.168053	0.21453	0.0959566	0.244492	0.0402305	0.0090944	0.373315	0.428969	0.352482	0.234948	0.161925	0.518967	0.504848	0.50378	0.469	0.457028	0.46799	0.566254	0.518107	0.515449	0.41672	0.516314	0.453741	0.30323
PI(16:0;0-18:2;0)	0.41657	0.189903	0.382415	0.41578	0.0966553	0.292703	0.156794	0.324532	0.339877	0.455497	0.196798	0.369761	0.120299	0.0427149	0.0725643	0.310856	0.252242	0.323528	0.263708	0.457987	0.382485	0.375636	0.338227	0.223239	0.259874	0.0911097	0.0385031	0.00755674	0.188675	-0.0802705	-0.0302634	0.326577	0.340854	0.335029	0.145499	0.192294	0.488402	0.500944	0.495127	0.495198	0.338666	0.485537	0.522189	0.61199	0.597592	0.386478	0.597507	0.558184	0.330906
PI(18:0;0-18:1;0)	0.516626	0.30849	0.48879	0.490609	0.281626	0.476153	0.290414	0.498325	0.384419	0.474072	0.266805	0.354581	0.187178	0.151371	0.117938	0.377158	0.30126	0.398402	0.34208	0.39429	0.33875	0.233293	0.384461	0.279574	0.336445	0.199152	0.249474	0.125132	0.245917	0.0129922	0.0301708	0.37747	0.481162	0.376447	0.215753	0.199905	0.57885	0.578466	0.588786	0.509849	0.44095	0.596137	0.652195	0.654189	0.626499	0.581923	0.635558	0.530096	0.367131
PI(18:0;0-18:2;0)	0.317467	0.122129	0.411613	0.329349	0.0857969	0.224044	0.127945	0.338137	0.463735	0.417401	0.325763	0.313697	0.123943	0.0572754	0.135957	0.30364	0.242911	0.348133	0.313972	0.354988	0.339022	0.390396	0.240925	0.238399	0.215795	0.146301	0.100873	0.104332	0.139794	-0.0766873	0.0293671	0.341971	0.357767	0.376447	0.167204	0.236496	0.394889	0.409978	0.525277	0.373977	0.334039	0.57172	0.47755	0.713426	0.565128	0.409971	0.596106	0.49394	0.31243
PI(18:0;0-20:3;0)	0.478994	0.216659	0.427823	0.517189	0.201618	0.44228	0.258157	0.466078	0.389487	0.529075	0.216161	0.632315	0.167615	0.0213663	0.0054361	0.46794	0.423266	0.471507	0.410515	0.481333	0.510315	0.454518	0.343151	0.23523	0.360128	0.145117	0.107499	-0.0055614	0.395661	-0.034754	-0.0914495	0.256483	0.279786	0.305848	0.211819	0.107533	0.477155	0.555171	0.454879	0.536411	0.382414	0.563924	0.605127	0.605439	0.541224	0.452496	0.72012	0.77658	0.38282
PI(18:0;0-20:4;0)	0.43255	0.286506	0.638541	0.434805	0.337143	0.429886	0.453807	0.564745	0.510068	0.492107	0.256544	0.514449	0.58953	0.32225	0.308733	0.507261	0.448545	0.519898	0.514314	0.450511	0.504872	0.507781	0.276642	0.350639	0.308849	0.312066	0.152017	0.036047	0.258127	0.267256	0.153474	0.291824	0.219417	0.176117	0.364189	0.290358	0.37186	0.402301	0.551587	0.402438	0.375652	0.556101	0.566583	0.545176	0.414352	0.420736	0.584372	0.550535	0.64271
PI(18:1;0-18:1;0)	0.256631	0.193096	0.279868	0.161242	0.200598	0.234	0.161837	0.302504	0.362954	0.295645	0.294569	0.140681	0.0405166	-0.0254685	-0.0233925	0.234473	0.208176	0.244202	0.22153	0.177018	0.177748	0.147048	0.262272	0.299939	0.223615	0.303918	0.384155	0.357316	0.217361	0.0671271	0.0374069	0.348935	0.593815	0.514276	0.245286	0.109193	0.352216	0.374018	0.424577	0.205168	0.26159	0.528297	0.407498	0.581912	0.475146	0.384083	0.411167	0.272715	0.13219
SM(32:1;2)	0.634505	0.62986	0.623486	0.453863	0.612384	0.644743	0.471486	0.567793	0.58008	0.50146	0.361013	0.45942	0.408147	0.344951	0.309924	0.574373	0.497839	0.543278	0.482962	0.186889	0.184556	0.144961	0.399772	0.265594	0.292051	0.25951	0.206784	0.139432	0.242488	0.149525	0.114466	0.242859	0.183394	0.217705	0.225879	0.221104	0.508785	0.445195	0.552098	0.353355	0.320819	0.522627	0.47912	0.522682	0.422849	0.373411	0.466188	0.402388	0.358491
SM(34:0;2)	0.276185	0.26904	0.482829	0.25627	0.268033	0.29968	0.258682	0.380593	0.4744	0.282357	0.339387	0.268393	0.372454	0.296238	0.298928	0.223316	0.0857112	0.357394	0.256677	0.0211269	0.0193081	0.0172838	0.0915738	0.170469	0.0896711	0.210892	0.133817	0.111159	0.0549732	0.12124	0.132329	0.162541	0.11325	0.0880985	0.138372	0.191925	0.219023	0.1491	0.466243	0.144401	0.118507	0.367277	0.263974	0.369183	0.205981	0.306827	0.277932	0.173069	0.254797
SM(34:1;2)	0.349701	0.441762	0.658412	0.281062	0.554817	0.479928	0.488067	0.602671	0.693184	0.379421	0.51195	0.368422	0.497846	0.304998	0.406625	0.415522	0.297027	0.512807	0.493567	-0.00977937	0.0220169	0.0433315	0.127533	0.346339	0.190322	0.407906	0.326123	0.282537	0.185002	0.272789	0.240713	0.289011	0.202956	0.240597	0.298526	0.28056	0.239313	0.169931	0.584298	0.155279	0.193968	0.528765	0.384749	0.51291	0.225942	0.362843	0.373826	0.217588	0.321934
SM(34:2;2)	0.366763	0.379298	0.655962	0.371348	0.450529	0.467412	0.447086	0.577689	0.663928	0.432627	0.412173	0.448204	0.537651	0.307675	0.361751	0.473706	0.429473	0.521609	0.538727	0.148415	0.189192	0.212203	0.197116	0.338142	0.27106	0.351636	0.255598	0.196712	0.231227	0.274702	0.195274	0.251013	0.196585	0.213916	0.314493	0.286526	0.274276	0.270156	0.586601	0.272103	0.264225	0.551424	0.464238	0.565737	0.323173	0.354804	0.429219	0.353728	0.439356
SM(36:1;2)	0.375685	0.430908	0.657359	0.386804	0.515292	0.545205	0.536412	0.611253	0.583668	0.37463	0.319355	0.509184	0.586478	0.348996	0.440899	0.521317	0.398139	0.543575	0.52667	0.184244	0.222648	0.202646	0.124154	0.231138	0.171836	0.251927	0.114062	0.0402514	0.171777	0.2271	0.18567	0.138239	0.0390566	0.0415295	0.229492	0.248732	0.216117	0.190734	0.464529	0.238683	0.211971	0.441284	0.4119	0.411602	0.199463	0.29268	0.389324	0.343472	0.444314
SM(36:2;2)	0.281984	0.371366	0.593328	0.29853	0.476313	0.459248	0.496724	0.532815	0.55597	0.304883	0.300721	0.431625	0.563597	0.321401	0.409526	0.449981	0.402586	0.465866	0.501615	0.138835	0.188958	0.199828	0.0972708	0.269703	0.182345	0.301324	0.164289	0.104453	0.187111	0.284841	0.224527	0.158165	0.0554923	0.0638033	0.257572	0.269856	0.147533	0.139238	0.432437	0.178142	0.167194	0.414055	0.360451	0.389106	0.143232	0.24256	0.317398	0.277993	0.420888
SM(38:1;2)	0.470929	0.489757	0.620745	0.330775	0.501309	0.507053	0.461311	0.55483	0.660891	0.489965	0.423556	0.543796	0.503496	0.358966	0.397143	0.592419	0.445178	0.591141	0.511099	0.175208	0.223118	0.248505	0.240401	0.221287	0.149057	0.257684	0.106632	0.0754167	0.198791	0.147039	0.130555	0.149056	0.0964122	0.123028	0.178174	0.211697	0.309309	0.319171	0.450563	0.210797	0.188371	0.486014	0.391749	0.490947	0.332956	0.319857	0.44704	0.409135	0.38831
SM(38:2;2)	0.249178	0.359236	0.527222	0.185316	0.415594	0.365839	0.40886	0.473376	0.596216	0.314406	0.390209	0.397408	0.480348	0.296047	0.393321	0.413893	0.367388	0.42057	0.477442	0.0347695	0.118646	0.171477	0.124225	0.273497	0.15118	0.338862	0.200581	0.16284	0.182473	0.244742	0.231352	0.196413	0.106117	0.122694	0.217167	0.2629	0.141957	0.154534	0.40171	0.082317	0.101078	0.410743	0.29458	0.392076	0.184572	0.245291	0.305859	0.237542	0.318169
SM(40:1;2)	0.459658	0.446072	0.651535	0.34558	0.472934	0.492809	0.493794	0.581425	0.698622	0.524702	0.424117	0.574917	0.538068	0.340818	0.412955	0.565855	0.362021	0.644336	0.483	0.200352	0.225521	0.250642	0.194825	0.203077	0.0993555	0.245393	0.067259	0.0586355	0.168942	0.123479	0.0801923	0.110854	0.0855719	0.110472	0.166399	0.179546	0.275865	0.269846	0.455855	0.212213	0.186299	0.498066	0.391553	0.511744	0.319262	0.311918	0.455713	0.419749	0.408308
SM(40:2;2)	0.401055	0.478232	0.61763	0.293994	0.513213	0.485575	0.436474	0.540369	0.671395	0.432324	0.451497	0.463307	0.514501	0.388149	0.448255	0.48502	0.417438	0.505616	0.51923	0.05251	0.104507	0.148289	0.201989	0.26105	0.175329	0.301636	0.181666	0.151383	0.175002	0.203777	0.215844	0.202602	0.105952	0.129851	0.200994	0.276741	0.2623	0.260281	0.486475	0.16544	0.169342	0.469341	0.357102	0.472795	0.28274	0.339075	0.397149	0.306595	0.369516
SM(42:2;2)	0.252238	0.277478	0.612713	0.305627	0.341579	0.368024	0.303904	0.526919	0.596667	0.369372	0.40256	0.398601	0.52412	0.39718	0.493856	0.242177	0.145772	0.374664	0.43763	0.0275539	0.0785679	0.117834	0.0497562	0.209922	0.126928	0.217991	0.135928	0.0884955	0.0671812	0.178654	0.2416	0.179401	0.0801966	0.0484189	0.157895	0.300177	0.171902	0.160718	0.531366	0.174792	0.151355	0.423737	0.352992	0.449567	0.261488	0.386727	0.408433	0.265823	0.397678
ST	0.583849	0.516633	0.797913	0.543003	0.530979	0.623484	0.586793	0.722652	0.72088	0.63214	0.469809	0.605172	0.575502	0.383055	0.38081	0.640936	0.505051	0.680629	0.622863	0.429632	0.446029	0.437223	0.260602	0.245306	0.257399	0.235414	0.115349	0.0525751	0.200927	0.131714	0.0956963	0.251485	0.210334	0.214823	0.282782	0.253591	0.430945	0.447253	0.633555	0.437715	0.419761	0.621294	0.60938	0.655443	0.496993	0.445416	0.625921	0.543349	0.517355
TAG(48:0;0)	0.496562	0.228654	0.347582	0.517901	0.161843	0.403959	0.3193	0.337568	0.0827084	0.425003	-0.0521588	0.380974	0.168688	0.100859	0.0182419	0.423814	0.325289	0.363459	0.29715	0.826697	0.650521	0.488901	0.388867	0.118165	0.255219	-0.00510971	-0.0674333	-0.173375	0.18518	-0.0462834	-0.117025	0.215075	0.237829	0.175124	0.141618	0.0491161	0.54599	0.521553	0.370851	0.573567	0.386499	0.327499	0.53199	0.354894	0.500479	0.338627	0.484783	0.547243	0.381005
TAG(48:1;0)	0.612342	0.295248	0.400758	0.591122	0.222876	0.490201	0.353682	0.391634	0.130669	0.513768	-0.0392709	0.481576	0.201988	0.117157	0.0352779	0.489579	0.397451	0.423555	0.369146	0.843335	0.750429	0.595227	0.496016	0.156605	0.326904	0.0298833	-0.0651371	-0.212429	0.231357	-0.0574063	-0.127598	0.254614	0.241407	0.17642	0.149078	0.0662371	0.644498	0.632672	0.387419	0.641145	0.411096	0.381398	0.587417	0.382958	0.583696	0.390395	0.567225	0.64773	0.416688
TAG(48:2;0)	0.60263	0.295046	0.399191	0.567516	0.226765	0.465708	0.354802	0.380961	0.162823	0.524358	-0.00723719	0.485883	0.201216	0.120217	0.0400774	0.498012	0.421482	0.425276	0.385923	0.819351	0.772086	0.650105	0.51901	0.189855	0.361065	0.0735679	-0.0397417	-0.176125	0.24923	-0.0425207	-0.10981	0.2765	0.255029	0.207985	0.166674	0.0813099	0.623883	0.637613	0.367941	0.620282	0.384288	0.38138	0.55816	0.384397	0.586333	0.364548	0.55503	0.638429	0.394305
TAG(48:3;0)	0.546344	0.277428	0.382337	0.447204	0.213829	0.382829	0.340197	0.341412	0.222956	0.504525	0.0718314	0.44358	0.200927	0.131319	0.0663268	0.490607	0.413494	0.40766	0.374436	0.736794	0.726128	0.681985	0.510974	0.1898	0.292976	0.115734	-0.0236859	-0.0885703	0.22959	-0.0205913	-0.075941	0.270729	0.287602	0.260268	0.165795	0.0688713	0.565313	0.571502	0.340323	0.492419	0.344126	0.375995	0.460524	0.4043	0.571585	0.292321	0.502809	0.56237	0.34673
TAG(49:1;0)	0.587137	0.407441	0.400192	0.472047	0.326783	0.500132	0.424471	0.363824	0.181806	0.434558	0.0187934	0.431704	0.199674	0.109442	0.0859446	0.522912	0.422927	0.42863	0.375569	0.822802	0.726516	0.590674	0.465101	0.142041	0.247853	0.0570651	-0.0600322	-0.161251	0.186966	-0.0530473	-0.104325	0.238819	0.21527	0.172774	0.135674	0.0609318	0.5831	0.553051	0.371413	0.513947	0.358062	0.352642	0.506959	0.378406	0.479071	0.352876	0.507913	0.561551	0.358741
TAG(50:1;0)	0.525076	0.229893	0.422282	0.582883	0.185783	0.466791	0.359214	0.4196	0.155826	0.482855	-0.0497348	0.489023	0.243967	0.0877361	0.0429911	0.499194	0.398387	0.449067	0.406612	0.897911	0.811882	0.660752	0.346324	0.116384	0.258625	-0.0203189	-0.114196	-0.256062	0.182461	-0.0683076	-0.152645	0.209577	0.209252	0.13624	0.154948	0.0561206	0.525998	0.533554	0.384118	0.622027	0.42297	0.383955	0.602997	0.412273	0.523833	0.376791	0.570433	0.655161	0.465533
TAG(50:2;0)	0.542576	0.238356	0.44314	0.619997	0.197784	0.47778	0.352212	0.439408	0.185247	0.516483	-0.0291208	0.536321	0.277098	0.108349	0.0698592	0.515818	0.431696	0.464111	0.44369	0.875239	0.868225	0.746694	0.375168	0.148627	0.336467	0.00371835	-0.100467	-0.264556	0.211286	-0.0485854	-0.132189	0.233892	0.187499	0.128073	0.177231	0.0918571	0.514989	0.568985	0.373081	0.654637	0.423893	0.383635	0.610194	0.409855	0.532906	0.366254	0.59545	0.696393	0.487865
TAG(50:3;0)	0.50077	0.227848	0.424511	0.51544	0.191005	0.394006	0.338343	0.377936	0.244668	0.505053	0.0378773	0.511262	0.271051	0.136091	0.108338	0.508553	0.438313	0.450021	0.450386	0.822996	0.864598	0.832203	0.379504	0.170305	0.300473	0.0587438	-0.103007	-0.209532	0.191657	-0.0449935	-0.0935874	0.237941	0.185063	0.152927	0.15267	0.10602	0.456506	0.518024	0.32704	0.549949	0.346851	0.369478	0.506806	0.415302	0.513663	0.308509	0.557587	0.643846	0.436835
TAG(50:4;0)	0.472216	0.216883	0.385378	0.414523	0.178371	0.322361	0.312931	0.321063	0.261455	0.513547	0.0747819	0.450183	0.226342	0.158178	0.102389	0.482299	0.425522	0.41498	0.421254	0.748045	0.802556	0.817862	0.422008	0.1901	0.275253	0.116057	-0.0657594	-0.128255	0.191762	-0.0390897	-0.0617634	0.242938	0.223491	0.202853	0.134075	0.101146	0.444592	0.500189	0.301234	0.461715	0.29495	0.365956	0.428536	0.407157	0.544086	0.274246	0.50206	0.564915	0.360603
TAG(51:2;0)	0.556151	0.380884	0.427864	0.512715	0.352155	0.533988	0.449989	0.422436	0.217766	0.462407	0.00389305	0.503848	0.257477	0.104141	0.0886083	0.555285	0.461798	0.473726	0.457663	0.84782	0.863655	0.74631	0.399476	0.146764	0.275974	0.0582161	-0.0750193	-0.210885	0.204342	-0.0456663	-0.122328	0.224996	0.193896	0.139575	0.154599	0.0684412	0.496374	0.535368	0.329168	0.536175	0.371646	0.37624	0.54054	0.384238	0.461717	0.352069	0.534738	0.62211	0.409526
TAG(51:3;0)	0.491434	0.375388	0.420014	0.384476	0.348407	0.433181	0.437771	0.353246	0.303774	0.427372	0.083181	0.473527	0.26416	0.134552	0.14468	0.550114	0.482711	0.46622	0.470466	0.785545	0.85644	0.85092	0.356898	0.155717	0.203006	0.0986654	-0.0992153	-0.163095	0.16	-0.0491406	-0.0748533	0.212487	0.16648	0.147225	0.126861	0.0996797	0.398376	0.447889	0.281941	0.405117	0.276665	0.36192	0.419039	0.403491	0.411658	0.280583	0.496444	0.562721	0.366829
TAG(52:2;0)	0.433988	0.188462	0.428196	0.514306	0.192241	0.418024	0.380468	0.450988	0.228509	0.46975	-0.00907572	0.52125	0.305155	0.0839182	0.0724586	0.537386	0.435907	0.489701	0.484417	0.874368	0.932942	0.822966	0.250396	0.132392	0.228765	0.0212646	-0.0982412	-0.2424	0.169447	-0.0328004	-0.146114	0.175278	0.192079	0.112974	0.17827	0.0538126	0.35055	0.445749	0.296434	0.523748	0.375376	0.377702	0.562867	0.411719	0.445263	0.324725	0.536852	0.645517	0.466407
TAG(52:3;0)	0.320307	0.139009	0.397888	0.3417	0.153466	0.266399	0.343289	0.349439	0.319982	0.404357	0.0836973	0.467215	0.304466	0.0973886	0.134983	0.504935	0.426462	0.459465	0.478894	0.78144	0.904164	0.945635	0.164861	0.123057	0.114122	0.0505246	-0.156238	-0.195729	0.0927169	-0.0516198	-0.105713	0.145749	0.136521	0.108117	0.126118	0.0709102	0.205354	0.306214	0.224544	0.348021	0.265394	0.341852	0.393359	0.430965	0.35516	0.214613	0.478608	0.55863	0.409216
TAG(52:4;0)	0.267007	0.106634	0.352695	0.231447	0.116877	0.163915	0.296134	0.264739	0.339688	0.392979	0.126891	0.403135	0.270875	0.126464	0.155352	0.459013	0.391422	0.411507	0.441906	0.688377	0.822508	0.944116	0.164875	0.134138	0.0698081	0.0925956	-0.152979	-0.131043	0.0688935	-0.0457283	-0.0615494	0.140072	0.127177	0.128834	0.0908622	0.0817705	0.156521	0.244848	0.181002	0.241953	0.188436	0.314019	0.278972	0.411919	0.354239	0.157562	0.416643	0.473034	0.342252
TAG(52:5;0)	0.324889	0.124881	0.356698	0.267378	0.107228	0.178934	0.265685	0.260767	0.307487	0.465239	0.117501	0.399853	0.271099	0.208483	0.174436	0.440087	0.383808	0.388557	0.424104	0.662298	0.775099	0.884053	0.263409	0.170839	0.143864	0.125976	-0.104098	-0.103871	0.114649	-0.008475	-0.0150883	0.179962	0.16394	0.145246	0.0985066	0.118728	0.244398	0.314936	0.218404	0.293404	0.19913	0.312964	0.299634	0.378039	0.4588	0.193125	0.414682	0.47242	0.349648
TAG(53:2;0)	0.48517	0.331284	0.40655	0.444572	0.354277	0.495851	0.465256	0.408104	0.241037	0.424863	0.0249275	0.476241	0.252533	0.0835331	0.0668019	0.561293	0.47699	0.482442	0.476676	0.823196	0.879568	0.772639	0.331598	0.149365	0.22092	0.0929015	-0.05436	-0.169573	0.185796	-0.0407724	-0.135627	0.19765	0.222689	0.154386	0.138802	0.0315236	0.407321	0.459082	0.287783	0.452779	0.349391	0.407166	0.501733	0.396729	0.405564	0.343665	0.512513	0.582192	0.378784
TAG(53:3;0)	0.402306	0.296578	0.390464	0.332233	0.33474	0.391501	0.434099	0.359953	0.303758	0.39063	0.0863755	0.455682	0.26615	0.103848	0.136635	0.536749	0.473987	0.459781	0.486131	0.751178	0.876277	0.870602	0.272527	0.139634	0.16466	0.111682	-0.0803249	-0.139434	0.154279	-0.0370172	-0.09481	0.16383	0.181122	0.142797	0.121599	0.0557	0.285912	0.374529	0.225823	0.332339	0.258411	0.365751	0.391697	0.39304	0.347278	0.276049	0.465601	0.527834	0.345868
TAG(54:3;0)	0.247444	0.0907232	0.32768	0.304819	0.138765	0.247513	0.330912	0.359845	0.273347	0.37149	0.0711666	0.407713	0.230324	0.0142786	0.0313519	0.47709	0.391106	0.43424	0.45978	0.739278	0.895927	0.873428	0.13707	0.14105	0.148926	0.0985084	-0.0233251	-0.069634	0.138734	-0.0158594	-0.139924	0.144406	0.295063	0.218839	0.179666	-0.00616589	0.144394	0.283027	0.19083	0.306569	0.260182	0.369491	0.396699	0.432764	0.340002	0.224627	0.421565	0.501908	0.330018
TAG(54:4;0)	0.154227	0.0427626	0.284888	0.155573	0.0930926	0.113	0.279213	0.256111	0.320368	0.317127	0.132474	0.350987	0.223497	0.0226856	0.0684629	0.423334	0.359093	0.38277	0.42007	0.632126	0.813651	0.91421	0.0824101	0.13896	0.0634719	0.125042	-0.0584349	-0.020219	0.0987655	-0.00768675	-0.0949069	0.127504	0.244371	0.215916	0.145473	0.0121374	0.0408509	0.166255	0.129519	0.160185	0.168167	0.318649	0.246254	0.418269	0.266522	0.128303	0.354025	0.416652	0.27838
TAG(54:5;0)	0.206743	0.0621615	0.319372	0.182375	0.0849959	0.116951	0.264704	0.256505	0.315649	0.38296	0.130127	0.367828	0.275577	0.112322	0.11907	0.41535	0.353303	0.37252	0.408519	0.629973	0.781519	0.904929	0.14655	0.157579	0.0820025	0.127611	-0.0751636	-0.0434492	0.101591	0.0206596	-0.054772	0.153002	0.219059	0.183585	0.135095	0.0559662	0.105881	0.203685	0.16734	0.190482	0.177782	0.31441	0.25378	0.398381	0.344326	0.152749	0.373943	0.428714	0.332455
TAG(54:6;0)	0.303448	0.130983	0.389623	0.2447	0.102685	0.165307	0.253471	0.273728	0.292486	0.433818	0.122047	0.356259	0.327425	0.350462	0.283596	0.397024	0.336541	0.36133	0.404004	0.603852	0.698854	0.824413	0.217643	0.159442	0.10221	0.103888	-0.11721	-0.106948	0.0606328	0.0251594	0.0799057	0.174095	0.129626	0.0757038	0.0672668	0.194953	0.205461	0.242409	0.245616	0.243412	0.192237	0.281445	0.272569	0.339847	0.410542	0.232065	0.390335	0.405709	0.388386
TAG(56:4;0)	0.303437	0.11149	0.359606	0.333337	0.139283	0.26287	0.301454	0.35448	0.281415	0.387745	0.102713	0.440711	0.243583	0.0660108	0.0638975	0.444984	0.394743	0.411616	0.427568	0.685322	0.812123	0.841195	0.205011	0.142844	0.166183	0.0730988	-0.0487545	-0.0740684	0.174064	-0.0129919	-0.0934118	0.178102	0.275748	0.202794	0.160302	0.0442642	0.236755	0.32765	0.259454	0.339619	0.276539	0.385009	0.401525	0.460143	0.380437	0.305724	0.500935	0.553596	0.378175
TAG(56:5;0)	0.355319	0.157561	0.458836	0.417645	0.181559	0.339065	0.359588	0.426233	0.285233	0.46149	0.0618088	0.536063	0.466738	0.198388	0.164562	0.509957	0.4352	0.481946	0.511191	0.687375	0.820914	0.833016	0.170927	0.125262	0.156056	0.0504922	-0.111725	-0.192481	0.169977	0.101742	-0.0717599	0.122418	0.139536	0.0401189	0.231268	0.112109	0.221821	0.305353	0.286215	0.370718	0.3045	0.355333	0.432092	0.376875	0.352973	0.265974	0.488288	0.59818	0.56415
TAG(56:6;0)	0.415205	0.22821	0.513622	0.414408	0.233843	0.357627	0.376408	0.432102	0.310168	0.493551	0.0921564	0.499295	0.497382	0.383826	0.272845	0.510714	0.437096	0.484759	0.514355	0.663763	0.770646	0.809028	0.230163	0.185165	0.186971	0.110002	-0.0783604	-0.161064	0.172271	0.148248	0.0720875	0.173762	0.114521	0.0171247	0.214447	0.224423	0.267836	0.310676	0.322661	0.371978	0.282801	0.333489	0.420406	0.34105	0.38215	0.298251	0.474639	0.536466	0.564758
TAG(56:7;0)	0.384848	0.228286	0.485388	0.364096	0.184268	0.290803	0.279434	0.344242	0.245681	0.376634	0.0728602	0.365182	0.42657	0.588632	0.511905	0.371107	0.317601	0.358283	0.419153	0.54302	0.598034	0.664885	0.166933	0.0911943	0.0799588	-0.00223016	-0.204365	-0.276361	-0.0337632	0.0018766	0.231019	0.140338	-0.0643136	-0.170819	-0.0274035	0.378717	0.24517	0.247459	0.322382	0.315677	0.204262	0.224248	0.332883	0.238115	0.329149	0.346708	0.412201	0.386732	0.48382
TG	0.400109	0.150209	0.337321	0.425003	0.120152	0.323059	0.314125	0.309414	0.148763	0.40449	-0.059565	0.430013	0.228993	0.121574	0.0780731	0.446298	0.360656	0.391394	0.382199	0.800594	0.836441	0.7861	0.226517	0.0426907	0.128572	-0.028641	-0.203014	-0.294438	0.0788036	-0.122509	-0.158524	0.108666	0.112927	0.0436643	0.0519147	0.0210486	0.327953	0.392987	0.207835	0.430587	0.284675	0.236835	0.409429	0.296794	0.395684	0.260519	0.449036	0.548468	0.381299
HDL-C	0.0676362	0.0996333	0.12427	0.138857	0.0775076	0.141764	-0.141048	0.143084	0.198085	0.119545	0.246562	-0.0393586	0.0740795	0.116286	0.111445	-0.0924416	-0.0613672	-0.00670162	-0.0298906	-0.349258	-0.385908	-0.404417	-0.00570051	0.0782534	0.142358	0.072234	0.254408	0.227816	0.0973118	0.129935	0.156171	0.176917	0.12003	0.13686	0.133447	0.211646	0.16872	0.141698	0.275009	0.141823	0.140344	0.201788	0.216894	0.27152	0.178106	0.211747	0.163752	0.0219163	0.127757
LDL-C	0.388182	0.370115	0.557873	0.313369	0.421543	0.436144	0.477707	0.479968	0.546747	0.394246	0.334694	0.454346	0.473353	0.346817	0.357374	0.365336	0.237876	0.427695	0.348343	0.10099	0.126319	0.126619	-0.00396816	-0.032816	-0.0731529	0.0954557	-0.103867	-0.117564	-0.0454057	-0.0509761	-0.0343802	-0.0737353	-0.104183	-0.0672677	-0.0211185	-0.0213403	0.112507	0.103264	0.189978	0.0642884	0.0820819	0.195653	0.148008	0.148121	0.0986065	0.135956	0.196407	0.158501	0.155897
TC	0.523767	0.403402	0.68541	0.495914	0.443433	0.564514	0.503939	0.62488	0.616508	0.558998	0.363428	0.544448	0.519528	0.380028	0.35655	0.482372	0.345536	0.546027	0.456816	0.29156	0.302466	0.282865	0.08624	0.0512323	0.0571545	0.122801	-0.0481276	-0.112349	0.0475505	-0.0270481	-0.0255018	0.0719319	0.0250286	0.0333831	0.0856509	0.080542	0.301226	0.30854	0.383595	0.297112	0.248491	0.35592	0.391613	0.377939	0.315735	0.336767	0.427478	0.377485	0.348868
*lower triangle contains pearson's correlation coefficient for pairwise correlation between the plasma levels of lipid species while upper triangle contains genetic correlation values as calculated using biMM for all samples together
[truncated: 96 more columns]
