# Supplementary material for: Genetic architecture of human plasma lipidome and its link to cardiovascular disease
Source: Nat Commun. 2019 Sep 24;10:4329. doi: 10.1038/s41467-019-11954-8 (PMC6760179; doi:10.1038/s41467-019-11954-8)
Supplement: Supplementary file 6 — Supplementary Data 2 [file 41467_2019_11954_MOESM6_ESM.xlsx]

## Sheet: Sheet1
Supplementary Data 2: List of all genome-wide significant associations (P<5.0x10-8) between SNPs and lipid species in our study
S.N.	SNP	Chr	Position	Nearest gene	Lipid species	Lipid class	Ref	Alt	Alt freq	Beta *	SE	P	New/Known
1	rs201385366	1	897866	KLHL17	LPE(22:6;0)	LPE	C	T	0.0192	-0.8736	0.1586	3.6e-08	New
2	rs187163948	1	14399146	KAZN	TAG(53:3;0)	TAG	G	A	0.0113	0.9496	0.1723	3.5e-08	New
3	rs56266464	2	44054991	ABCG5/8	CE(20:2;0)	CE	G	A	0.0745	-0.3822	0.0643	2.8e-09	Known
4	rs114938914	2	44055510	ABCG5/8	CE(20:2;0)	CE	C	T	0.0742	-0.3844	0.0646	2.6e-09	Known
5	rs111617668	2	44055922	ABCG5/8	CE(20:2;0)	CE	C	T	0.0745	-0.3822	0.0643	2.8e-09	Known
6	rs79835740	2	44056148	ABCG5/8	CE(20:2;0)	CE	A	T	-0.9254	-0.3816	0.0642	2.8e-09	Known
7	rs3923912	2	44057570	ABCG5/8	CE(20:2;0)	CE	A	C	-0.9255	-0.3818	0.0642	2.7e-09	Known
8	rs77725792	2	44058201	ABCG5/8	CE(20:2;0)	CE	G	A	0.0745	-0.3818	0.0642	2.7e-09	Known
9	rs115445558	2	44063098	ABCG5/8	CE(20:2;0)	CE	G	C	0.0767	-0.3934	0.0629	4.1e-10	Known
10	rs6756629	2	44065090	ABCG5/8	CE(20:2;0)	CE	G	A	0.0759	-0.3923	0.0636	6.8e-10	Known
11	rs11887534	2	44066247	ABCG5/8	CE(20:2;0)	CE	G	C	0.077	-0.3894	0.0626	4.9e-10	Known
12	rs75331444	2	44069772	ABCG5/8	CE(20:2;0)	CE	G	A	0.0768	-0.3919	0.0626	4e-10	Known
13	rs4299376	2	44072576	ABCG5/8	CE(20:2;0)	CE	G	T	0.2343	-0.2394	0.0391	8.9e-10	Known
14	rs41360247	2	44073656	ABCG5/8	CE(20:2;0)	CE	T	C	-0.9241	-0.3915	0.0633	6.2e-10	Known
15	rs6544713	2	44073881	ABCG5/8	CE(20:2;0)	CE	T	C	-0.7646	-0.2358	0.0391	1.7e-09	Known
16	rs4953023	2	44074000	ABCG5/8	CE(20:2;0)	CE	G	A	0.0759	-0.3915	0.0633	6.2e-10	Known
17	rs4245791	2	44074431	ABCG5/8	CE(20:2;0)	CE	C	T	0.236	-0.2361	0.0391	1.6e-09	Known
18	rs76866386	2	44075483	ABCG5/8	CE(20:2;0)	CE	T	C	-0.9233	-0.3923	0.0627	3.9e-10	Known
19	rs56132765	2	44078853	ABCG5/8	CE(20:2;0)	CE	G	A	0.076	-0.3937	0.0637	6.5e-10	Known
20	rs72875462	2	44079310	ABCG5/8	CE(20:2;0)	CE	C	A	0.076	-0.3907	0.0634	6.9e-10	Known
21	rs4076834	2	44081627	ABCG5/8	CE(20:2;0)	CE	T	G	-0.9232	-0.3933	0.0629	4e-10	Known
22	rs9753033	2	44084600	ABCG5/8	CE(20:2;0)	CE	A	T	-0.9244	-0.3903	0.0636	8.3e-10	Known
23	rs4507142	2	44086591	ABCG5/8	CE(20:2;0)	CE	G	A	0.0756	-0.3901	0.0636	8.3e-10	Known
24	rs4614977	2	44087024	ABCG5/8	CE(20:2;0)	CE	C	G	-0.9244	-0.3898	0.0635	8.5e-10	Known
25	rs58029241	2	98701245	VWA3B	TAG(50:1;0)	TAG	T	A	0.0622	0.369	0.0657	1.9e-08	New
26	rs6802896	3	21391398	ZNF385D	CER(40:1;2)	CER	C	T	0.0843	0.3318	0.0573	6.9e-09	New
27	rs6802896	3	21391398	ZNF385D	CER(42:1;2)	CER	C	T	0.0841	0.3325	0.057	5.5e-09	New
28	rs6802896	3	21391398	ZNF385D	Total_ CER	CER	C	T	0.084	0.3321	0.0564	4e-09	New
29	rs7619178	3	21392131	ZNF385D	CER(42:1;2)	CER	T	A	0.0943	0.3118	0.0548	1.3e-08	New
30	rs7619178	3	21392131	ZNF385D	Total_ CER	CER	T	A	0.0942	0.3032	0.0542	2.2e-08	New
31	rs13070110	3	21393248	ZNF385D	CER(40:1;2)	CER	T	C	-0.9148	0.3288	0.0569	7.6e-09	New
32	rs13070110	3	21393248	ZNF385D	CER(42:1;2)	CER	T	C	-0.9149	0.3321	0.0566	4.6e-09	New
33	rs13070110	3	21393248	ZNF385D	Total_ CER	CER	T	C	-0.915	0.3302	0.0561	3.9e-09	New
34	rs10212439	3	142655053	PAQR9	PI(18:0;0-18:1;0)	PI	T	C	-0.602	0.1785	0.0322	3.1e-08	Known
35	rs2354167	3	142657205	PAQR9	PI(18:0;0-18:1;0)	PI	T	G	-0.6025	0.178	0.0322	3.4e-08	Known
36	rs13151374	4	8122221	ABLIM2	TAG(50:1;0)	TAG	G	A	0.1527	0.2468	0.0448	3.7e-08	New
37	rs13151374	4	8122221	ABLIM2	TAG(50:2;0)	TAG	G	A	0.1531	0.2467	0.045	4.3e-08	New
38	rs186689484	4	97033701	PDHA2	TAG(52:4;0)	TAG	G	A	0.0509	-0.3979	0.0726	4.2e-08	New
39	rs543895501	6	74120350	DDX43	Total_ LPC	LPC	C	T	0.0134	0.8669	0.1562	2.9e-08	New
40	rs4896307	6	138297840	TNFAIP3	PCO(16:1;0-16:0;0)	PCO	C	T	0.2163	-0.2273	0.0412	3.3e-08	New
41	rs11154952	6	138300252	TNFAIP3	PCO(16:1;0-16:0;0)	PCO	G	A	0.2422	-0.2157	0.0393	4.1e-08	New
42	rs534693155	7	101081274	COL26A1	LPC(16:1;0)	LPC	A	G	-0.9896	1.2381	0.2252	3.9e-08	New
43	rs10281741	7	157793122	PTPRN2	TAG(54:6;0)	TAG	G	C	0.2254	0.2083	0.0372	2.2e-08	New
44	rs2248699	8	11393764	BLK	PC(16:0;0-16:0;0)	PC	A	G	-0.5569	0.1734	0.0312	2.9e-08	Independent signal in Known locus
45	rs1478898	8	11395079	BLK	PC(16:0;0-16:0;0)	PC	G	A	0.4399	0.1741	0.0312	2.5e-08	Independent signal in Known locus
46	rs2248325	8	11396874	BLK	PC(16:0;0-16:0;0)	PC	A	G	-0.5608	0.1738	0.0312	2.5e-08	Independent signal in Known locus
47	rs2248316	8	11397073	BLK	PC(16:0;0-16:0;0)	PC	A	C	-0.5608	0.1738	0.0312	2.5e-08	Independent signal in Known locus
48	rs2248315	8	11397086	BLK	PC(16:0;0-16:0;0)	PC	T	A	0.4392	0.1738	0.0312	2.5e-08	Independent signal in Known locus
49	rs2061830	8	11397457	BLK	PC(16:0;0-16:0;0)	PC	C	G	-0.5584	-0.1726	0.0312	3.1e-08	Independent signal in Known locus
50	rs2618434	8	11398865	BLK	PC(16:0;0-16:0;0)	PC	A	G	-0.5589	0.1723	0.0312	3.4e-08	Independent signal in Known locus
51	rs2467520	8	11398953	BLK	PC(16:0;0-16:0;0)	PC	T	C	-0.5592	0.1719	0.0312	3.6e-08	Independent signal in Known locus
52	rs2245357	8	11399484	BLK	PC(16:0;0-16:0;0)	PC	A	T	-0.5592	0.172	0.0312	3.6e-08	Independent signal in Known locus
53	rs12386974	8	11400628	BLK	PC(16:0;0-16:0;0)	PC	C	G	-0.5582	-0.1728	0.0312	3e-08	Independent signal in Known locus
54	rs2245250	8	11400680	BLK	PC(16:0;0-16:0;0)	PC	G	A	0.441	0.1721	0.0312	3.6e-08	Independent signal in Known locus
55	rs2245232	8	11400944	BLK	PC(16:0;0-16:0;0)	PC	G	T	0.4406	0.1723	0.0313	3.5e-08	Independent signal in Known locus
56	rs11780851	8	11401116	BLK	PC(16:0;0-16:0;0)	PC	G	A	0.4409	0.1721	0.0312	3.6e-08	Independent signal in Known locus
57	rs6601599	8	11402347	BLK	PC(16:0;0-16:0;0)	PC	G	A	0.4417	-0.172	0.0312	3.7e-08	Independent signal in Known locus
58	rs75278536	8	19821425	LPL	TAG(52:3;0)	TAG	T	G	-0.9251	-0.3279	0.0601	4.9e-08	Known
59	rs77069344	8	19821782	LPL	TAG(52:3;0)	TAG	T	G	-0.9253	-0.3303	0.0601	3.9e-08	Known
60	rs11570891	8	19822810	LPL	TAG(52:3;0)	TAG	C	T	0.0749	-0.3336	0.0601	2.9e-08	Known
61	rs1803924	8	19823674	LPL	TAG(52:3;0)	TAG	C	T	0.0748	-0.3298	0.0601	4.1e-08	Known
62	rs3735964	8	19824045	LPL	TAG(52:3;0)	TAG	C	A	0.0748	-0.3298	0.0601	4.1e-08	Known
63	rs1059611	8	19824563	LPL	TAG(52:3;0)	TAG	T	C	-0.9252	-0.3297	0.0601	4.2e-08	Known
64	rs77150190	8	19826302	LPL	TAG(52:3;0)	TAG	G	C	0.0746	-0.3299	0.0601	4.1e-08	Known
65	rs77729186	8	19826318	LPL	TAG(52:3;0)	TAG	A	G	-0.9254	-0.3299	0.0601	4.1e-08	Known
66	rs79108221	8	19826701	LPL	TAG(52:3;0)	TAG	C	T	0.0746	-0.33	0.0602	4.1e-08	Known
67	rs17482753	8	19832646	LPL	TAG(52:3;0)	TAG	G	T	0.073	-0.3306	0.0606	4.8e-08	Known
68	rs75802599	8	19843579	LPL	TAG(52:3;0)	TAG	G	C	0.067	-0.3484	0.063	3.2e-08	Known
69	rs117227752	8	19843861	LPL	TAG(52:3;0)	TAG	G	A	0.067	-0.3481	0.063	3.3e-08	Known
70	rs78810414	8	19871113	LPL	TAG(52:3;0)	TAG	C	T	0.0712	-0.3378	0.0613	3.5e-08	Known
71	rs78300069	8	19876524	LPL	TAG(52:3;0)	TAG	C	T	0.0712	-0.3378	0.0613	3.5e-08	Known
72	rs76737188	8	19876594	LPL	TAG(52:3;0)	TAG	G	C	0.0712	-0.3378	0.0613	3.5e-08	Known
73	rs7016880	8	19876746	LPL	TAG(52:3;0)	TAG	G	C	0.0712	-0.3376	0.0612	3.5e-08	Known
74	rs7007609	8	19876797	LPL	TAG(52:3;0)	TAG	T	C	-0.9288	-0.3378	0.0613	3.5e-08	Known
75	rs7007797	8	19876970	LPL	TAG(52:3;0)	TAG	T	G	-0.9289	-0.3378	0.0613	3.5e-08	Known
76	rs7004149	8	19877208	LPL	TAG(52:3;0)	TAG	A	G	-0.9289	-0.3378	0.0613	3.5e-08	Known
77	rs7004158	8	19877233	LPL	TAG(52:3;0)	TAG	A	G	-0.9288	-0.3379	0.0613	3.5e-08	Known
78	rs6983430	8	19877253	LPL	TAG(52:3;0)	TAG	G	C	0.0711	-0.3378	0.0613	3.5e-08	Known
79	rs77219697	8	19877461	LPL	TAG(52:3;0)	TAG	T	C	-0.9289	-0.3378	0.0613	3.5e-08	Known
80	rs12678603	8	19877732	LPL	TAG(52:3;0)	TAG	C	T	0.0711	-0.338	0.0613	3.5e-08	Known
81	rs12678604	8	19877773	LPL	TAG(52:3;0)	TAG	C	G	-0.9289	-0.3379	0.0613	3.5e-08	Known
82	rs112994260	8	19878704	LPL	TAG(52:3;0)	TAG	T	A	0.0711	-0.338	0.0613	3.6e-08	Known
83	rs142117848	8	19878870	LPL	TAG(52:3;0)	TAG	C	A	0.0711	-0.338	0.0613	3.6e-08	Known
84	rs75082673	8	19879809	LPL	TAG(52:3;0)	TAG	G	A	0.0711	-0.3381	0.0614	3.6e-08	Known
85	rs11989309	8	19880330	LPL	TAG(52:3;0)	TAG	C	T	0.071	-0.3381	0.0614	3.6e-08	Known
86	rs75675187	8	19880726	LPL	TAG(52:3;0)	TAG	C	T	0.071	-0.3382	0.0614	3.6e-08	Known
87	rs74511360	8	19881040	LPL	TAG(52:3;0)	TAG	G	A	0.071	-0.3382	0.0614	3.7e-08	Known
88	rs78404258	8	19881058	LPL	TAG(52:3;0)	TAG	A	G	-0.929	-0.3382	0.0614	3.7e-08	Known
89	rs74615535	8	19881236	LPL	TAG(52:3;0)	TAG	G	A	0.071	-0.3382	0.0614	3.7e-08	Known
90	rs60223219	8	19881801	LPL	TAG(52:3;0)	TAG	A	G	-0.929	-0.3383	0.0615	3.7e-08	Known
91	rs7816447	8	19882950	LPL	TAG(52:3;0)	TAG	T	C	-0.929	-0.3384	0.0615	3.7e-08	Known
92	rs114650503	8	19884257	LPL	TAG(52:3;0)	TAG	G	A	0.0709	-0.3384	0.0615	3.8e-08	Known
93	rs9644639	8	19884947	LPL	TAG(52:3;0)	TAG	C	G	-0.9291	-0.3384	0.0615	3.8e-08	Known
94	rs11984636	8	19885726	LPL	TAG(52:3;0)	TAG	T	C	-0.9291	-0.3384	0.0616	3.9e-08	Known
95	rs11984698	8	19885934	LPL	TAG(52:3;0)	TAG	T	C	-0.9291	-0.3384	0.0616	3.9e-08	Known
96	rs11995475	8	19886688	LPL	TAG(52:3;0)	TAG	C	T	0.0709	-0.3385	0.0616	3.9e-08	Known
97	rs146717710	9	137549865	COL5A1	PC(16:0;0-16:1;0)	PC	C	T	0.0111	-1.0304	0.1854	2.8e-08	New
98	rs140645847	10	118863255	SHTN1	LPE(20:4;0)	LPE	G	T	0.1009	-0.32	0.0579	3.3e-08	Independent signal in Known locus
99	rs3741259	11	61282350	FADS2	CE(20:4;0)	CE	C	T	0.1266	-0.3165	0.0483	5.8e-11	Known
100	rs3741259	11	61282350	FADS2	PC(16:0;0-20:4;0)	PC	C	T	0.1268	-0.2705	0.0485	2.4e-08	Known
101	rs3741259	11	61282350	FADS2	PC(18:0;0-20:4;0)	PC	C	T	0.1268	-0.2899	0.0483	1.9e-09	Known
102	rs67140840	11	61404161	FADS2	PC(16:0;0-20:4;0)	PC	G	A	0.1798	0.2369	0.0425	2.5e-08	Known
103	rs67140840	11	61404161	FADS2	PC(18:0;0-20:4;0)	PC	G	A	0.1799	0.2352	0.0423	2.8e-08	Known
104	rs66905042	11	61407403	FADS2	PC(18:0;0-20:4;0)	PC	A	C	-0.8167	0.232	0.0421	3.5e-08	Known
105	rs7946679	11	61410345	FADS2	PC(16:0;0-20:4;0)	PC	C	T	0.1467	0.2646	0.0462	1e-08	Known
106	rs7946679	11	61410345	FADS2	PC(18:0;0-20:4;0)	PC	C	T	0.1467	0.2598	0.0461	1.7e-08	Known
107	rs2453712	11	61413328	FADS2	PC(16:0;0-20:4;0)	PC	C	T	0.1466	0.2649	0.0461	9.3e-09	Known
108	rs2453712	11	61413328	FADS2	PC(18:0;0-20:4;0)	PC	C	T	0.1466	0.2602	0.0461	1.6e-08	Known
109	rs1692119	11	61413722	FADS2	PC(16:0;0-20:4;0)	PC	C	T	0.1466	0.265	0.0461	9.3e-09	Known
110	rs1692119	11	61413722	FADS2	PC(18:0;0-20:4;0)	PC	C	T	0.1466	0.2603	0.0461	1.6e-08	Known
111	rs1791793	11	61415655	FADS2	PC(16:0;0-20:4;0)	PC	C	G	-0.8534	0.2651	0.0461	9.1e-09	Known
112	rs1791793	11	61415655	FADS2	PC(18:0;0-20:4;0)	PC	C	G	-0.8534	0.2604	0.046	1.5e-08	Known
113	rs1615089	11	61416913	FADS2	PC(16:0;0-20:4;0)	PC	T	A	0.1466	0.2654	0.0461	8.9e-09	Known
114	rs1615089	11	61416913	FADS2	PC(18:0;0-20:4;0)	PC	T	A	0.1466	0.2607	0.0461	1.5e-08	Known
115	rs869112	11	61416970	FADS2	PC(16:0;0-20:4;0)	PC	A	G	-0.8534	0.2654	0.0461	8.9e-09	Known
116	rs869112	11	61416970	FADS2	PC(18:0;0-20:4;0)	PC	A	G	-0.8534	0.2608	0.0461	1.5e-08	Known
117	rs1791791	11	61418192	FADS2	PC(16:0;0-20:4;0)	PC	T	G	-0.8534	0.2654	0.0461	8.7e-09	Known
118	rs1791791	11	61418192	FADS2	PC(18:0;0-20:4;0)	PC	T	G	-0.8534	0.2607	0.046	1.5e-08	Known
119	rs2132390	11	61424995	FADS2	PC(16:0;0-20:4;0)	PC	G	T	0.1472	0.2648	0.046	8.3e-09	Known
120	rs2132390	11	61424995	FADS2	PC(18:0;0-20:4;0)	PC	G	T	0.1472	0.2583	0.0459	1.8e-08	Known
121	rs72918003	11	61430987	FADS2	PC(16:0;0-20:4;0)	PC	G	A	0.1471	0.2677	0.046	5.8e-09	Known
122	rs72918003	11	61430987	FADS2	PC(18:0;0-20:4;0)	PC	G	A	0.1471	0.26	0.0459	1.5e-08	Known
123	rs6591657	11	61434532	FADS2	PC(16:0;0-20:4;0)	PC	G	T	0.147	0.2675	0.0459	5.9e-09	Known
124	rs6591657	11	61434532	FADS2	PC(18:0;0-20:4;0)	PC	G	T	0.147	0.2599	0.0459	1.5e-08	Known
125	rs112687416	11	61464124	FADS2	LPC(20:4;0)	LPC	G	A	0.084	-0.3315	0.0596	2.7e-08	Known
126	rs198435	11	61483324	FADS2	PC(16:0;0-20:4;0)	PC	G	C	0.1684	0.259	0.0434	2.5e-09	Known
127	rs2903825	11	61488968	FADS2	PC(16:0;0-20:4;0)	PC	C	T	0.1805	0.2429	0.0422	8.5e-09	Known
128	rs9735635	11	61490880	FADS2	PC(16:0;0-20:4;0)	PC	C	A	0.1805	0.2437	0.0422	7.4e-09	Known
129	rs4963243	11	61494327	FADS2	PC(16:0;0-20:4;0)	PC	G	A	0.1805	0.2437	0.0422	7.4e-09	Known
130	rs2240287	11	61505583	FADS2	PC(16:0;0-20:4;0)	PC	G	A	0.1807	0.2441	0.0422	7.4e-09	Known
131	rs4963390	11	61514821	FADS2	PC(16:0;0-20:4;0)	PC	A	G	-0.8185	0.2451	0.0423	6.9e-09	Known
132	rs3825036	11	61516476	FADS2	PC(16:0;0-20:4;0)	PC	G	A	0.1815	0.2458	0.0423	6.3e-09	Known
133	rs149570869	11	61526688	FADS2	CE(20:4;0)	CE	G	A	0.0387	-0.4859	0.0835	5.8e-09	Known
134	rs149570869	11	61526688	FADS2	PC(18:0;0-20:4;0)	PC	G	A	0.0387	-0.4885	0.0833	4.6e-09	Known
135	rs174527	11	61538401	FADS2	CE(20:4;0)	CE	G	C	0.4544	-0.1846	0.0321	8.7e-09	Known
136	rs174527	11	61538401	FADS2	PC(18:0;0-20:4;0)	PC	G	C	0.4546	-0.1798	0.0321	2e-08	Known
137	rs149804	11	61538606	FADS2	CE(20:4;0)	CE	A	G	-0.5843	0.2746	0.0324	2.2e-17	Known
138	rs149804	11	61538606	FADS2	PC(16:0;0-20:4;0)	PC	A	G	-0.5844	0.2298	0.0325	1.7e-12	Known
139	rs149804	11	61538606	FADS2	PC(18:0;0-20:4;0)	PC	A	G	-0.5844	0.263	0.0324	4.8e-16	Known
140	rs149804	11	61538606	FADS2	PC(18:1;0-20:4;0)	PC	A	G	-0.5846	0.1946	0.0328	2.8e-09	Known
141	rs149804	11	61538606	FADS2	LPC(20:4;0)	LPC	A	G	-0.5856	0.196	0.0326	1.8e-09	Known
142	rs149803	11	61539020	FADS2	CE(20:4;0)	CE	C	G	-0.8202	0.3091	0.0419	1.5e-13	Known
143	rs149803	11	61539020	FADS2	PC(18:0;0-20:4;0)	PC	C	G	-0.8203	0.3033	0.0416	3.2e-13	Known
144	rs149803	11	61539020	FADS2	LPC(20:4;0)	LPC	C	G	-0.8196	0.2599	0.0413	3.2e-10	Known
145	rs174528	11	61543499	FADS2	CE(20:4;0)	CE	T	C	-0.5638	-0.5577	0.0311	7.9e-72	Known
146	rs174528	11	61543499	FADS2	CE(20:5;0)	CE	T	C	-0.5646	-0.3428	0.0296	6e-31	Known
147	rs174528	11	61543499	FADS2	TAG(56:6;0)	TAG	T	C	-0.562	-0.2078	0.0298	3.2e-12	Known
148	rs174528	11	61543499	FADS2	PC(16:0;0-18:2;0)	PC	T	C	-0.5648	0.2115	0.0314	1.7e-11	Known
149	rs174528	11	61543499	FADS2	PC(16:0;0-20:4;0)	PC	T	C	-0.563	-0.48	0.0311	1e-53	Known
150	rs174528	11	61543499	FADS2	PC(16:0;0-20:5;0)	PC	T	C	-0.5648	-0.3255	0.0303	7.4e-27	Known
151	rs174528	11	61543499	FADS2	PC(16:0;0-22:4;0)	PC	T	C	-0.5647	-0.2387	0.0333	7.9e-13	Known
152	rs174528	11	61543499	FADS2	PC(16:0;0-22:5;0)	PC	T	C	-0.5641	-0.3366	0.0309	1.4e-27	Known
153	rs174528	11	61543499	FADS2	PC(16:1;0-18:2;0)	PC	T	C	-0.5637	0.2905	0.0303	9.1e-22	Known
154	rs174528	11	61543499	FADS2	PC(17:0;0-20:4;0)	PC	T	C	-0.5662	-0.3397	0.0326	1.8e-25	Known
155	rs174528	11	61543499	FADS2	PC(18:0;0-20:2;0)	PC	T	C	-0.5603	0.2382	0.0327	3.5e-13	Known
156	rs174528	11	61543499	FADS2	PC(18:0;0-20:4;0)	PC	T	C	-0.5638	-0.5519	0.0312	3.2e-70	Known
157	rs174528	11	61543499	FADS2	PC(18:0;0-20:5;0)	PC	T	C	-0.5685	-0.3561	0.0311	2e-30	Known
158	rs174528	11	61543499	FADS2	PC(18:0;0-22:5;0)	PC	T	C	-0.567	-0.2311	0.0321	5.8e-13	Known
159	rs174528	11	61543499	FADS2	PC(18:1;0-18:2;0)	PC	T	C	-0.5649	0.2895	0.0308	5.8e-21	Known
160	rs174528	11	61543499	FADS2	PC(18:1;0-20:4;0)	PC	T	C	-0.5642	-0.4204	0.0318	6.6e-40	Known
161	rs174528	11	61543499	FADS2	PCO(16:0;0-20:4;0)	PCO	T	C	-0.5657	-0.3537	0.0324	1e-27	Known
162	rs174528	11	61543499	FADS2	PCO(18:0;0-20:4;0)	PCO	T	C	-0.5657	-0.2424	0.0321	4.7e-14	Known
163	rs174528	11	61543499	FADS2	PCO(18:1;0-18:2;0)	PCO	T	C	-0.5671	0.2005	0.031	9.8e-11	Known
164	rs174528	11	61543499	FADS2	PCO(18:1;0-20:4;0)	PCO	T	C	-0.5661	-0.2698	0.0322	4.8e-17	Known
165	rs174528	11	61543499	FADS2	PI(18:0;0-18:2;0)	PI	T	C	-0.5651	0.2099	0.0313	2.1e-11	Known
166	rs174528	11	61543499	FADS2	PI(18:0;0-20:3;0)	PI	T	C	-0.5628	0.2873	0.0317	1.4e-19	Known
167	rs174528	11	61543499	FADS2	PI(18:0;0-20:4;0)	PI	T	C	-0.5639	-0.2085	0.0319	6.3e-11	Known
168	rs174528	11	61543499	FADS2	PE(18:0;0-18:2;0)	PE	T	C	-0.5649	0.2483	0.0326	2.8e-14	Known
169	rs174528	11	61543499	FADS2	PEO(16:1;0-18:2;0)	PEO	T	C	-0.5637	0.193	0.0334	7.6e-09	Known
170	rs174528	11	61543499	FADS2	LPE(20:4;0)	LPE	T	C	-0.5653	-0.2795	0.0325	8.5e-18	Known
171	rs174528	11	61543499	FADS2	LPE(18:2;0)	LPE	T	C	-0.5662	0.2391	0.0318	5.6e-14	Known
172	rs174528	11	61543499	FADS2	LPC(20:4;0)	LPC	T	C	-0.5648	-0.4349	0.0312	3.5e-44	Known
173	rs174529	11	61543961	FADS2	CE(20:4;0)	CE	T	C	-0.5641	-0.5581	0.0311	7.1e-72	Known
174	rs174529	11	61543961	FADS2	CE(20:5;0)	CE	T	C	-0.5648	-0.3428	0.0296	6.3e-31	Known
175	rs174529	11	61543961	FADS2	TAG(56:6;0)	TAG	T	C	-0.5622	-0.2072	0.0298	3.6e-12	Known
176	rs174529	11	61543961	FADS2	PC(16:0;0-18:2;0)	PC	T	C	-0.565	0.2118	0.0314	1.5e-11	Known
177	rs174529	11	61543961	FADS2	PC(16:0;0-20:4;0)	PC	T	C	-0.5633	-0.4802	0.0311	9.5e-54	Known
178	rs174529	11	61543961	FADS2	PC(16:0;0-20:5;0)	PC	T	C	-0.565	-0.3251	0.0303	8.7e-27	Known
179	rs174529	11	61543961	FADS2	PC(16:0;0-22:4;0)	PC	T	C	-0.5649	-0.239	0.0333	7.8e-13	Known
180	rs174529	11	61543961	FADS2	PC(16:0;0-22:5;0)	PC	T	C	-0.5643	-0.3361	0.0309	1.7e-27	Known
181	rs174529	11	61543961	FADS2	PC(16:1;0-18:2;0)	PC	T	C	-0.5639	0.2907	0.0303	8.9e-22	Known
182	rs174529	11	61543961	FADS2	PC(17:0;0-20:4;0)	PC	T	C	-0.5664	-0.3402	0.0326	1.6e-25	Known
183	rs174529	11	61543961	FADS2	PC(18:0;0-20:2;0)	PC	T	C	-0.5605	0.2381	0.0328	3.6e-13	Known
184	rs174529	11	61543961	FADS2	PC(18:0;0-20:4;0)	PC	T	C	-0.564	-0.5524	0.0312	2.6e-70	Known
185	rs174529	11	61543961	FADS2	PC(18:0;0-20:5;0)	PC	T	C	-0.5688	-0.3562	0.0311	2.1e-30	Known
186	rs174529	11	61543961	FADS2	PC(18:0;0-22:5;0)	PC	T	C	-0.5673	-0.2312	0.0321	5.8e-13	Known
187	rs174529	11	61543961	FADS2	PC(18:1;0-18:2;0)	PC	T	C	-0.5651	0.29	0.0308	5.1e-21	Known
188	rs174529	11	61543961	FADS2	PC(18:1;0-20:4;0)	PC	T	C	-0.5644	-0.4209	0.0318	5.5e-40	Known
189	rs174529	11	61543961	FADS2	PCO(16:0;0-20:4;0)	PCO	T	C	-0.5659	-0.3548	0.0324	7.1e-28	Known
190	rs174529	11	61543961	FADS2	PCO(18:0;0-20:4;0)	PCO	T	C	-0.566	-0.2422	0.0322	4.9e-14	Known
191	rs174529	11	61543961	FADS2	PCO(18:1;0-18:2;0)	PCO	T	C	-0.5673	0.1996	0.031	1.2e-10	Known
192	rs174529	11	61543961	FADS2	PCO(18:1;0-20:4;0)	PCO	T	C	-0.5663	-0.2703	0.0322	4.3e-17	Known
193	rs174529	11	61543961	FADS2	PI(18:0;0-18:2;0)	PI	T	C	-0.5653	0.2106	0.0313	1.9e-11	Known
194	rs174529	11	61543961	FADS2	PI(18:0;0-20:3;0)	PI	T	C	-0.5631	0.2875	0.0317	1.3e-19	Known
195	rs174529	11	61543961	FADS2	PI(18:0;0-20:4;0)	PI	T	C	-0.5641	-0.2087	0.0319	6.2e-11	Known
196	rs174529	11	61543961	FADS2	PE(18:0;0-18:2;0)	PE	T	C	-0.5652	0.2489	0.0327	2.5e-14	Known
197	rs174529	11	61543961	FADS2	PEO(16:1;0-18:2;0)	PEO	T	C	-0.564	0.1919	0.0334	9.3e-09	Known
198	rs174529	11	61543961	FADS2	LPE(20:4;0)	LPE	T	C	-0.5655	-0.2799	0.0325	7.8e-18	Known
199	rs174529	11	61543961	FADS2	LPE(18:2;0)	LPE	T	C	-0.5665	0.2391	0.0318	5.8e-14	Known
200	rs174529	11	61543961	FADS2	LPC(20:4;0)	LPC	T	C	-0.565	-0.4352	0.0312	3.3e-44	Known
201	rs174530	11	61546592	FADS2	CE(20:4;0)	CE	A	G	-0.5618	-0.5478	0.0311	2.5e-69	Known
202	rs174530	11	61546592	FADS2	CE(20:5;0)	CE	A	G	-0.5625	-0.3366	0.0296	6.2e-30	Known
203	rs174530	11	61546592	FADS2	TAG(56:6;0)	TAG	A	G	-0.5603	-0.2042	0.0298	7.1e-12	Known
204	rs174530	11	61546592	FADS2	PC(16:0;0-18:2;0)	PC	A	G	-0.5626	0.208	0.0314	3.5e-11	Known
205	rs174530	11	61546592	FADS2	PC(16:0;0-20:4;0)	PC	A	G	-0.5609	-0.4731	0.0311	3.1e-52	Known
206	rs174530	11	61546592	FADS2	PC(16:0;0-20:5;0)	PC	A	G	-0.5626	-0.3214	0.0303	2.9e-26	Known
207	rs174530	11	61546592	FADS2	PC(16:0;0-22:4;0)	PC	A	G	-0.563	-0.2352	0.0333	1.7e-12	Known
208	rs174530	11	61546592	FADS2	PC(16:0;0-22:5;0)	PC	A	G	-0.562	-0.3347	0.0309	2.8e-27	Known
209	rs174530	11	61546592	FADS2	PC(16:1;0-18:2;0)	PC	A	G	-0.5615	0.286	0.0303	3.5e-21	Known
210	rs174530	11	61546592	FADS2	PC(17:0;0-20:4;0)	PC	A	G	-0.564	-0.3376	0.0325	3.2e-25	Known
211	rs174530	11	61546592	FADS2	PC(18:0;0-20:2;0)	PC	A	G	-0.5583	0.2251	0.0328	6.6e-12	Known
212	rs174530	11	61546592	FADS2	PC(18:0;0-20:4;0)	PC	A	G	-0.5617	-0.5444	0.0312	2.5e-68	Known
213	rs174530	11	61546592	FADS2	PC(18:0;0-20:5;0)	PC	A	G	-0.5663	-0.3523	0.031	7.8e-30	Known
214	rs174530	11	61546592	FADS2	PC(18:0;0-22:5;0)	PC	A	G	-0.5648	-0.2337	0.032	3e-13	Known
215	rs174530	11	61546592	FADS2	PC(18:1;0-18:2;0)	PC	A	G	-0.5627	0.2852	0.0308	2.1e-20	Known
216	rs174530	11	61546592	FADS2	PC(18:1;0-20:4;0)	PC	A	G	-0.5621	-0.4128	0.0318	1.4e-38	Known
217	rs174530	11	61546592	FADS2	PCO(16:0;0-20:4;0)	PCO	A	G	-0.5635	-0.347	0.0324	8.9e-27	Known
218	rs174530	11	61546592	FADS2	PCO(18:0;0-20:4;0)	PCO	A	G	-0.5636	-0.2406	0.0321	7.1e-14	Known
219	rs174530	11	61546592	FADS2	PCO(18:1;0-18:2;0)	PCO	A	G	-0.5649	0.1976	0.031	1.7e-10	Known
220	rs174530	11	61546592	FADS2	PCO(18:1;0-20:4;0)	PCO	A	G	-0.5639	-0.2645	0.0321	1.9e-16	Known
221	rs174530	11	61546592	FADS2	PI(18:0;0-18:2;0)	PI	A	G	-0.563	0.2107	0.0313	1.8e-11	Known
222	rs174530	11	61546592	FADS2	PI(18:0;0-20:3;0)	PI	A	G	-0.5609	0.2804	0.0317	9.1e-19	Known
223	rs174530	11	61546592	FADS2	PI(18:0;0-20:4;0)	PI	A	G	-0.5618	-0.2055	0.0319	1.1e-10	Known
224	rs174530	11	61546592	FADS2	PE(18:0;0-18:2;0)	PE	A	G	-0.5628	0.242	0.0326	1.2e-13	Known
225	rs174530	11	61546592	FADS2	PEO(16:1;0-18:2;0)	PEO	A	G	-0.5618	0.1884	0.0334	1.7e-08	Known
226	rs174530	11	61546592	FADS2	LPE(20:4;0)	LPE	A	G	-0.5631	-0.2735	0.0325	4.3e-17	Known
227	rs174530	11	61546592	FADS2	LPE(18:2;0)	LPE	A	G	-0.5641	0.2355	0.0318	1.3e-13	Known
228	rs174530	11	61546592	FADS2	LPC(20:4;0)	LPC	A	G	-0.5627	-0.4275	0.0312	1.2e-42	Known
229	rs7943728	11	61547068	FADS2	PC(18:0;0-20:4;0)	PC	G	A	0.1243	-0.2778	0.0488	1.2e-08	Known
230	rs7943728	11	61547068	FADS2	PCO(16:0;0-20:3;0)	PCO	G	A	0.1233	0.2778	0.049	1.4e-08	Known
231	rs108499	11	61547237	FADS2	CE(20:4;0)	CE	C	T	0.3541	-0.4854	0.0329	2.5e-49	Known
232	rs108499	11	61547237	FADS2	CE(20:5;0)	CE	C	T	0.3532	-0.2899	0.0312	1.4e-20	Known
233	rs108499	11	61547237	FADS2	PC(16:0;0-18:2;0)	PC	C	T	0.353	0.1867	0.0327	1.1e-08	Known
234	rs108499	11	61547237	FADS2	PC(16:0;0-20:4;0)	PC	C	T	0.3544	-0.4153	0.0329	1.3e-36	Known
235	rs108499	11	61547237	FADS2	PC(16:0;0-20:5;0)	PC	C	T	0.3526	-0.2781	0.0321	4.3e-18	Known
236	rs108499	11	61547237	FADS2	PC(16:0;0-22:4;0)	PC	C	T	0.3537	-0.216	0.0348	5.1e-10	Known
237	rs108499	11	61547237	FADS2	PC(16:0;0-22:5;0)	PC	C	T	0.3534	-0.2959	0.0326	1e-19	Known
238	rs108499	11	61547237	FADS2	PC(16:1;0-18:2;0)	PC	C	T	0.3533	0.2397	0.0318	4.4e-14	Known
239	rs108499	11	61547237	FADS2	PC(17:0;0-20:4;0)	PC	C	T	0.3519	-0.2994	0.034	1.4e-18	Known
240	rs108499	11	61547237	FADS2	PC(18:0;0-20:4;0)	PC	C	T	0.354	-0.4812	0.0329	2.4e-48	Known
241	rs108499	11	61547237	FADS2	PC(18:0;0-20:5;0)	PC	C	T	0.3506	-0.3148	0.0326	4.5e-22	Known
242	rs108499	11	61547237	FADS2	PC(18:0;0-22:5;0)	PC	C	T	0.3518	-0.2043	0.0336	1.3e-09	Known
243	rs108499	11	61547237	FADS2	PC(18:1;0-18:2;0)	PC	C	T	0.3529	0.2406	0.0322	8.3e-14	Known
244	rs108499	11	61547237	FADS2	PC(18:1;0-20:4;0)	PC	C	T	0.3536	-0.3808	0.0335	5.1e-30	Known
245	rs108499	11	61547237	FADS2	PCO(16:0;0-20:4;0)	PCO	C	T	0.3523	-0.3053	0.0339	2.3e-19	Known
246	rs108499	11	61547237	FADS2	PCO(18:0;0-20:4;0)	PCO	C	T	0.3519	-0.2355	0.0336	2.3e-12	Known
247	rs108499	11	61547237	FADS2	PCO(18:1;0-20:4;0)	PCO	C	T	0.352	-0.2477	0.0336	1.8e-13	Known
248	rs108499	11	61547237	FADS2	PI(18:0;0-20:3;0)	PI	C	T	0.3546	0.2708	0.0331	2.8e-16	Known
249	rs108499	11	61547237	FADS2	PE(18:0;0-18:2;0)	PE	C	T	0.3534	0.2207	0.034	9.1e-11	Known
250	rs108499	11	61547237	FADS2	LPE(20:4;0)	LPE	C	T	0.3529	-0.2401	0.0341	1.9e-12	Known
251	rs108499	11	61547237	FADS2	LPE(18:2;0)	LPE	C	T	0.3525	0.2148	0.0331	8.5e-11	Known
252	rs108499	11	61547237	FADS2	LPC(20:4;0)	LPC	C	T	0.3534	-0.3888	0.0329	3.3e-32	Known
253	rs509360	11	61548559	FADS2	CE(20:4;0)	CE	A	G	-0.6504	-0.3832	0.034	1.6e-29	Known
254	rs509360	11	61548559	FADS2	CE(20:5;0)	CE	A	G	-0.6504	-0.2593	0.0317	2.7e-16	Known
255	rs509360	11	61548559	FADS2	PC(16:0;0-20:4;0)	PC	A	G	-0.6503	-0.3618	0.0337	6.2e-27	Known
256	rs509360	11	61548559	FADS2	PC(16:0;0-20:5;0)	PC	A	G	-0.65	-0.2716	0.0323	4e-17	Known
257	rs509360	11	61548559	FADS2	PC(16:0;0-22:5;0)	PC	A	G	-0.6502	-0.2544	0.0331	1.4e-14	Known
258	rs509360	11	61548559	FADS2	PC(16:1;0-18:2;0)	PC	A	G	-0.6522	0.2161	0.0324	2.6e-11	Known
259	rs509360	11	61548559	FADS2	PC(17:0;0-20:4;0)	PC	A	G	-0.6487	-0.2411	0.0346	3.5e-12	Known
260	rs509360	11	61548559	FADS2	PC(18:0;0-20:4;0)	PC	A	G	-0.6503	-0.3842	0.0339	8.5e-30	Known
261	rs509360	11	61548559	FADS2	PC(18:0;0-20:5;0)	PC	A	G	-0.6494	-0.2564	0.0331	1e-14	Known
262	rs509360	11	61548559	FADS2	PC(18:1;0-18:2;0)	PC	A	G	-0.6503	0.2095	0.0329	1.9e-10	Known
263	rs509360	11	61548559	FADS2	PC(18:1;0-20:4;0)	PC	A	G	-0.6503	-0.2964	0.0342	4.4e-18	Known
264	rs509360	11	61548559	FADS2	PCO(16:0;0-20:4;0)	PCO	A	G	-0.6504	-0.2664	0.0346	1.3e-14	Known
265	rs509360	11	61548559	FADS2	PI(18:0;0-20:3;0)	PI	A	G	-0.6505	0.2005	0.0339	3.2e-09	Known
266	rs509360	11	61548559	FADS2	LPE(20:4;0)	LPE	A	G	-0.651	-0.1962	0.0346	1.4e-08	Known
267	rs509360	11	61548559	FADS2	LPC(20:4;0)	LPC	A	G	-0.651	-0.3045	0.0336	1.3e-19	Known
268	rs61747222	11	61548796	FADS2	PC(16:0;0-20:4;0)	PC	G	A	0.0986	0.3028	0.0541	2.1e-08	Known
269	rs61747222	11	61548796	FADS2	PC(18:0;0-20:4;0)	PC	G	A	0.0987	0.3092	0.0539	9.5e-09	Known
270	rs174532	11	61548874	FADS2	CE(20:4;0)	CE	G	A	0.2193	0.3348	0.039	9.3e-18	Known
271	rs174532	11	61548874	FADS2	PC(16:0;0-20:4;0)	PC	G	A	0.2191	0.2452	0.039	3.1e-10	Known
272	rs174532	11	61548874	FADS2	PC(18:0;0-20:4;0)	PC	G	A	0.2191	0.3208	0.0388	1.3e-16	Known
273	rs174532	11	61548874	FADS2	PC(18:1;0-20:4;0)	PC	G	A	0.2196	0.2374	0.0392	1.4e-09	Known
274	rs174532	11	61548874	FADS2	LPC(20:4;0)	LPC	G	A	0.2205	0.2401	0.0384	4.2e-10	Known
275	rs174533	11	61549025	FADS2	CE(16:0;0)	CE	G	A	0.4293	-0.168	0.0308	4.7e-08	Known
276	rs174533	11	61549025	FADS2	CE(20:4;0)	CE	G	A	0.4301	-0.5738	0.031	2.3e-76	Known
277	rs174533	11	61549025	FADS2	CE(20:5;0)	CE	G	A	0.4293	-0.3524	0.0297	1.8e-32	Known
278	rs174533	11	61549025	FADS2	TAG(56:6;0)	TAG	G	A	0.4312	-0.2144	0.0299	7.8e-13	Known
279	rs174533	11	61549025	FADS2	PC(16:0;0-18:2;0)	PC	G	A	0.4289	0.2164	0.0316	7.1e-12	Known
280	rs174533	11	61549025	FADS2	PC(16:0;0-20:4;0)	PC	G	A	0.4304	-0.494	0.0311	9.1e-57	Known
281	rs174533	11	61549025	FADS2	PC(16:0;0-20:5;0)	PC	G	A	0.4289	-0.3349	0.0304	3.7e-28	Known
282	rs174533	11	61549025	FADS2	PC(16:0;0-22:4;0)	PC	G	A	0.4294	-0.2584	0.0335	1.2e-14	Known
283	rs174533	11	61549025	FADS2	PC(16:0;0-22:5;0)	PC	G	A	0.4295	-0.3492	0.031	2e-29	Known
284	rs174533	11	61549025	FADS2	PC(16:1;0-18:2;0)	PC	G	A	0.4299	0.2955	0.0305	3.1e-22	Known
285	rs174533	11	61549025	FADS2	PC(17:0;0-20:4;0)	PC	G	A	0.4276	-0.3533	0.0326	2.2e-27	Known
286	rs174533	11	61549025	FADS2	PC(18:0;0-20:2;0)	PC	G	A	0.4333	0.2429	0.0329	1.6e-13	Known
287	rs174533	11	61549025	FADS2	PC(18:0;0-20:4;0)	PC	G	A	0.4301	-0.5672	0.0311	1.5e-74	Known
288	rs174533	11	61549025	FADS2	PC(18:0;0-20:5;0)	PC	G	A	0.4251	-0.3702	0.0312	1.5e-32	Known
289	rs174533	11	61549025	FADS2	PC(18:0;0-22:5;0)	PC	G	A	0.4268	-0.2415	0.0321	5.6e-14	Known
290	rs174533	11	61549025	FADS2	PC(18:1;0-18:2;0)	PC	G	A	0.4288	0.2958	0.031	1.3e-21	Known
291	rs174533	11	61549025	FADS2	PC(18:1;0-20:4;0)	PC	G	A	0.4296	-0.4342	0.0318	1.6e-42	Known
292	rs174533	11	61549025	FADS2	PCO(16:0;0-20:4;0)	PCO	G	A	0.4284	-0.3674	0.0324	9.3e-30	Known
293	rs174533	11	61549025	FADS2	PCO(18:0;0-20:4;0)	PCO	G	A	0.4282	-0.2467	0.0322	1.9e-14	Known
294	rs174533	11	61549025	FADS2	PCO(18:1;0-18:2;0)	PCO	G	A	0.4271	0.199	0.0311	1.5e-10	Known
295	rs174533	11	61549025	FADS2	PCO(18:1;0-20:4;0)	PCO	G	A	0.4281	-0.2791	0.0322	4.4e-18	Known
296	rs174533	11	61549025	FADS2	PI(18:0;0-18:2;0)	PI	G	A	0.4286	0.2163	0.0315	6.8e-12	Known
297	rs174533	11	61549025	FADS2	PI(18:0;0-20:3;0)	PI	G	A	0.4306	0.2895	0.0319	1.1e-19	Known
298	rs174533	11	61549025	FADS2	PI(18:0;0-20:4;0)	PI	G	A	0.4297	-0.2223	0.032	3.5e-12	Known
299	rs174533	11	61549025	FADS2	PE(18:0;0-18:2;0)	PE	G	A	0.4286	0.2531	0.0328	1.3e-14	Known
300	rs174533	11	61549025	FADS2	PEO(16:1;0-18:2;0)	PEO	G	A	0.4304	0.191	0.0335	1.2e-08	Known
301	rs174533	11	61549025	FADS2	LPE(20:4;0)	LPE	G	A	0.4288	-0.2842	0.0325	2.5e-18	Known
302	rs174533	11	61549025	FADS2	LPE(18:2;0)	LPE	G	A	0.4277	0.243	0.0319	2.7e-14	Known
303	rs174533	11	61549025	FADS2	LPC(20:4;0)	LPC	G	A	0.4292	-0.4441	0.0312	5.6e-46	Known
304	rs174534	11	61549458	FADS2	CE(20:4;0)	CE	A	G	-0.6335	-0.4978	0.0323	1.1e-53	Known
305	rs174534	11	61549458	FADS2	CE(20:5;0)	CE	A	G	-0.6345	-0.2986	0.0306	1.9e-22	Known
306	rs174534	11	61549458	FADS2	TAG(56:6;0)	TAG	A	G	-0.6321	-0.1817	0.0307	3.1e-09	Known
307	rs174534	11	61549458	FADS2	PC(16:0;0-18:2;0)	PC	A	G	-0.6347	0.18	0.0322	2.4e-08	Known
308	rs174534	11	61549458	FADS2	PC(16:0;0-20:4;0)	PC	A	G	-0.633	-0.4317	0.0322	6.6e-41	Known
309	rs174534	11	61549458	FADS2	PC(16:0;0-20:5;0)	PC	A	G	-0.6342	-0.2892	0.0311	1.5e-20	Known
310	rs174534	11	61549458	FADS2	PC(16:0;0-22:4;0)	PC	A	G	-0.6336	-0.2337	0.0343	1e-11	Known
311	rs174534	11	61549458	FADS2	PC(16:0;0-22:5;0)	PC	A	G	-0.6342	-0.3137	0.032	1.2e-22	Known
312	rs174534	11	61549458	FADS2	PC(16:1;0-18:2;0)	PC	A	G	-0.6343	0.2327	0.0313	1.1e-13	Known
313	rs174534	11	61549458	FADS2	PC(17:0;0-20:4;0)	PC	A	G	-0.6358	-0.3117	0.0335	1.3e-20	Known
314	rs174534	11	61549458	FADS2	PC(18:0;0-20:4;0)	PC	A	G	-0.6335	-0.499	0.0323	7.9e-54	Known
315	rs174534	11	61549458	FADS2	PC(18:0;0-20:5;0)	PC	A	G	-0.6378	-0.3306	0.0321	6.5e-25	Known
316	rs174534	11	61549458	FADS2	PC(18:0;0-22:5;0)	PC	A	G	-0.6366	-0.2224	0.0331	1.9e-11	Known
317	rs174534	11	61549458	FADS2	PC(18:1;0-18:2;0)	PC	A	G	-0.6349	0.2378	0.0318	7.2e-14	Known
318	rs174534	11	61549458	FADS2	PC(18:1;0-20:4;0)	PC	A	G	-0.6339	-0.3935	0.0329	4.7e-33	Known
319	rs174534	11	61549458	FADS2	PCO(16:0;0-20:4;0)	PCO	A	G	-0.6355	-0.3112	0.0334	1.3e-20	Known
320	rs174534	11	61549458	FADS2	PCO(18:0;0-20:4;0)	PCO	A	G	-0.6359	-0.2328	0.0331	2.1e-12	Known
321	rs174534	11	61549458	FADS2	PCO(18:1;0-20:4;0)	PCO	A	G	-0.6359	-0.246	0.0332	1.2e-13	Known
322	rs174534	11	61549458	FADS2	PI(18:0;0-20:3;0)	PI	A	G	-0.633	0.2587	0.0327	2.5e-15	Known
323	rs174534	11	61549458	FADS2	PI(18:0;0-20:4;0)	PI	A	G	-0.6338	-0.1916	0.0328	5.4e-09	Known
324	rs174534	11	61549458	FADS2	PE(18:0;0-18:2;0)	PE	A	G	-0.6342	0.2136	0.0336	2e-10	Known
325	rs174534	11	61549458	FADS2	LPE(20:4;0)	LPE	A	G	-0.635	-0.2435	0.0336	4.1e-13	Known
326	rs174534	11	61549458	FADS2	LPE(18:2;0)	LPE	A	G	-0.6354	0.2148	0.0327	4.8e-11	Known
327	rs174534	11	61549458	FADS2	LPC(20:4;0)	LPC	A	G	-0.6344	-0.3881	0.0324	4.1e-33	Known
328	rs174535	11	61551356	FADS2	CE(16:0;0)	CE	T	C	-0.5704	-0.1689	0.0307	3.9e-08	Known
329	rs174535	11	61551356	FADS2	CE(20:4;0)	CE	T	C	-0.5696	-0.574	0.031	1.5e-76	Known
330	rs174535	11	61551356	FADS2	CE(20:5;0)	CE	T	C	-0.5704	-0.3513	0.0297	2.5e-32	Known
331	rs174535	11	61551356	FADS2	TAG(56:6;0)	TAG	T	C	-0.5685	-0.2153	0.0299	5.9e-13	Known
332	rs174535	11	61551356	FADS2	PC(16:0;0-18:2;0)	PC	T	C	-0.5708	0.2158	0.0315	7.6e-12	Known
333	rs174535	11	61551356	FADS2	PC(16:0;0-20:4;0)	PC	T	C	-0.5693	-0.4947	0.0311	4.8e-57	Known
334	rs174535	11	61551356	FADS2	PC(16:0;0-20:5;0)	PC	T	C	-0.5708	-0.3342	0.0304	4.2e-28	Known
335	rs174535	11	61551356	FADS2	PC(16:0;0-22:4;0)	PC	T	C	-0.5705	-0.2583	0.0335	1.2e-14	Known
336	rs174535	11	61551356	FADS2	PC(16:0;0-22:5;0)	PC	T	C	-0.5702	-0.3491	0.031	1.8e-29	Known
337	rs174535	11	61551356	FADS2	PC(16:1;0-18:2;0)	PC	T	C	-0.5698	0.2939	0.0304	4.7e-22	Known
338	rs174535	11	61551356	FADS2	PC(17:0;0-20:4;0)	PC	T	C	-0.5721	-0.3536	0.0326	1.7e-27	Known
339	rs174535	11	61551356	FADS2	PC(18:0;0-20:2;0)	PC	T	C	-0.5664	0.2412	0.0329	2.2e-13	Known
340	rs174535	11	61551356	FADS2	PC(18:0;0-20:4;0)	PC	T	C	-0.5696	-0.5671	0.031	1.2e-74	Known
341	rs174535	11	61551356	FADS2	PC(18:0;0-20:5;0)	PC	T	C	-0.5746	-0.3693	0.0311	1.9e-32	Known
342	rs174535	11	61551356	FADS2	PC(18:0;0-22:5;0)	PC	T	C	-0.5728	-0.2422	0.0321	4.5e-14	Known
343	rs174535	11	61551356	FADS2	PC(18:1;0-18:2;0)	PC	T	C	-0.5708	0.2952	0.031	1.5e-21	Known
344	rs174535	11	61551356	FADS2	PC(18:1;0-20:4;0)	PC	T	C	-0.5701	-0.4344	0.0317	1.2e-42	Known
345	rs174535	11	61551356	FADS2	PCO(16:0;0-20:4;0)	PCO	T	C	-0.5712	-0.368	0.0324	6.6e-30	Known
346	rs174535	11	61551356	FADS2	PCO(18:0;0-20:4;0)	PCO	T	C	-0.5714	-0.247	0.0322	1.7e-14	Known
347	rs174535	11	61551356	FADS2	PCO(18:1;0-18:2;0)	PCO	T	C	-0.5725	0.1995	0.031	1.3e-10	Known
348	rs174535	11	61551356	FADS2	PCO(18:1;0-20:4;0)	PCO	T	C	-0.5716	-0.2788	0.0322	4.3e-18	Known
349	rs174535	11	61551356	FADS2	PI(18:0;0-18:2;0)	PI	T	C	-0.5711	0.2156	0.0315	7.4e-12	Known
350	rs174535	11	61551356	FADS2	PI(18:0;0-20:3;0)	PI	T	C	-0.5691	0.2882	0.0319	1.5e-19	Known
351	rs174535	11	61551356	FADS2	PI(18:0;0-20:4;0)	PI	T	C	-0.5699	-0.2225	0.0319	3.2e-12	Known
352	rs174535	11	61551356	FADS2	PE(18:0;0-18:2;0)	PE	T	C	-0.571	0.2527	0.0328	1.3e-14	Known
353	rs174535	11	61551356	FADS2	PEO(16:1;0-18:2;0)	PEO	T	C	-0.5692	0.1916	0.0334	1e-08	Known
354	rs174535	11	61551356	FADS2	LPE(20:4;0)	LPE	T	C	-0.5709	-0.2858	0.0325	1.5e-18	Known
355	rs174535	11	61551356	FADS2	LPE(18:2;0)	LPE	T	C	-0.5719	0.2418	0.0319	3.4e-14	Known
356	rs174535	11	61551356	FADS2	LPC(20:4;0)	LPC	T	C	-0.5705	-0.4449	0.0312	3.2e-46	Known
357	rs174536	11	61551927	FADS2	CE(20:4;0)	CE	A	C	-0.5729	-0.5733	0.0312	1.3e-75	Known
358	rs174536	11	61551927	FADS2	CE(20:5;0)	CE	A	C	-0.5736	-0.3498	0.0298	7.6e-32	Known
359	rs174536	11	61551927	FADS2	TAG(56:5;0)	TAG	A	C	-0.5728	-0.1735	0.0317	4.6e-08	Known
360	rs174536	11	61551927	FADS2	TAG(56:6;0)	TAG	A	C	-0.5717	-0.215	0.03	7.6e-13	Known
361	rs174536	11	61551927	FADS2	PC(16:0;0-18:2;0)	PC	A	C	-0.5737	0.2175	0.0316	6.2e-12	Known
362	rs174536	11	61551927	FADS2	PC(16:0;0-20:4;0)	PC	A	C	-0.5726	-0.4917	0.0312	8.5e-56	Known
363	rs174536	11	61551927	FADS2	PC(16:0;0-20:5;0)	PC	A	C	-0.574	-0.3307	0.0305	2.5e-27	Known
364	rs174536	11	61551927	FADS2	PC(16:0;0-22:4;0)	PC	A	C	-0.5738	-0.2592	0.0336	1.2e-14	Known
365	rs174536	11	61551927	FADS2	PC(16:0;0-22:5;0)	PC	A	C	-0.5734	-0.348	0.0311	4.4e-29	Known
366	rs174536	11	61551927	FADS2	PC(16:1;0-18:2;0)	PC	A	C	-0.5728	0.2913	0.0306	1.5e-21	Known
367	rs174536	11	61551927	FADS2	PC(17:0;0-20:4;0)	PC	A	C	-0.5752	-0.3528	0.0327	3.5e-27	Known
368	rs174536	11	61551927	FADS2	PC(18:0;0-20:2;0)	PC	A	C	-0.5696	0.2382	0.033	5.5e-13	Known
369	rs174536	11	61551927	FADS2	PC(18:0;0-20:4;0)	PC	A	C	-0.5729	-0.5645	0.0312	3.5e-73	Known
370	rs174536	11	61551927	FADS2	PC(18:0;0-20:5;0)	PC	A	C	-0.5779	-0.3664	0.0313	1e-31	Known
371	rs174536	11	61551927	FADS2	PC(18:0;0-22:5;0)	PC	A	C	-0.5757	-0.2406	0.0322	7.8e-14	Known
372	rs174536	11	61551927	FADS2	PC(18:1;0-18:2;0)	PC	A	C	-0.5739	0.2924	0.0311	5.1e-21	Known
373	rs174536	11	61551927	FADS2	PC(18:1;0-20:4;0)	PC	A	C	-0.5732	-0.4355	0.0318	1.3e-42	Known
374	rs174536	11	61551927	FADS2	PCO(16:0;0-20:4;0)	PCO	A	C	-0.5742	-0.3651	0.0325	3e-29	Known
375	rs174536	11	61551927	FADS2	PCO(18:0;0-20:4;0)	PCO	A	C	-0.5744	-0.2496	0.0323	1e-14	Known
376	rs174536	11	61551927	FADS2	PCO(18:1;0-18:2;0)	PCO	A	C	-0.5754	0.1985	0.0311	1.8e-10	Known
377	rs174536	11	61551927	FADS2	PCO(18:1;0-20:4;0)	PCO	A	C	-0.5745	-0.2791	0.0322	4.9e-18	Known
378	rs174536	11	61551927	FADS2	PI(18:0;0-18:2;0)	PI	A	C	-0.574	0.2163	0.0316	7.2e-12	Known
379	rs174536	11	61551927	FADS2	PI(18:0;0-20:3;0)	PI	A	C	-0.5721	0.2898	0.032	1.4e-19	Known
380	rs174536	11	61551927	FADS2	PI(18:0;0-20:4;0)	PI	A	C	-0.573	-0.2227	0.032	3.5e-12	Known
381	rs174536	11	61551927	FADS2	PE(18:0;0-18:2;0)	PE	A	C	-0.574	0.2549	0.0329	9.3e-15	Known
382	rs174536	11	61551927	FADS2	PEO(16:1;0-18:2;0)	PEO	A	C	-0.5723	0.1941	0.0335	7.1e-09	Known
383	rs174536	11	61551927	FADS2	LPE(20:4;0)	LPE	A	C	-0.574	-0.2846	0.0327	3e-18	Known
384	rs174536	11	61551927	FADS2	LPE(18:2;0)	LPE	A	C	-0.5751	0.2431	0.032	3e-14	Known
385	rs174536	11	61551927	FADS2	LPC(20:4;0)	LPC	A	C	-0.5736	-0.4438	0.0313	1.2e-45	Known
386	rs174537	11	61552680	FADS2	CE(20:4;0)	CE	G	T	0.4267	-0.5725	0.0312	3e-75	Known
387	rs174537	11	61552680	FADS2	CE(20:5;0)	CE	G	T	0.426	-0.3503	0.0298	7.1e-32	Known
388	rs174537	11	61552680	FADS2	TAG(56:6;0)	TAG	G	T	0.4279	-0.2139	0.03	1.1e-12	Known
389	rs174537	11	61552680	FADS2	PC(16:0;0-18:2;0)	PC	G	T	0.4258	0.2181	0.0317	5.6e-12	Known
390	rs174537	11	61552680	FADS2	PC(16:0;0-20:4;0)	PC	G	T	0.427	-0.4905	0.0313	2e-55	Known
391	rs174537	11	61552680	FADS2	PC(16:0;0-20:5;0)	PC	G	T	0.4256	-0.3306	0.0306	2.8e-27	Known
392	rs174537	11	61552680	FADS2	PC(16:0;0-22:4;0)	PC	G	T	0.4261	-0.2586	0.0336	1.4e-14	Known
393	rs174537	11	61552680	FADS2	PC(16:0;0-22:5;0)	PC	G	T	0.4262	-0.3471	0.0311	6.8e-29	Known
394	rs174537	11	61552680	FADS2	PC(16:1;0-18:2;0)	PC	G	T	0.4268	0.2928	0.0306	1e-21	Known
395	rs174537	11	61552680	FADS2	PC(17:0;0-20:4;0)	PC	G	T	0.4244	-0.3521	0.0327	5e-27	Known
396	rs174537	11	61552680	FADS2	PC(18:0;0-20:2;0)	PC	G	T	0.4299	0.2407	0.0331	3.4e-13	Known
397	rs174537	11	61552680	FADS2	PC(18:0;0-20:4;0)	PC	G	T	0.4267	-0.5641	0.0312	6e-73	Known
398	rs174537	11	61552680	FADS2	PC(18:0;0-20:5;0)	PC	G	T	0.4217	-0.3667	0.0313	1e-31	Known
399	rs174537	11	61552680	FADS2	PC(18:0;0-22:5;0)	PC	G	T	0.4238	-0.239	0.0322	1.2e-13	Known
400	rs174537	11	61552680	FADS2	PC(18:1;0-18:2;0)	PC	G	T	0.4257	0.2931	0.0311	4.5e-21	Known
401	rs174537	11	61552680	FADS2	PC(18:1;0-20:4;0)	PC	G	T	0.4264	-0.4345	0.0319	2.5e-42	Known
402	rs174537	11	61552680	FADS2	PCO(16:0;0-20:4;0)	PCO	G	T	0.4253	-0.364	0.0326	5.1e-29	Known
403	rs174537	11	61552680	FADS2	PCO(18:0;0-20:4;0)	PCO	G	T	0.4251	-0.2489	0.0323	1.3e-14	Known
404	rs174537	11	61552680	FADS2	PCO(18:1;0-18:2;0)	PCO	G	T	0.4241	0.1983	0.0312	1.9e-10	Known
405	rs174537	11	61552680	FADS2	PCO(18:1;0-20:4;0)	PCO	G	T	0.425	-0.2789	0.0323	5.6e-18	Known
406	rs174537	11	61552680	FADS2	PI(18:0;0-18:2;0)	PI	G	T	0.4256	0.2168	0.0316	6.8e-12	Known
407	rs174537	11	61552680	FADS2	PI(18:0;0-20:3;0)	PI	G	T	0.4274	0.2911	0.032	1e-19	Known
408	rs174537	11	61552680	FADS2	PI(18:0;0-20:4;0)	PI	G	T	0.4266	-0.2224	0.032	3.9e-12	Known
409	rs174537	11	61552680	FADS2	PE(18:0;0-18:2;0)	PE	G	T	0.4255	0.2551	0.0329	9.3e-15	Known
410	rs174537	11	61552680	FADS2	PEO(16:1;0-18:2;0)	PEO	G	T	0.4273	0.1933	0.0336	8.7e-09	Known
411	rs174537	11	61552680	FADS2	LPE(20:4;0)	LPE	G	T	0.4256	-0.2821	0.0327	6.2e-18	Known
412	rs174537	11	61552680	FADS2	LPE(18:2;0)	LPE	G	T	0.4245	0.2451	0.032	2e-14	Known
413	rs174537	11	61552680	FADS2	LPC(20:4;0)	LPC	G	T	0.426	-0.4421	0.0313	3.4e-45	Known
414	rs61896141	11	61556039	FADS2	PC(18:0;0-20:4;0)	PC	A	C	-0.8734	-0.2774	0.0481	8.1e-09	Known
415	rs61896141	11	61556039	FADS2	PCO(16:0;0-20:3;0)	PCO	A	C	-0.8743	0.2709	0.0484	2.1e-08	Known
416	rs102275	11	61557803	FADS2	CE(20:4;0)	CE	T	C	-0.5695	-0.5715	0.031	8.7e-76	Known
417	rs102275	11	61557803	FADS2	CE(20:5;0)	CE	T	C	-0.5702	-0.3513	0.0297	2.7e-32	Known
418	rs102275	11	61557803	FADS2	TAG(56:6;0)	TAG	T	C	-0.5683	-0.2127	0.0299	1.1e-12	Known
419	rs102275	11	61557803	FADS2	PC(16:0;0-18:2;0)	PC	T	C	-0.5706	0.2177	0.0316	5.2e-12	Known
420	rs102275	11	61557803	FADS2	PC(16:0;0-20:4;0)	PC	T	C	-0.5691	-0.4916	0.0311	2.8e-56	Known
421	rs102275	11	61557803	FADS2	PC(16:0;0-20:5;0)	PC	T	C	-0.5706	-0.3341	0.0304	4.9e-28	Known
422	rs102275	11	61557803	FADS2	PC(16:0;0-22:4;0)	PC	T	C	-0.57	-0.2558	0.0335	2.2e-14	Known
423	rs102275	11	61557803	FADS2	PC(16:0;0-22:5;0)	PC	T	C	-0.57	-0.3468	0.031	4.5e-29	Known
424	rs102275	11	61557803	FADS2	PC(16:1;0-18:2;0)	PC	T	C	-0.5696	0.2964	0.0305	2.3e-22	Known
425	rs102275	11	61557803	FADS2	PC(17:0;0-20:4;0)	PC	T	C	-0.5719	-0.3508	0.0326	4.9e-27	Known
426	rs102275	11	61557803	FADS2	PC(18:0;0-20:2;0)	PC	T	C	-0.5662	0.2451	0.0329	9.3e-14	Known
427	rs102275	11	61557803	FADS2	PC(18:0;0-20:4;0)	PC	T	C	-0.5694	-0.5636	0.031	1.2e-73	Known
428	rs102275	11	61557803	FADS2	PC(18:0;0-20:5;0)	PC	T	C	-0.5744	-0.369	0.0312	2.3e-32	Known
429	rs102275	11	61557803	FADS2	PC(18:0;0-22:5;0)	PC	T	C	-0.5726	-0.2386	0.0321	1.1e-13	Known
430	rs102275	11	61557803	FADS2	PC(18:1;0-18:2;0)	PC	T	C	-0.5707	0.2961	0.031	1.2e-21	Known
431	rs102275	11	61557803	FADS2	PC(18:1;0-20:4;0)	PC	T	C	-0.5699	-0.4317	0.0318	4.5e-42	Known
432	rs102275	11	61557803	FADS2	PCO(16:0;0-20:4;0)	PCO	T	C	-0.571	-0.3652	0.0324	2e-29	Known
433	rs102275	11	61557803	FADS2	PCO(18:0;0-20:4;0)	PCO	T	C	-0.5712	-0.2467	0.0322	1.8e-14	Known
434	rs102275	11	61557803	FADS2	PCO(18:1;0-18:2;0)	PCO	T	C	-0.5723	0.2002	0.0311	1.1e-10	Known
435	rs102275	11	61557803	FADS2	PCO(18:1;0-20:4;0)	PCO	T	C	-0.5714	-0.2777	0.0322	6.2e-18	Known
436	rs102275	11	61557803	FADS2	PI(18:0;0-18:2;0)	PI	T	C	-0.5709	0.2176	0.0315	5e-12	Known
437	rs102275	11	61557803	FADS2	PI(18:0;0-20:3;0)	PI	T	C	-0.5689	0.2914	0.0319	6.6e-20	Known
438	rs102275	11	61557803	FADS2	PI(18:0;0-20:4;0)	PI	T	C	-0.5697	-0.2191	0.0319	7.1e-12	Known
439	rs102275	11	61557803	FADS2	PE(18:0;0-18:2;0)	PE	T	C	-0.5708	0.2547	0.0328	8.5e-15	Known
440	rs102275	11	61557803	FADS2	PEO(16:1;0-18:2;0)	PEO	T	C	-0.569	0.1908	0.0335	1.2e-08	Known
441	rs102275	11	61557803	FADS2	LPE(20:4;0)	LPE	T	C	-0.5707	-0.283	0.0325	3.3e-18	Known
442	rs102275	11	61557803	FADS2	LPE(18:2;0)	LPE	T	C	-0.5717	0.2435	0.0319	2.3e-14	Known
443	rs102275	11	61557803	FADS2	LPC(20:4;0)	LPC	T	C	-0.5703	-0.4424	0.0312	1.1e-45	Known
444	rs102274	11	61557826	FADS2	CE(16:0;0)	CE	T	C	-0.5707	-0.1679	0.0308	4.8e-08	Known
445	rs102274	11	61557826	FADS2	CE(20:4;0)	CE	T	C	-0.5699	-0.5737	0.031	2.3e-76	Known
446	rs102274	11	61557826	FADS2	CE(20:5;0)	CE	T	C	-0.5707	-0.3523	0.0297	1.8e-32	Known
447	rs102274	11	61557826	FADS2	TAG(56:6;0)	TAG	T	C	-0.5688	-0.2142	0.0299	7.9e-13	Known
448	rs102274	11	61557826	FADS2	PC(16:0;0-18:2;0)	PC	T	C	-0.5711	0.2164	0.0316	6.9e-12	Known
449	rs102274	11	61557826	FADS2	PC(16:0;0-20:4;0)	PC	T	C	-0.5696	-0.4938	0.0311	8.9e-57	Known
450	rs102274	11	61557826	FADS2	PC(16:0;0-20:5;0)	PC	T	C	-0.571	-0.3347	0.0304	3.8e-28	Known
451	rs102274	11	61557826	FADS2	PC(16:0;0-22:4;0)	PC	T	C	-0.5705	-0.2583	0.0335	1.2e-14	Known
452	rs102274	11	61557826	FADS2	PC(16:0;0-22:5;0)	PC	T	C	-0.5705	-0.349	0.031	2e-29	Known
453	rs102274	11	61557826	FADS2	PC(16:1;0-18:2;0)	PC	T	C	-0.5701	0.2954	0.0305	3.2e-22	Known
454	rs102274	11	61557826	FADS2	PC(17:0;0-20:4;0)	PC	T	C	-0.5724	-0.3532	0.0326	2.2e-27	Known
455	rs102274	11	61557826	FADS2	PC(18:0;0-20:2;0)	PC	T	C	-0.5667	0.243	0.0329	1.5e-13	Known
456	rs102274	11	61557826	FADS2	PC(18:0;0-20:4;0)	PC	T	C	-0.5699	-0.5672	0.031	1.4e-74	Known
457	rs102274	11	61557826	FADS2	PC(18:0;0-20:5;0)	PC	T	C	-0.5749	-0.3702	0.0312	1.5e-32	Known
458	rs102274	11	61557826	FADS2	PC(18:0;0-22:5;0)	PC	T	C	-0.5731	-0.2414	0.0321	5.5e-14	Known
459	rs102274	11	61557826	FADS2	PC(18:1;0-18:2;0)	PC	T	C	-0.5711	0.2958	0.031	1.3e-21	Known
460	rs102274	11	61557826	FADS2	PC(18:1;0-20:4;0)	PC	T	C	-0.5703	-0.4341	0.0318	1.6e-42	Known
461	rs102274	11	61557826	FADS2	PCO(16:0;0-20:4;0)	PCO	T	C	-0.5715	-0.3673	0.0324	9.3e-30	Known
462	rs102274	11	61557826	FADS2	PCO(18:0;0-20:4;0)	PCO	T	C	-0.5717	-0.2466	0.0322	1.9e-14	Known
463	rs102274	11	61557826	FADS2	PCO(18:1;0-18:2;0)	PCO	T	C	-0.5728	0.199	0.0311	1.5e-10	Known
464	rs102274	11	61557826	FADS2	PCO(18:1;0-20:4;0)	PCO	T	C	-0.5719	-0.279	0.0322	4.3e-18	Known
465	rs102274	11	61557826	FADS2	PI(18:0;0-18:2;0)	PI	T	C	-0.5714	0.2162	0.0315	6.9e-12	Known
466	rs102274	11	61557826	FADS2	PI(18:0;0-20:3;0)	PI	T	C	-0.5694	0.2894	0.0319	1.1e-19	Known
467	rs102274	11	61557826	FADS2	PI(18:0;0-20:4;0)	PI	T	C	-0.5702	-0.2223	0.032	3.5e-12	Known
468	rs102274	11	61557826	FADS2	PE(18:0;0-18:2;0)	PE	T	C	-0.5713	0.2532	0.0328	1.2e-14	Known
469	rs102274	11	61557826	FADS2	PEO(16:1;0-18:2;0)	PEO	T	C	-0.5695	0.1908	0.0335	1.2e-08	Known
470	rs102274	11	61557826	FADS2	LPE(20:4;0)	LPE	T	C	-0.5712	-0.2843	0.0325	2.4e-18	Known
471	rs102274	11	61557826	FADS2	LPE(18:2;0)	LPE	T	C	-0.5722	0.2429	0.0319	2.7e-14	Known
472	rs102274	11	61557826	FADS2	LPC(20:4;0)	LPC	T	C	-0.5708	-0.4441	0.0312	5.4e-46	Known
473	rs740006	11	61557868	FADS2	CE(20:4;0)	CE	T	C	-0.8473	0.3718	0.0459	5.9e-16	Known
474	rs740006	11	61557868	FADS2	PC(16:0;0-20:4;0)	PC	T	C	-0.8476	0.3396	0.0461	1.8e-13	Known
475	rs740006	11	61557868	FADS2	PC(18:0;0-20:4;0)	PC	T	C	-0.8474	0.3589	0.0458	4.6e-15	Known
476	rs740006	11	61557868	FADS2	LPC(20:4;0)	LPC	T	C	-0.8489	0.2719	0.0457	2.6e-09	Known
477	rs174538	11	61560081	FADS2	CE(20:4;0)	CE	G	A	0.3573	-0.5034	0.0325	4.6e-54	Known
478	rs174538	11	61560081	FADS2	CE(20:5;0)	CE	G	A	0.3564	-0.3028	0.0309	1.1e-22	Known
479	rs174538	11	61560081	FADS2	TAG(56:6;0)	TAG	G	A	0.3585	-0.1816	0.031	4.6e-09	Known
480	rs174538	11	61560081	FADS2	PC(16:0;0-18:2;0)	PC	G	A	0.3562	0.1883	0.0326	7.2e-09	Known
481	rs174538	11	61560081	FADS2	PC(16:0;0-20:4;0)	PC	G	A	0.3576	-0.4332	0.0326	2.1e-40	Known
482	rs174538	11	61560081	FADS2	PC(16:0;0-20:5;0)	PC	G	A	0.3558	-0.2905	0.0317	5.2e-20	Known
483	rs174538	11	61560081	FADS2	PC(16:0;0-22:4;0)	PC	G	A	0.3571	-0.2366	0.0346	8.3e-12	Known
484	rs174538	11	61560081	FADS2	PC(16:0;0-22:5;0)	PC	G	A	0.3566	-0.3179	0.0323	7.6e-23	Known
485	rs174538	11	61560081	FADS2	PC(16:1;0-18:2;0)	PC	G	A	0.3565	0.2405	0.0317	3.1e-14	Known
486	rs174538	11	61560081	FADS2	PC(17:0;0-20:4;0)	PC	G	A	0.355	-0.3136	0.0338	1.7e-20	Known
487	rs174538	11	61560081	FADS2	PC(18:0;0-20:4;0)	PC	G	A	0.3574	-0.5038	0.0326	5e-54	Known
488	rs174538	11	61560081	FADS2	PC(18:0;0-20:5;0)	PC	G	A	0.3526	-0.335	0.0324	4.6e-25	Known
489	rs174538	11	61560081	FADS2	PC(18:0;0-22:5;0)	PC	G	A	0.3547	-0.2272	0.0333	9.3e-12	Known
490	rs174538	11	61560081	FADS2	PC(18:1;0-18:2;0)	PC	G	A	0.356	0.2414	0.0321	5.5e-14	Known
491	rs174538	11	61560081	FADS2	PC(18:1;0-20:4;0)	PC	G	A	0.3568	-0.3992	0.0331	1.9e-33	Known
492	rs174538	11	61560081	FADS2	PCO(16:0;0-20:4;0)	PCO	G	A	0.3555	-0.3157	0.0337	6.8e-21	Known
493	rs174538	11	61560081	FADS2	PCO(18:0;0-20:4;0)	PCO	G	A	0.355	-0.2426	0.0334	3.5e-13	Known
494	rs174538	11	61560081	FADS2	PCO(18:1;0-20:4;0)	PCO	G	A	0.3551	-0.2555	0.0334	1.9e-14	Known
495	rs174538	11	61560081	FADS2	PI(18:0;0-20:3;0)	PI	G	A	0.3577	0.2633	0.0331	1.7e-15	Known
496	rs174538	11	61560081	FADS2	PI(18:0;0-20:4;0)	PI	G	A	0.357	-0.1974	0.0331	2.5e-09	Known
497	rs174538	11	61560081	FADS2	PE(18:0;0-18:2;0)	PE	G	A	0.3564	0.2206	0.034	8.1e-11	Known
498	rs174538	11	61560081	FADS2	LPE(20:4;0)	LPE	G	A	0.3559	-0.2432	0.0339	7.1e-13	Known
499	rs174538	11	61560081	FADS2	LPE(18:2;0)	LPE	G	A	0.3553	0.2185	0.033	3.5e-11	Known
500	rs174538	11	61560081	FADS2	LPC(20:4;0)	LPC	G	A	0.3564	-0.3939	0.0327	1.7e-33	Known
501	rs4246215	11	61564299	FADS2	CE(20:4;0)	CE	G	T	0.4577	-0.5269	0.0311	3.3e-64	Known
502	rs4246215	11	61564299	FADS2	CE(20:5;0)	CE	G	T	0.4565	-0.3288	0.0297	1.4e-28	Known
503	rs4246215	11	61564299	FADS2	TAG(56:6;0)	TAG	G	T	0.4582	-0.1983	0.0298	3e-11	Known
504	rs4246215	11	61564299	FADS2	PC(16:0;0-18:2;0)	PC	G	T	0.4565	0.2091	0.0313	2.3e-11	Known
505	rs4246215	11	61564299	FADS2	PC(16:0;0-20:4;0)	PC	G	T	0.458	-0.4504	0.0313	6.8e-47	Known
506	rs4246215	11	61564299	FADS2	PC(16:0;0-20:5;0)	PC	G	T	0.4567	-0.3083	0.0305	4.4e-24	Known
507	rs4246215	11	61564299	FADS2	PC(16:0;0-22:4;0)	PC	G	T	0.4568	-0.2256	0.0335	1.6e-11	Known
508	rs4246215	11	61564299	FADS2	PC(16:0;0-22:5;0)	PC	G	T	0.457	-0.3267	0.031	6.9e-26	Known
509	rs4246215	11	61564299	FADS2	PC(16:1;0-18:2;0)	PC	G	T	0.456	0.2826	0.0303	1.2e-20	Known
510	rs4246215	11	61564299	FADS2	PC(17:0;0-20:4;0)	PC	G	T	0.4565	-0.3236	0.0325	2.1e-23	Known
511	rs4246215	11	61564299	FADS2	PC(18:0;0-20:2;0)	PC	G	T	0.4576	0.2377	0.0327	3.6e-13	Known
512	rs4246215	11	61564299	FADS2	PC(18:0;0-20:4;0)	PC	G	T	0.4578	-0.5172	0.0312	1.3e-61	Known
513	rs4246215	11	61564299	FADS2	PC(18:0;0-20:5;0)	PC	G	T	0.4533	-0.3441	0.0311	2.2e-28	Known
514	rs4246215	11	61564299	FADS2	PC(18:0;0-22:5;0)	PC	G	T	0.4553	-0.2145	0.032	2.2e-11	Known
515	rs4246215	11	61564299	FADS2	PC(18:1;0-18:2;0)	PC	G	T	0.4563	0.2837	0.0308	3.2e-20	Known
516	rs4246215	11	61564299	FADS2	PC(18:1;0-20:4;0)	PC	G	T	0.4571	-0.3923	0.0319	9.8e-35	Known
517	rs4246215	11	61564299	FADS2	PCO(16:0;0-20:4;0)	PCO	G	T	0.4557	-0.3398	0.0324	1e-25	Known
518	rs4246215	11	61564299	FADS2	PCO(18:0;0-20:4;0)	PCO	G	T	0.4556	-0.2343	0.0321	3.1e-13	Known
519	rs4246215	11	61564299	FADS2	PCO(18:1;0-18:2;0)	PCO	G	T	0.4549	0.1793	0.031	7.1e-09	Known
520	rs4246215	11	61564299	FADS2	PCO(18:1;0-20:4;0)	PCO	G	T	0.4554	-0.2519	0.0322	5.4e-15	Known
521	rs4246215	11	61564299	FADS2	PI(18:0;0-18:2;0)	PI	G	T	0.4561	0.2035	0.0313	8.1e-11	Known
522	rs4246215	11	61564299	FADS2	PI(18:0;0-20:3;0)	PI	G	T	0.4587	0.2769	0.0318	2.9e-18	Known
523	rs4246215	11	61564299	FADS2	PI(18:0;0-20:4;0)	PI	G	T	0.4573	-0.2025	0.0319	2.1e-10	Known
524	rs4246215	11	61564299	FADS2	PE(18:0;0-18:2;0)	PE	G	T	0.4558	0.2428	0.0326	8.7e-14	Known
525	rs4246215	11	61564299	FADS2	LPE(20:4;0)	LPE	G	T	0.456	-0.2563	0.0326	3.9e-15	Known
526	rs4246215	11	61564299	FADS2	LPE(18:2;0)	LPE	G	T	0.455	0.2407	0.0318	3.5e-14	Known
527	rs4246215	11	61564299	FADS2	LPC(20:4;0)	LPC	G	T	0.4564	-0.4151	0.0314	5.8e-40	Known
528	rs174541	11	61565908	FADS2	CE(20:4;0)	CE	T	C	-0.5407	-0.5283	0.031	4.4e-65	Known
529	rs174541	11	61565908	FADS2	CE(20:5;0)	CE	T	C	-0.5418	-0.3307	0.0296	4.8e-29	Known
530	rs174541	11	61565908	FADS2	TAG(56:6;0)	TAG	T	C	-0.5404	-0.1988	0.0297	2.3e-11	Known
531	rs174541	11	61565908	FADS2	PC(16:0;0-18:2;0)	PC	T	C	-0.542	0.2078	0.0312	2.8e-11	Known
532	rs174541	11	61565908	FADS2	PC(16:0;0-20:4;0)	PC	T	C	-0.5405	-0.4537	0.0312	5.5e-48	Known
533	rs174541	11	61565908	FADS2	PC(16:0;0-20:5;0)	PC	T	C	-0.5416	-0.312	0.0303	8.5e-25	Known
534	rs174541	11	61565908	FADS2	PC(16:0;0-22:4;0)	PC	T	C	-0.5418	-0.2253	0.0334	1.5e-11	Known
535	rs174541	11	61565908	FADS2	PC(16:0;0-22:5;0)	PC	T	C	-0.5415	-0.3282	0.0309	2.8e-26	Known
536	rs174541	11	61565908	FADS2	PC(16:1;0-18:2;0)	PC	T	C	-0.5425	0.2857	0.0302	3.4e-21	Known
537	rs174541	11	61565908	FADS2	PC(17:0;0-20:4;0)	PC	T	C	-0.5416	-0.3249	0.0324	1e-23	Known
538	rs174541	11	61565908	FADS2	PC(18:0;0-20:2;0)	PC	T	C	-0.5407	0.2408	0.0326	1.4e-13	Known
539	rs174541	11	61565908	FADS2	PC(18:0;0-20:4;0)	PC	T	C	-0.5407	-0.5205	0.0311	5.4e-63	Known
540	rs174541	11	61565908	FADS2	PC(18:0;0-20:5;0)	PC	T	C	-0.5433	-0.3474	0.031	4.4e-29	Known
541	rs174541	11	61565908	FADS2	PC(18:0;0-22:5;0)	PC	T	C	-0.543	-0.2164	0.032	1.3e-11	Known
542	rs174541	11	61565908	FADS2	PC(18:1;0-18:2;0)	PC	T	C	-0.5421	0.287	0.0307	8.5e-21	Known
543	rs174541	11	61565908	FADS2	PC(18:1;0-20:4;0)	PC	T	C	-0.5414	-0.392	0.0318	7.4e-35	Known
544	rs174541	11	61565908	FADS2	PCO(16:0;0-20:4;0)	PCO	T	C	-0.5426	-0.3429	0.0323	2.4e-26	Known
545	rs174541	11	61565908	FADS2	PCO(18:0;0-20:4;0)	PCO	T	C	-0.5428	-0.232	0.0321	4.7e-13	Known
546	rs174541	11	61565908	FADS2	PCO(18:1;0-18:2;0)	PCO	T	C	-0.5432	0.1805	0.0309	5.1e-09	Known
547	rs174541	11	61565908	FADS2	PCO(18:1;0-20:4;0)	PCO	T	C	-0.5429	-0.2521	0.0321	4.4e-15	Known
548	rs174541	11	61565908	FADS2	PI(18:0;0-18:2;0)	PI	T	C	-0.5424	0.203	0.0312	8.1e-11	Known
549	rs174541	11	61565908	FADS2	PI(18:0;0-20:3;0)	PI	T	C	-0.5399	0.2758	0.0317	3e-18	Known
550	rs174541	11	61565908	FADS2	PI(18:0;0-20:4;0)	PI	T	C	-0.5413	-0.2028	0.0318	1.8e-10	Known
551	rs174541	11	61565908	FADS2	PE(18:0;0-18:2;0)	PE	T	C	-0.5426	0.2409	0.0325	1.2e-13	Known
552	rs174541	11	61565908	FADS2	LPE(20:4;0)	LPE	T	C	-0.5423	-0.2579	0.0325	2e-15	Known
553	rs174541	11	61565908	FADS2	LPE(18:2;0)	LPE	T	C	-0.5431	0.2398	0.0317	3.6e-14	Known
554	rs174541	11	61565908	FADS2	LPC(20:4;0)	LPC	T	C	-0.5419	-0.4163	0.0313	1.9e-40	Known
555	rs174544	11	61567753	FADS2	CE(16:0;0)	CE	C	A	0.4004	-0.1712	0.0311	3.8e-08	Known
556	rs174544	11	61567753	FADS2	CE(20:4;0)	CE	C	A	0.401	-0.5784	0.0315	3.7e-75	Known
557	rs174544	11	61567753	FADS2	CE(20:5;0)	CE	C	A	0.4002	-0.3512	0.0301	1.9e-31	Known
558	rs174544	11	61567753	FADS2	TAG(56:6;0)	TAG	C	A	0.4015	-0.2066	0.0304	1.1e-11	Known
559	rs174544	11	61567753	FADS2	PC(16:0;0-18:2;0)	PC	C	A	0.4001	0.2017	0.0319	2.7e-10	Known
560	rs174544	11	61567753	FADS2	PC(16:0;0-20:4;0)	PC	C	A	0.4013	-0.4914	0.0317	2.6e-54	Known
561	rs174544	11	61567753	FADS2	PC(16:0;0-20:5;0)	PC	C	A	0.3997	-0.3301	0.0309	1.2e-26	Known
562	rs174544	11	61567753	FADS2	PC(16:0;0-22:4;0)	PC	C	A	0.4006	-0.2632	0.034	9.1e-15	Known
563	rs174544	11	61567753	FADS2	PC(16:0;0-22:5;0)	PC	C	A	0.4006	-0.3513	0.0315	6e-29	Known
564	rs174544	11	61567753	FADS2	PC(16:1;0-18:2;0)	PC	C	A	0.4013	0.2873	0.0309	1.3e-20	Known
565	rs174544	11	61567753	FADS2	PC(17:0;0-20:4;0)	PC	C	A	0.3992	-0.349	0.0331	5e-26	Known
566	rs174544	11	61567753	FADS2	PC(18:0;0-20:2;0)	PC	C	A	0.4032	0.2289	0.0333	6.2e-12	Known
567	rs174544	11	61567753	FADS2	PC(18:0;0-20:4;0)	PC	C	A	0.4011	-0.5718	0.0316	3e-73	Known
568	rs174544	11	61567753	FADS2	PC(18:0;0-20:5;0)	PC	C	A	0.3967	-0.3676	0.0316	2.8e-31	Known
569	rs174544	11	61567753	FADS2	PC(18:0;0-22:5;0)	PC	C	A	0.3977	-0.2471	0.0326	3.3e-14	Known
570	rs174544	11	61567753	FADS2	PC(18:1;0-18:2;0)	PC	C	A	0.3999	0.2811	0.0314	3.3e-19	Known
571	rs174544	11	61567753	FADS2	PC(18:1;0-20:4;0)	PC	C	A	0.4006	-0.4394	0.0322	2.4e-42	Known
572	rs174544	11	61567753	FADS2	PCO(16:0;0-20:4;0)	PCO	C	A	0.3995	-0.3813	0.0328	3.3e-31	Known
573	rs174544	11	61567753	FADS2	PCO(18:0;0-20:4;0)	PCO	C	A	0.3993	-0.269	0.0326	1.5e-16	Known
574	rs174544	11	61567753	FADS2	PCO(18:1;0-18:2;0)	PCO	C	A	0.3982	0.1857	0.0314	3.4e-09	Known
575	rs174544	11	61567753	FADS2	PCO(18:1;0-20:3;0)	PCO	C	A	0.3989	0.1787	0.0323	3.2e-08	Known
576	rs174544	11	61567753	FADS2	PCO(18:1;0-20:4;0)	PCO	C	A	0.3992	-0.2947	0.0326	1.5e-19	Known
577	rs174544	11	61567753	FADS2	SM(36:2;2)	SM	C	A	0.4003	-0.171	0.0308	3e-08	Known
578	rs174544	11	61567753	FADS2	PI(18:0;0-18:2;0)	PI	C	A	0.3998	0.2147	0.0318	1.6e-11	Known
579	rs174544	11	61567753	FADS2	PI(18:0;0-20:3;0)	PI	C	A	0.4014	0.2978	0.0324	4e-20	Known
580	rs174544	11	61567753	FADS2	PI(18:0;0-20:4;0)	PI	C	A	0.4008	-0.2264	0.0324	2.7e-12	Known
581	rs174544	11	61567753	FADS2	PE(18:0;0-18:2;0)	PE	C	A	0.3999	0.2565	0.0332	1.2e-14	Known
582	rs174544	11	61567753	FADS2	PEO(16:1;0-20:4;0)	PEO	C	A	0.3977	-0.1909	0.0338	1.6e-08	Known
583	rs174544	11	61567753	FADS2	LPE(20:4;0)	LPE	C	A	0.3997	-0.2969	0.033	2.1e-19	Known
584	rs174544	11	61567753	FADS2	LPE(18:2;0)	LPE	C	A	0.3989	0.2382	0.0324	1.9e-13	Known
585	rs174544	11	61567753	FADS2	LPC(20:4;0)	LPC	C	A	0.4002	-0.4549	0.0315	3.5e-47	Known
586	rs174545	11	61569306	FADS2	CE(20:4;0)	CE	C	G	-0.5712	-0.5721	0.031	6e-76	Known
587	rs174545	11	61569306	FADS2	CE(20:5;0)	CE	C	G	-0.572	-0.3506	0.0297	3.2e-32	Known
588	rs174545	11	61569306	FADS2	TAG(56:6;0)	TAG	C	G	-0.5701	-0.2169	0.0299	4e-13	Known
589	rs174545	11	61569306	FADS2	PC(16:0;0-18:2;0)	PC	C	G	-0.5724	0.2151	0.0315	8.5e-12	Known
590	rs174545	11	61569306	FADS2	PC(16:0;0-20:4;0)	PC	C	G	-0.5708	-0.4935	0.0311	1e-56	Known
591	rs174545	11	61569306	FADS2	PC(16:0;0-20:5;0)	PC	C	G	-0.5723	-0.3339	0.0304	4.6e-28	Known
592	rs174545	11	61569306	FADS2	PC(16:0;0-22:4;0)	PC	C	G	-0.5717	-0.2552	0.0335	2.4e-14	Known
593	rs174545	11	61569306	FADS2	PC(16:0;0-22:5;0)	PC	C	G	-0.5718	-0.3491	0.031	1.8e-29	Known
594	rs174545	11	61569306	FADS2	PC(16:1;0-18:2;0)	PC	C	G	-0.5714	0.2953	0.0304	2.9e-22	Known
595	rs174545	11	61569306	FADS2	PC(17:0;0-20:4;0)	PC	C	G	-0.5735	-0.3545	0.0326	1.3e-27	Known
596	rs174545	11	61569306	FADS2	PC(18:0;0-20:2;0)	PC	C	G	-0.5681	0.2463	0.0328	6.5e-14	Known
597	rs174545	11	61569306	FADS2	PC(18:0;0-20:4;0)	PC	C	G	-0.5711	-0.567	0.031	1.7e-74	Known
598	rs174545	11	61569306	FADS2	PC(18:0;0-20:5;0)	PC	C	G	-0.5759	-0.3725	0.0311	5.1e-33	Known
599	rs174545	11	61569306	FADS2	PC(18:0;0-22:5;0)	PC	C	G	-0.5744	-0.2419	0.0321	4.9e-14	Known
600	rs174545	11	61569306	FADS2	PC(18:1;0-18:2;0)	PC	C	G	-0.5725	0.2953	0.0309	1.4e-21	Known
601	rs174545	11	61569306	FADS2	PC(18:1;0-20:4;0)	PC	C	G	-0.5716	-0.4344	0.0318	1.4e-42	Known
602	rs174545	11	61569306	FADS2	PCO(16:0;0-20:4;0)	PCO	C	G	-0.5729	-0.3716	0.0324	1.8e-30	Known
603	rs174545	11	61569306	FADS2	PCO(18:0;0-20:4;0)	PCO	C	G	-0.5731	-0.2485	0.0322	1.1e-14	Known
604	rs174545	11	61569306	FADS2	PCO(18:1;0-18:2;0)	PCO	C	G	-0.5743	0.1983	0.031	1.6e-10	Known
605	rs174545	11	61569306	FADS2	PCO(18:1;0-20:4;0)	PCO	C	G	-0.5733	-0.2808	0.0322	2.6e-18	Known
606	rs174545	11	61569306	FADS2	PI(18:0;0-18:2;0)	PI	C	G	-0.5727	0.2172	0.0315	5.1e-12	Known
607	rs174545	11	61569306	FADS2	PI(18:0;0-20:3;0)	PI	C	G	-0.5707	0.2919	0.0318	4.9e-20	Known
608	rs174545	11	61569306	FADS2	PI(18:0;0-20:4;0)	PI	C	G	-0.5715	-0.2233	0.0319	2.7e-12	Known
609	rs174545	11	61569306	FADS2	PE(18:0;0-18:2;0)	PE	C	G	-0.5726	0.2523	0.0328	1.4e-14	Known
610	rs174545	11	61569306	FADS2	PEO(16:1;0-18:2;0)	PEO	C	G	-0.571	0.1868	0.0334	2.3e-08	Known
611	rs174545	11	61569306	FADS2	PEO(16:1;0-20:4;0)	PEO	C	G	-0.5743	-0.184	0.0333	3.4e-08	Known
612	rs174545	11	61569306	FADS2	LPE(20:4;0)	LPE	C	G	-0.5726	-0.2854	0.0325	1.7e-18	Known
613	rs174545	11	61569306	FADS2	LPE(18:2;0)	LPE	C	G	-0.5736	0.2435	0.0319	2.2e-14	Known
614	rs174545	11	61569306	FADS2	LPC(20:4;0)	LPC	C	G	-0.5721	-0.4454	0.0312	3e-46	Known
615	rs174546	11	61569830	FADS2	CE(20:4;0)	CE	C	T	0.4288	-0.5721	0.031	6e-76	Known
616	rs174546	11	61569830	FADS2	CE(20:5;0)	CE	C	T	0.428	-0.3506	0.0297	3.2e-32	Known
617	rs174546	11	61569830	FADS2	TAG(56:6;0)	TAG	C	T	0.4299	-0.2169	0.0299	3.9e-13	Known
618	rs174546	11	61569830	FADS2	PC(16:0;0-18:2;0)	PC	C	T	0.4276	0.2151	0.0315	8.7e-12	Known
619	rs174546	11	61569830	FADS2	PC(16:0;0-20:4;0)	PC	C	T	0.4292	-0.4935	0.0311	1e-56	Known
620	rs174546	11	61569830	FADS2	PC(16:0;0-20:5;0)	PC	C	T	0.4277	-0.3339	0.0304	4.6e-28	Known
621	rs174546	11	61569830	FADS2	PC(16:0;0-22:4;0)	PC	C	T	0.4283	-0.2551	0.0335	2.4e-14	Known
622	rs174546	11	61569830	FADS2	PC(16:0;0-22:5;0)	PC	C	T	0.4282	-0.3491	0.031	1.8e-29	Known
623	rs174546	11	61569830	FADS2	PC(16:1;0-18:2;0)	PC	C	T	0.4286	0.2953	0.0304	2.9e-22	Known
624	rs174546	11	61569830	FADS2	PC(17:0;0-20:4;0)	PC	C	T	0.4265	-0.3545	0.0326	1.3e-27	Known
625	rs174546	11	61569830	FADS2	PC(18:0;0-20:2;0)	PC	C	T	0.4319	0.2462	0.0328	6.6e-14	Known
626	rs174546	11	61569830	FADS2	PC(18:0;0-20:4;0)	PC	C	T	0.4289	-0.567	0.031	1.7e-74	Known
627	rs174546	11	61569830	FADS2	PC(18:0;0-20:5;0)	PC	C	T	0.4241	-0.3725	0.0311	5.1e-33	Known
628	rs174546	11	61569830	FADS2	PC(18:0;0-22:5;0)	PC	C	T	0.4256	-0.2419	0.0321	4.9e-14	Known
629	rs174546	11	61569830	FADS2	PC(18:1;0-18:2;0)	PC	C	T	0.4275	0.2953	0.0309	1.4e-21	Known
630	rs174546	11	61569830	FADS2	PC(18:1;0-20:4;0)	PC	C	T	0.4284	-0.4344	0.0318	1.4e-42	Known
631	rs174546	11	61569830	FADS2	PCO(16:0;0-20:4;0)	PCO	C	T	0.4271	-0.3716	0.0324	1.8e-30	Known
632	rs174546	11	61569830	FADS2	PCO(18:0;0-20:4;0)	PCO	C	T	0.4269	-0.2485	0.0322	1.1e-14	Known
633	rs174546	11	61569830	FADS2	PCO(18:1;0-18:2;0)	PCO	C	T	0.4257	0.1983	0.031	1.6e-10	Known
634	rs174546	11	61569830	FADS2	PCO(18:1;0-20:4;0)	PCO	C	T	0.4267	-0.2808	0.0322	2.6e-18	Known
635	rs174546	11	61569830	FADS2	PI(18:0;0-18:2;0)	PI	C	T	0.4273	0.2172	0.0315	5.1e-12	Known
636	rs174546	11	61569830	FADS2	PI(18:0;0-20:3;0)	PI	C	T	0.4293	0.2919	0.0318	4.9e-20	Known
637	rs174546	11	61569830	FADS2	PI(18:0;0-20:4;0)	PI	C	T	0.4285	-0.2233	0.0319	2.7e-12	Known
638	rs174546	11	61569830	FADS2	PE(18:0;0-18:2;0)	PE	C	T	0.4274	0.2523	0.0328	1.4e-14	Known
639	rs174546	11	61569830	FADS2	PEO(16:1;0-18:2;0)	PEO	C	T	0.429	0.1868	0.0334	2.3e-08	Known
640	rs174546	11	61569830	FADS2	PEO(16:1;0-20:4;0)	PEO	C	T	0.4257	-0.184	0.0333	3.4e-08	Known
641	rs174546	11	61569830	FADS2	LPE(20:4;0)	LPE	C	T	0.4274	-0.2854	0.0325	1.7e-18	Known
642	rs174546	11	61569830	FADS2	LPE(18:2;0)	LPE	C	T	0.4264	0.2434	0.0319	2.2e-14	Known
643	rs174546	11	61569830	FADS2	LPC(20:4;0)	LPC	C	T	0.4278	-0.4453	0.0312	3e-46	Known
644	rs174547	11	61570783	FADS2	CE(20:4;0)	CE	T	C	-0.5712	-0.5722	0.031	5.9e-76	Known
645	rs174547	11	61570783	FADS2	CE(20:5;0)	CE	T	C	-0.572	-0.3507	0.0297	3.1e-32	Known
646	rs174547	11	61570783	FADS2	TAG(56:6;0)	TAG	T	C	-0.5701	-0.2169	0.0299	3.9e-13	Known
647	rs174547	11	61570783	FADS2	PC(16:0;0-18:2;0)	PC	T	C	-0.5725	0.2152	0.0315	8.5e-12	Known
648	rs174547	11	61570783	FADS2	PC(16:0;0-20:4;0)	PC	T	C	-0.5708	-0.4935	0.0311	1e-56	Known
649	rs174547	11	61570783	FADS2	PC(16:0;0-20:5;0)	PC	T	C	-0.5724	-0.334	0.0304	4.5e-28	Known
650	rs174547	11	61570783	FADS2	PC(16:0;0-22:4;0)	PC	T	C	-0.5717	-0.2552	0.0335	2.4e-14	Known
651	rs174547	11	61570783	FADS2	PC(16:0;0-22:5;0)	PC	T	C	-0.5718	-0.3492	0.031	1.8e-29	Known
652	rs174547	11	61570783	FADS2	PC(16:1;0-18:2;0)	PC	T	C	-0.5715	0.2954	0.0304	2.8e-22	Known
653	rs174547	11	61570783	FADS2	PC(17:0;0-20:4;0)	PC	T	C	-0.5735	-0.3545	0.0326	1.3e-27	Known
654	rs174547	11	61570783	FADS2	PC(18:0;0-20:2;0)	PC	T	C	-0.5682	0.2462	0.0328	6.6e-14	Known
655	rs174547	11	61570783	FADS2	PC(18:0;0-20:4;0)	PC	T	C	-0.5712	-0.5671	0.031	1.6e-74	Known
656	rs174547	11	61570783	FADS2	PC(18:0;0-20:5;0)	PC	T	C	-0.576	-0.3727	0.0311	4.9e-33	Known
657	rs174547	11	61570783	FADS2	PC(18:0;0-22:5;0)	PC	T	C	-0.5745	-0.2419	0.0321	4.8e-14	Known
658	rs174547	11	61570783	FADS2	PC(18:1;0-18:2;0)	PC	T	C	-0.5725	0.2953	0.0309	1.4e-21	Known
659	rs174547	11	61570783	FADS2	PC(18:1;0-20:4;0)	PC	T	C	-0.5717	-0.4345	0.0318	1.4e-42	Known
660	rs174547	11	61570783	FADS2	PCO(16:0;0-20:4;0)	PCO	T	C	-0.573	-0.3718	0.0324	1.7e-30	Known
661	rs174547	11	61570783	FADS2	PCO(18:0;0-20:4;0)	PCO	T	C	-0.5732	-0.2486	0.0322	1.1e-14	Known
662	rs174547	11	61570783	FADS2	PCO(18:1;0-18:2;0)	PCO	T	C	-0.5743	0.1982	0.031	1.7e-10	Known
663	rs174547	11	61570783	FADS2	PCO(18:1;0-20:4;0)	PCO	T	C	-0.5733	-0.2809	0.0322	2.5e-18	Known
664	rs174547	11	61570783	FADS2	PI(18:0;0-18:2;0)	PI	T	C	-0.5728	0.2172	0.0315	5e-12	Known
665	rs174547	11	61570783	FADS2	PI(18:0;0-20:3;0)	PI	T	C	-0.5707	0.292	0.0318	4.8e-20	Known
666	rs174547	11	61570783	FADS2	PI(18:0;0-20:4;0)	PI	T	C	-0.5715	-0.2233	0.0319	2.7e-12	Known
667	rs174547	11	61570783	FADS2	PE(18:0;0-18:2;0)	PE	T	C	-0.5727	0.2524	0.0328	1.3e-14	Known
668	rs174547	11	61570783	FADS2	PEO(16:1;0-18:2;0)	PEO	T	C	-0.571	0.1867	0.0334	2.3e-08	Known
669	rs174547	11	61570783	FADS2	PEO(16:1;0-20:4;0)	PEO	T	C	-0.5743	-0.1841	0.0333	3.4e-08	Known
670	rs174547	11	61570783	FADS2	LPE(20:4;0)	LPE	T	C	-0.5726	-0.2856	0.0325	1.7e-18	Known
671	rs174547	11	61570783	FADS2	LPE(18:2;0)	LPE	T	C	-0.5736	0.2435	0.0319	2.2e-14	Known
672	rs174547	11	61570783	FADS2	LPC(20:4;0)	LPC	T	C	-0.5722	-0.4454	0.0312	2.8e-46	Known
673	rs174548	11	61571348	FADS2	CE(16:0;0)	CE	C	G	-0.5951	-0.1759	0.031	1.3e-08	Known
674	rs174548	11	61571348	FADS2	CE(20:4;0)	CE	C	G	-0.5943	-0.5823	0.0313	4.5e-77	Known
675	rs174548	11	61571348	FADS2	CE(20:5;0)	CE	C	G	-0.5952	-0.3536	0.03	3.8e-32	Known
676	rs174548	11	61571348	FADS2	TAG(56:6;0)	TAG	C	G	-0.5938	-0.2107	0.0303	3.3e-12	Known
677	rs174548	11	61571348	FADS2	PC(16:0;0-18:2;0)	PC	C	G	-0.5955	0.2011	0.0318	2.5e-10	Known
678	rs174548	11	61571348	FADS2	PC(16:0;0-20:4;0)	PC	C	G	-0.5941	-0.4971	0.0315	3e-56	Known
679	rs174548	11	61571348	FADS2	PC(16:0;0-20:5;0)	PC	C	G	-0.5957	-0.3326	0.0307	2.6e-27	Known
680	rs174548	11	61571348	FADS2	PC(16:0;0-22:4;0)	PC	C	G	-0.5945	-0.266	0.0338	3.5e-15	Known
681	rs174548	11	61571348	FADS2	PC(16:0;0-22:5;0)	PC	C	G	-0.5948	-0.3534	0.0313	1.5e-29	Known
682	rs174548	11	61571348	FADS2	PC(16:1;0-18:2;0)	PC	C	G	-0.5941	0.2918	0.0307	2.1e-21	Known
683	rs174548	11	61571348	FADS2	PC(17:0;0-20:4;0)	PC	C	G	-0.5962	-0.3495	0.0329	2.4e-26	Known
684	rs174548	11	61571348	FADS2	PC(18:0;0-20:2;0)	PC	C	G	-0.592	0.2341	0.0331	1.5e-12	Known
685	rs174548	11	61571348	FADS2	PC(18:0;0-20:4;0)	PC	C	G	-0.5943	-0.5756	0.0314	3.1e-75	Known
686	rs174548	11	61571348	FADS2	PC(18:0;0-20:5;0)	PC	C	G	-0.5985	-0.3712	0.0314	3.2e-32	Known
687	rs174548	11	61571348	FADS2	PC(18:0;0-22:5;0)	PC	C	G	-0.5979	-0.249	0.0324	1.7e-14	Known
688	rs174548	11	61571348	FADS2	PC(18:1;0-18:2;0)	PC	C	G	-0.5956	0.2876	0.0312	3.1e-20	Known
689	rs174548	11	61571348	FADS2	PC(18:1;0-20:4;0)	PC	C	G	-0.5948	-0.4384	0.0321	1.6e-42	Known
690	rs174548	11	61571348	FADS2	PCO(16:0;0-20:4;0)	PCO	C	G	-0.596	-0.3845	0.0326	5.1e-32	Known
691	rs174548	11	61571348	FADS2	PCO(18:0;0-20:4;0)	PCO	C	G	-0.5962	-0.2653	0.0325	3.2e-16	Known
692	rs174548	11	61571348	FADS2	PCO(18:1;0-18:2;0)	PCO	C	G	-0.5973	0.191	0.0313	1e-09	Known
693	rs174548	11	61571348	FADS2	PCO(18:1;0-20:3;0)	PCO	C	G	-0.5965	0.1799	0.0322	2.3e-08	Known
694	rs174548	11	61571348	FADS2	PCO(18:1;0-20:4;0)	PCO	C	G	-0.5963	-0.2935	0.0325	1.5e-19	Known
695	rs174548	11	61571348	FADS2	SM(36:2;2)	SM	C	G	-0.5952	-0.1726	0.0307	1.9e-08	Known
696	rs174548	11	61571348	FADS2	PI(18:0;0-18:2;0)	PI	C	G	-0.5958	0.2152	0.0317	1.2e-11	Known
697	rs174548	11	61571348	FADS2	PI(18:0;0-20:3;0)	PI	C	G	-0.5941	0.2989	0.0322	1.8e-20	Known
698	rs174548	11	61571348	FADS2	PI(18:0;0-20:4;0)	PI	C	G	-0.5947	-0.2261	0.0322	2.3e-12	Known
699	rs174548	11	61571348	FADS2	PE(18:0;0-18:2;0)	PE	C	G	-0.5955	0.2541	0.0331	1.6e-14	Known
700	rs174548	11	61571348	FADS2	PEO(16:1;0-20:4;0)	PEO	C	G	-0.5977	-0.1946	0.0336	7.1e-09	Known
701	rs174548	11	61571348	FADS2	LPE(20:4;0)	LPE	C	G	-0.5957	-0.2982	0.0328	8.9e-20	Known
702	rs174548	11	61571348	FADS2	LPE(18:2;0)	LPE	C	G	-0.5965	0.2399	0.0322	9.8e-14	Known
703	rs174548	11	61571348	FADS2	LPC(20:4;0)	LPC	C	G	-0.5952	-0.4543	0.0314	1.4e-47	Known
704	rs174549	11	61571382	FADS2	CE(16:0;0)	CE	G	A	0.4047	-0.1759	0.031	1.4e-08	Known
705	rs174549	11	61571382	FADS2	CE(20:4;0)	CE	G	A	0.4055	-0.5828	0.0313	3.8e-77	Known
706	rs174549	11	61571382	FADS2	CE(20:5;0)	CE	G	A	0.4046	-0.3536	0.03	4e-32	Known
707	rs174549	11	61571382	FADS2	TAG(56:6;0)	TAG	G	A	0.406	-0.2103	0.0303	3.7e-12	Known
708	rs174549	11	61571382	FADS2	PC(16:0;0-18:2;0)	PC	G	A	0.4043	0.2016	0.0318	2.2e-10	Known
709	rs174549	11	61571382	FADS2	PC(16:0;0-20:4;0)	PC	G	A	0.4057	-0.4974	0.0315	2.9e-56	Known
710	rs174549	11	61571382	FADS2	PC(16:0;0-20:5;0)	PC	G	A	0.4041	-0.3322	0.0307	3.2e-27	Known
711	rs174549	11	61571382	FADS2	PC(16:0;0-22:4;0)	PC	G	A	0.4053	-0.2662	0.0338	3.5e-15	Known
712	rs174549	11	61571382	FADS2	PC(16:0;0-22:5;0)	PC	G	A	0.405	-0.3529	0.0313	1.8e-29	Known
713	rs174549	11	61571382	FADS2	PC(16:1;0-18:2;0)	PC	G	A	0.4056	0.2922	0.0307	1.9e-21	Known
714	rs174549	11	61571382	FADS2	PC(17:0;0-20:4;0)	PC	G	A	0.4036	-0.3502	0.0329	2e-26	Known
715	rs174549	11	61571382	FADS2	PC(18:0;0-20:2;0)	PC	G	A	0.4078	0.2341	0.0331	1.5e-12	Known
716	rs174549	11	61571382	FADS2	PC(18:0;0-20:4;0)	PC	G	A	0.4055	-0.5763	0.0314	2.3e-75	Known
717	rs174549	11	61571382	FADS2	PC(18:0;0-20:5;0)	PC	G	A	0.4013	-0.3712	0.0314	3.4e-32	Known
718	rs174549	11	61571382	FADS2	PC(18:0;0-22:5;0)	PC	G	A	0.4019	-0.2492	0.0325	1.6e-14	Known
719	rs174549	11	61571382	FADS2	PC(18:1;0-18:2;0)	PC	G	A	0.4042	0.2883	0.0312	2.6e-20	Known
720	rs174549	11	61571382	FADS2	PC(18:1;0-20:4;0)	PC	G	A	0.405	-0.439	0.0321	1.3e-42	Known
721	rs174549	11	61571382	FADS2	PCO(16:0;0-20:4;0)	PCO	G	A	0.4038	-0.3857	0.0327	3.4e-32	Known
722	rs174549	11	61571382	FADS2	PCO(18:0;0-20:4;0)	PCO	G	A	0.4035	-0.2651	0.0325	3.3e-16	Known
723	rs174549	11	61571382	FADS2	PCO(18:1;0-18:2;0)	PCO	G	A	0.4024	0.1903	0.0313	1.2e-09	Known
724	rs174549	11	61571382	FADS2	PCO(18:1;0-20:3;0)	PCO	G	A	0.4033	0.1787	0.0322	2.9e-08	Known
725	rs174549	11	61571382	FADS2	PCO(18:1;0-20:4;0)	PCO	G	A	0.4035	-0.294	0.0325	1.3e-19	Known
726	rs174549	11	61571382	FADS2	SM(36:2;2)	SM	G	A	0.4045	-0.1737	0.0307	1.5e-08	Known
727	rs174549	11	61571382	FADS2	PI(18:0;0-18:2;0)	PI	G	A	0.404	0.2159	0.0317	1e-11	Known
728	rs174549	11	61571382	FADS2	PI(18:0;0-20:3;0)	PI	G	A	0.4057	0.299	0.0322	1.8e-20	Known
729	rs174549	11	61571382	FADS2	PI(18:0;0-20:4;0)	PI	G	A	0.4051	-0.2267	0.0322	2e-12	Known
730	rs174549	11	61571382	FADS2	PE(18:0;0-18:2;0)	PE	G	A	0.4042	0.2547	0.0331	1.4e-14	Known
731	rs174549	11	61571382	FADS2	PEO(16:1;0-20:4;0)	PEO	G	A	0.4021	-0.1959	0.0336	5.8e-09	Known
732	rs174549	11	61571382	FADS2	LPE(20:4;0)	LPE	G	A	0.4041	-0.2987	0.0328	8.1e-20	Known
733	rs174549	11	61571382	FADS2	LPE(18:2;0)	LPE	G	A	0.4033	0.2399	0.0322	9.8e-14	Known
734	rs174549	11	61571382	FADS2	LPC(20:4;0)	LPC	G	A	0.4046	-0.4547	0.0314	1.3e-47	Known
735	rs174550	11	61571478	FADS2	CE(20:4;0)	CE	T	C	-0.5712	-0.5721	0.031	6e-76	Known
736	rs174550	11	61571478	FADS2	CE(20:5;0)	CE	T	C	-0.572	-0.3506	0.0297	3.2e-32	Known
737	rs174550	11	61571478	FADS2	TAG(56:6;0)	TAG	T	C	-0.5701	-0.2169	0.0299	3.9e-13	Known
738	rs174550	11	61571478	FADS2	PC(16:0;0-18:2;0)	PC	T	C	-0.5724	0.2151	0.0315	8.7e-12	Known
739	rs174550	11	61571478	FADS2	PC(16:0;0-20:4;0)	PC	T	C	-0.5708	-0.4935	0.0311	1e-56	Known
740	rs174550	11	61571478	FADS2	PC(16:0;0-20:5;0)	PC	T	C	-0.5723	-0.3339	0.0304	4.6e-28	Known
741	rs174550	11	61571478	FADS2	PC(16:0;0-22:4;0)	PC	T	C	-0.5717	-0.2551	0.0335	2.4e-14	Known
742	rs174550	11	61571478	FADS2	PC(16:0;0-22:5;0)	PC	T	C	-0.5718	-0.3491	0.031	1.8e-29	Known
743	rs174550	11	61571478	FADS2	PC(16:1;0-18:2;0)	PC	T	C	-0.5714	0.2953	0.0304	2.9e-22	Known
744	rs174550	11	61571478	FADS2	PC(17:0;0-20:4;0)	PC	T	C	-0.5735	-0.3545	0.0326	1.3e-27	Known
745	rs174550	11	61571478	FADS2	PC(18:0;0-20:2;0)	PC	T	C	-0.5681	0.2462	0.0328	6.6e-14	Known
746	rs174550	11	61571478	FADS2	PC(18:0;0-20:4;0)	PC	T	C	-0.5711	-0.567	0.031	1.7e-74	Known
747	rs174550	11	61571478	FADS2	PC(18:0;0-20:5;0)	PC	T	C	-0.5759	-0.3725	0.0311	5.1e-33	Known
748	rs174550	11	61571478	FADS2	PC(18:0;0-22:5;0)	PC	T	C	-0.5744	-0.2419	0.0321	4.9e-14	Known
749	rs174550	11	61571478	FADS2	PC(18:1;0-18:2;0)	PC	T	C	-0.5725	0.2953	0.0309	1.4e-21	Known
750	rs174550	11	61571478	FADS2	PC(18:1;0-20:4;0)	PC	T	C	-0.5716	-0.4344	0.0318	1.4e-42	Known
751	rs174550	11	61571478	FADS2	PCO(16:0;0-20:4;0)	PCO	T	C	-0.5729	-0.3716	0.0324	1.7e-30	Known
752	rs174550	11	61571478	FADS2	PCO(18:0;0-20:4;0)	PCO	T	C	-0.5731	-0.2485	0.0322	1.1e-14	Known
753	rs174550	11	61571478	FADS2	PCO(18:1;0-18:2;0)	PCO	T	C	-0.5743	0.1983	0.031	1.6e-10	Known
754	rs174550	11	61571478	FADS2	PCO(18:1;0-20:4;0)	PCO	T	C	-0.5733	-0.2808	0.0322	2.6e-18	Known
755	rs174550	11	61571478	FADS2	PI(18:0;0-18:2;0)	PI	T	C	-0.5727	0.2172	0.0315	5.1e-12	Known
756	rs174550	11	61571478	FADS2	PI(18:0;0-20:3;0)	PI	T	C	-0.5707	0.2919	0.0318	4.9e-20	Known
757	rs174550	11	61571478	FADS2	PI(18:0;0-20:4;0)	PI	T	C	-0.5715	-0.2233	0.0319	2.7e-12	Known
758	rs174550	11	61571478	FADS2	PE(18:0;0-18:2;0)	PE	T	C	-0.5726	0.2523	0.0328	1.4e-14	Known
759	rs174550	11	61571478	FADS2	PEO(16:1;0-18:2;0)	PEO	T	C	-0.571	0.1868	0.0334	2.3e-08	Known
760	rs174550	11	61571478	FADS2	PEO(16:1;0-20:4;0)	PEO	T	C	-0.5743	-0.184	0.0333	3.4e-08	Known
761	rs174550	11	61571478	FADS2	LPE(20:4;0)	LPE	T	C	-0.5726	-0.2854	0.0325	1.7e-18	Known
762	rs174550	11	61571478	FADS2	LPE(18:2;0)	LPE	T	C	-0.5736	0.2434	0.0319	2.2e-14	Known
763	rs174550	11	61571478	FADS2	LPC(20:4;0)	LPC	T	C	-0.5722	-0.4454	0.0312	3e-46	Known
764	rs4564341	11	61573540	FADS2	CE(20:4;0)	CE	C	T	0.1809	-0.5074	0.0419	7.9e-34	Known
765	rs4564341	11	61573540	FADS2	CE(20:5;0)	CE	C	T	0.1808	-0.3134	0.0393	1.5e-15	Known
766	rs4564341	11	61573540	FADS2	PC(16:0;0-20:4;0)	PC	C	T	0.181	-0.3999	0.0423	3.2e-21	Known
767	rs4564341	11	61573540	FADS2	PC(16:0;0-20:5;0)	PC	C	T	0.1802	-0.2708	0.0405	2.3e-11	Known
768	rs4564341	11	61573540	FADS2	PC(16:0;0-22:5;0)	PC	C	T	0.1811	-0.3043	0.0413	1.7e-13	Known
769	rs4564341	11	61573540	FADS2	PC(16:1;0-18:2;0)	PC	C	T	0.1819	0.2671	0.0402	3.2e-11	Known
770	rs4564341	11	61573540	FADS2	PC(17:0;0-20:4;0)	PC	C	T	0.1816	-0.2576	0.0428	1.7e-09	Known
771	rs4564341	11	61573540	FADS2	PC(18:0;0-20:2;0)	PC	C	T	0.1829	0.2521	0.0429	4.3e-09	Known
772	rs4564341	11	61573540	FADS2	PC(18:0;0-20:4;0)	PC	C	T	0.181	-0.4864	0.042	4.8e-31	Known
773	rs4564341	11	61573540	FADS2	PC(18:0;0-20:5;0)	PC	C	T	0.1802	-0.3226	0.0414	6.8e-15	Known
774	rs4564341	11	61573540	FADS2	PC(18:1;0-18:2;0)	PC	C	T	0.1811	0.226	0.0407	2.9e-08	Known
775	rs4564341	11	61573540	FADS2	PC(18:1;0-20:4;0)	PC	C	T	0.181	-0.4198	0.0425	5.6e-23	Known
776	rs4564341	11	61573540	FADS2	PCO(16:0;0-20:4;0)	PCO	C	T	0.181	-0.3485	0.0429	4.6e-16	Known
777	rs4564341	11	61573540	FADS2	PCO(18:0;0-20:4;0)	PCO	C	T	0.1807	-0.2507	0.0424	3.4e-09	Known
778	rs4564341	11	61573540	FADS2	PCO(18:1;0-20:4;0)	PCO	C	T	0.1811	-0.2731	0.0426	1.4e-10	Known
779	rs4564341	11	61573540	FADS2	PI(18:0;0-18:2;0)	PI	C	T	0.1811	0.2406	0.0409	4.1e-09	Known
780	rs4564341	11	61573540	FADS2	PI(18:0;0-20:3;0)	PI	C	T	0.1817	0.2472	0.0422	4.7e-09	Known
781	rs4564341	11	61573540	FADS2	PE(18:0;0-18:2;0)	PE	C	T	0.1815	0.2726	0.0428	1.9e-10	Known
782	rs4564341	11	61573540	FADS2	LPC(20:4;0)	LPC	C	T	0.181	-0.4056	0.0413	1e-22	Known
783	rs174553	11	61575158	FADS2	CE(20:4;0)	CE	A	G	-0.5712	-0.5721	0.031	6e-76	Known
784	rs174553	11	61575158	FADS2	CE(20:5;0)	CE	A	G	-0.572	-0.3506	0.0297	3.2e-32	Known
785	rs174553	11	61575158	FADS2	TAG(56:6;0)	TAG	A	G	-0.5701	-0.2169	0.0299	4e-13	Known
786	rs174553	11	61575158	FADS2	PC(16:0;0-18:2;0)	PC	A	G	-0.5724	0.2152	0.0315	8.5e-12	Known
787	rs174553	11	61575158	FADS2	PC(16:0;0-20:4;0)	PC	A	G	-0.5708	-0.4935	0.0311	1e-56	Known
788	rs174553	11	61575158	FADS2	PC(16:0;0-20:5;0)	PC	A	G	-0.5723	-0.3339	0.0304	4.6e-28	Known
789	rs174553	11	61575158	FADS2	PC(16:0;0-22:4;0)	PC	A	G	-0.5717	-0.2552	0.0335	2.4e-14	Known
790	rs174553	11	61575158	FADS2	PC(16:0;0-22:5;0)	PC	A	G	-0.5718	-0.3492	0.031	1.8e-29	Known
791	rs174553	11	61575158	FADS2	PC(16:1;0-18:2;0)	PC	A	G	-0.5714	0.2953	0.0304	2.9e-22	Known
792	rs174553	11	61575158	FADS2	PC(17:0;0-20:4;0)	PC	A	G	-0.5735	-0.3545	0.0326	1.3e-27	Known
793	rs174553	11	61575158	FADS2	PC(18:0;0-20:2;0)	PC	A	G	-0.5681	0.2462	0.0328	6.6e-14	Known
794	rs174553	11	61575158	FADS2	PC(18:0;0-20:4;0)	PC	A	G	-0.5711	-0.567	0.031	1.7e-74	Known
795	rs174553	11	61575158	FADS2	PC(18:0;0-20:5;0)	PC	A	G	-0.5759	-0.3725	0.0311	5.1e-33	Known
796	rs174553	11	61575158	FADS2	PC(18:0;0-22:5;0)	PC	A	G	-0.5744	-0.2419	0.0321	4.9e-14	Known
797	rs174553	11	61575158	FADS2	PC(18:1;0-18:2;0)	PC	A	G	-0.5725	0.2953	0.0309	1.4e-21	Known
798	rs174553	11	61575158	FADS2	PC(18:1;0-20:4;0)	PC	A	G	-0.5716	-0.4344	0.0318	1.4e-42	Known
799	rs174553	11	61575158	FADS2	PCO(16:0;0-20:4;0)	PCO	A	G	-0.5729	-0.3716	0.0324	1.7e-30	Known
800	rs174553	11	61575158	FADS2	PCO(18:0;0-20:4;0)	PCO	A	G	-0.5731	-0.2485	0.0322	1.1e-14	Known
801	rs174553	11	61575158	FADS2	PCO(18:1;0-18:2;0)	PCO	A	G	-0.5743	0.1983	0.031	1.6e-10	Known
802	rs174553	11	61575158	FADS2	PCO(18:1;0-20:4;0)	PCO	A	G	-0.5733	-0.2808	0.0322	2.6e-18	Known
803	rs174553	11	61575158	FADS2	PI(18:0;0-18:2;0)	PI	A	G	-0.5727	0.2172	0.0315	5.1e-12	Known
804	rs174553	11	61575158	FADS2	PI(18:0;0-20:3;0)	PI	A	G	-0.5707	0.292	0.0318	4.9e-20	Known
805	rs174553	11	61575158	FADS2	PI(18:0;0-20:4;0)	PI	A	G	-0.5715	-0.2233	0.0319	2.7e-12	Known
806	rs174553	11	61575158	FADS2	PE(18:0;0-18:2;0)	PE	A	G	-0.5726	0.2523	0.0328	1.4e-14	Known
807	rs174553	11	61575158	FADS2	PEO(16:1;0-18:2;0)	PEO	A	G	-0.571	0.1868	0.0334	2.3e-08	Known
808	rs174553	11	61575158	FADS2	PEO(16:1;0-20:4;0)	PEO	A	G	-0.5743	-0.1841	0.0333	3.4e-08	Known
809	rs174553	11	61575158	FADS2	LPE(20:4;0)	LPE	A	G	-0.5726	-0.2854	0.0325	1.7e-18	Known
810	rs174553	11	61575158	FADS2	LPE(18:2;0)	LPE	A	G	-0.5736	0.2435	0.0319	2.2e-14	Known
811	rs174553	11	61575158	FADS2	LPC(20:4;0)	LPC	A	G	-0.5722	-0.4454	0.0312	2.9e-46	Known
812	rs116878346	11	61579381	FADS2	CE(20:4;0)	CE	T	G	-0.9234	-0.3939	0.0615	1.5e-10	Known
813	rs116878346	11	61579381	FADS2	PC(16:0;0-20:4;0)	PC	T	G	-0.9234	-0.3384	0.0615	3.7e-08	Known
814	rs116878346	11	61579381	FADS2	PC(18:0;0-20:4;0)	PC	T	G	-0.9234	-0.3981	0.0614	8.7e-11	Known
815	rs174554	11	61579463	FADS2	CE(20:4;0)	CE	A	G	-0.5725	-0.5674	0.031	9.3e-75	Known
816	rs174554	11	61579463	FADS2	CE(20:5;0)	CE	A	G	-0.5734	-0.3491	0.0297	5.9e-32	Known
817	rs174554	11	61579463	FADS2	TAG(56:6;0)	TAG	A	G	-0.5714	-0.2131	0.0299	1e-12	Known
818	rs174554	11	61579463	FADS2	PC(16:0;0-18:2;0)	PC	A	G	-0.5739	0.2141	0.0315	1.1e-11	Known
819	rs174554	11	61579463	FADS2	PC(16:0;0-20:4;0)	PC	A	G	-0.5721	-0.49	0.0311	5.9e-56	Known
820	rs174554	11	61579463	FADS2	PC(16:0;0-20:5;0)	PC	A	G	-0.5737	-0.3347	0.0304	3.5e-28	Known
821	rs174554	11	61579463	FADS2	PC(16:0;0-22:4;0)	PC	A	G	-0.5732	-0.251	0.0334	6.2e-14	Known
822	rs174554	11	61579463	FADS2	PC(16:0;0-22:5;0)	PC	A	G	-0.5731	-0.3479	0.031	2.8e-29	Known
823	rs174554	11	61579463	FADS2	PC(16:1;0-18:2;0)	PC	A	G	-0.5729	0.2929	0.0304	6.2e-22	Known
824	rs174554	11	61579463	FADS2	PC(17:0;0-20:4;0)	PC	A	G	-0.5749	-0.354	0.0326	1.6e-27	Known
825	rs174554	11	61579463	FADS2	PC(18:0;0-20:2;0)	PC	A	G	-0.5696	0.2439	0.0329	1.1e-13	Known
826	rs174554	11	61579463	FADS2	PC(18:0;0-20:4;0)	PC	A	G	-0.5725	-0.5642	0.031	8.5e-74	Known
827	rs174554	11	61579463	FADS2	PC(18:0;0-20:5;0)	PC	A	G	-0.5773	-0.3714	0.0311	7.9e-33	Known
828	rs174554	11	61579463	FADS2	PC(18:0;0-22:5;0)	PC	A	G	-0.5759	-0.2411	0.0321	5.9e-14	Known
829	rs174554	11	61579463	FADS2	PC(18:1;0-18:2;0)	PC	A	G	-0.574	0.2914	0.0309	4.6e-21	Known
830	rs174554	11	61579463	FADS2	PC(18:1;0-20:4;0)	PC	A	G	-0.573	-0.4331	0.0318	2.5e-42	Known
831	rs174554	11	61579463	FADS2	PCO(16:0;0-20:4;0)	PCO	A	G	-0.5744	-0.3694	0.0324	3.9e-30	Known
832	rs174554	11	61579463	FADS2	PCO(18:0;0-20:4;0)	PCO	A	G	-0.5746	-0.2492	0.0322	9.5e-15	Known
833	rs174554	11	61579463	FADS2	PCO(18:1;0-18:2;0)	PCO	A	G	-0.5758	0.1951	0.031	3.2e-10	Known
834	rs174554	11	61579463	FADS2	PCO(18:1;0-20:4;0)	PCO	A	G	-0.5748	-0.2804	0.0322	2.8e-18	Known
835	rs174554	11	61579463	FADS2	PI(18:0;0-18:2;0)	PI	A	G	-0.5742	0.2156	0.0315	7.2e-12	Known
836	rs174554	11	61579463	FADS2	PI(18:0;0-20:3;0)	PI	A	G	-0.5721	0.2887	0.0318	1.3e-19	Known
837	rs174554	11	61579463	FADS2	PI(18:0;0-20:4;0)	PI	A	G	-0.5729	-0.2225	0.0319	3.2e-12	Known
838	rs174554	11	61579463	FADS2	PE(18:0;0-18:2;0)	PE	A	G	-0.5741	0.2519	0.0328	1.5e-14	Known
839	rs174554	11	61579463	FADS2	PEO(16:1;0-18:2;0)	PEO	A	G	-0.5725	0.185	0.0334	3.2e-08	Known
840	rs174554	11	61579463	FADS2	PEO(16:1;0-20:4;0)	PEO	A	G	-0.5758	-0.1821	0.0333	4.7e-08	Known
841	rs174554	11	61579463	FADS2	LPE(20:4;0)	LPE	A	G	-0.574	-0.2837	0.0325	2.8e-18	Known
842	rs174554	11	61579463	FADS2	LPE(18:2;0)	LPE	A	G	-0.575	0.2411	0.0319	3.9e-14	Known
843	rs174554	11	61579463	FADS2	LPC(20:4;0)	LPC	A	G	-0.5735	-0.4455	0.0312	2.9e-46	Known
844	rs174556	11	61580635	FADS2	CE(16:0;0)	CE	C	T	0.4002	-0.171	0.0311	3.9e-08	Known
845	rs174556	11	61580635	FADS2	CE(20:4;0)	CE	C	T	0.4009	-0.5784	0.0315	3.3e-75	Known
846	rs174556	11	61580635	FADS2	CE(20:5;0)	CE	C	T	0.4	-0.3512	0.0301	1.9e-31	Known
847	rs174556	11	61580635	FADS2	TAG(56:6;0)	TAG	C	T	0.4014	-0.2063	0.0304	1.1e-11	Known
848	rs174556	11	61580635	FADS2	PC(16:0;0-18:2;0)	PC	C	T	0.3999	0.2026	0.0319	2.2e-10	Known
849	rs174556	11	61580635	FADS2	PC(16:0;0-20:4;0)	PC	C	T	0.4011	-0.4917	0.0317	2.1e-54	Known
850	rs174556	11	61580635	FADS2	PC(16:0;0-20:5;0)	PC	C	T	0.3995	-0.3301	0.0309	1.2e-26	Known
851	rs174556	11	61580635	FADS2	PC(16:0;0-22:4;0)	PC	C	T	0.4004	-0.2634	0.034	8.7e-15	Known
852	rs174556	11	61580635	FADS2	PC(16:0;0-22:5;0)	PC	C	T	0.4004	-0.3512	0.0315	6e-29	Known
853	rs174556	11	61580635	FADS2	PC(16:1;0-18:2;0)	PC	C	T	0.4012	0.2876	0.0309	1.2e-20	Known
854	rs174556	11	61580635	FADS2	PC(17:0;0-20:4;0)	PC	C	T	0.3991	-0.3493	0.0331	4.4e-26	Known
855	rs174556	11	61580635	FADS2	PC(18:0;0-20:2;0)	PC	C	T	0.403	0.229	0.0333	6e-12	Known
856	rs174556	11	61580635	FADS2	PC(18:0;0-20:4;0)	PC	C	T	0.4009	-0.5717	0.0316	2.7e-73	Known
857	rs174556	11	61580635	FADS2	PC(18:0;0-20:5;0)	PC	C	T	0.3965	-0.3677	0.0316	2.6e-31	Known
858	rs174556	11	61580635	FADS2	PC(18:0;0-22:5;0)	PC	C	T	0.3975	-0.2473	0.0326	3.2e-14	Known
859	rs174556	11	61580635	FADS2	PC(18:1;0-18:2;0)	PC	C	T	0.3997	0.2821	0.0314	2.5e-19	Known
860	rs174556	11	61580635	FADS2	PC(18:1;0-20:4;0)	PC	C	T	0.4005	-0.4395	0.0322	2.1e-42	Known
861	rs174556	11	61580635	FADS2	PCO(16:0;0-20:4;0)	PCO	C	T	0.3993	-0.3816	0.0328	3e-31	Known
862	rs174556	11	61580635	FADS2	PCO(18:0;0-20:4;0)	PCO	C	T	0.3991	-0.269	0.0326	1.5e-16	Known
863	rs174556	11	61580635	FADS2	PCO(18:1;0-18:2;0)	PCO	C	T	0.398	0.1862	0.0314	3.1e-09	Known
864	rs174556	11	61580635	FADS2	PCO(18:1;0-20:3;0)	PCO	C	T	0.3988	0.1785	0.0323	3.4e-08	Known
865	rs174556	11	61580635	FADS2	PCO(18:1;0-20:4;0)	PCO	C	T	0.399	-0.2945	0.0326	1.6e-19	Known
866	rs174556	11	61580635	FADS2	SM(36:2;2)	SM	C	T	0.4001	-0.1707	0.0308	3.1e-08	Known
867	rs174556	11	61580635	FADS2	PI(18:0;0-18:2;0)	PI	C	T	0.3996	0.2154	0.0318	1.3e-11	Known
868	rs174556	11	61580635	FADS2	PI(18:0;0-20:3;0)	PI	C	T	0.4012	0.298	0.0324	3.7e-20	Known
869	rs174556	11	61580635	FADS2	PI(18:0;0-20:4;0)	PI	C	T	0.4006	-0.2263	0.0324	2.7e-12	Known
870	rs174556	11	61580635	FADS2	PE(18:0;0-18:2;0)	PE	C	T	0.3997	0.2572	0.0332	1e-14	Known
871	rs174556	11	61580635	FADS2	PEO(16:1;0-20:4;0)	PEO	C	T	0.3975	-0.1909	0.0338	1.6e-08	Known
872	rs174556	11	61580635	FADS2	LPE(20:4;0)	LPE	C	T	0.3995	-0.2966	0.033	2.3e-19	Known
873	rs174556	11	61580635	FADS2	LPE(18:2;0)	LPE	C	T	0.3987	0.2393	0.0324	1.5e-13	Known
874	rs174556	11	61580635	FADS2	LPC(20:4;0)	LPC	C	T	0.4	-0.4551	0.0315	3.2e-47	Known
875	rs174559	11	61581656	FADS2	CE(20:4;0)	CE	G	A	0.3245	-0.5221	0.0337	4.9e-54	Known
876	rs174559	11	61581656	FADS2	CE(20:5;0)	CE	G	A	0.3236	-0.3063	0.032	1e-21	Known
877	rs174559	11	61581656	FADS2	PC(16:0;0-20:4;0)	PC	G	A	0.3246	-0.4403	0.0339	1.2e-38	Known
878	rs174559	11	61581656	FADS2	PC(16:0;0-20:5;0)	PC	G	A	0.323	-0.2868	0.0329	3e-18	Known
879	rs174559	11	61581656	FADS2	PC(16:0;0-22:4;0)	PC	G	A	0.3243	-0.246	0.0359	7.4e-12	Known
880	rs174559	11	61581656	FADS2	PC(16:0;0-22:5;0)	PC	G	A	0.3239	-0.3202	0.0335	1.3e-21	Known
881	rs174559	11	61581656	FADS2	PC(16:1;0-18:2;0)	PC	G	A	0.3241	0.2419	0.0328	1.5e-13	Known
882	rs174559	11	61581656	FADS2	PC(17:0;0-20:4;0)	PC	G	A	0.323	-0.3133	0.035	3.5e-19	Known
883	rs174559	11	61581656	FADS2	PC(18:0;0-20:4;0)	PC	G	A	0.3243	-0.5125	0.0339	9.5e-52	Known
884	rs174559	11	61581656	FADS2	PC(18:0;0-20:5;0)	PC	G	A	0.3211	-0.3341	0.0336	2.7e-23	Known
885	rs174559	11	61581656	FADS2	PC(18:0;0-22:5;0)	PC	G	A	0.3223	-0.2312	0.0346	2.3e-11	Known
886	rs174559	11	61581656	FADS2	PC(18:1;0-18:2;0)	PC	G	A	0.3233	0.2401	0.0332	5e-13	Known
887	rs174559	11	61581656	FADS2	PC(18:1;0-20:4;0)	PC	G	A	0.324	-0.4101	0.0344	7.6e-33	Known
888	rs174559	11	61581656	FADS2	PCO(16:0;0-20:4;0)	PCO	G	A	0.3229	-0.3416	0.0349	1.1e-22	Known
889	rs174559	11	61581656	FADS2	PCO(18:0;0-20:4;0)	PCO	G	A	0.3224	-0.2705	0.0345	4.7e-15	Known
890	rs174559	11	61581656	FADS2	PCO(18:1;0-20:4;0)	PCO	G	A	0.3225	-0.2784	0.0346	8.1e-16	Known
891	rs174559	11	61581656	FADS2	PI(18:0;0-20:3;0)	PI	G	A	0.3246	0.2893	0.0342	3e-17	Known
892	rs174559	11	61581656	FADS2	PI(18:0;0-20:4;0)	PI	G	A	0.3241	-0.19	0.0343	3e-08	Known
893	rs174559	11	61581656	FADS2	PE(18:0;0-18:2;0)	PE	G	A	0.3239	0.2326	0.0351	3.4e-11	Known
894	rs174559	11	61581656	FADS2	LPE(18:2;0)	LPE	G	A	0.3229	0.218	0.0342	1.8e-10	Known
895	rs174559	11	61581656	FADS2	LPE(20:4;0)	LPE	G	A	0.3233	-0.2681	0.035	1.9e-14	Known
896	rs174559	11	61581656	FADS2	LPC(20:4;0)	LPC	G	A	0.3238	-0.419	0.0337	1.7e-35	Known
897	rs174560	11	61581764	FADS2	CE(16:0;0)	CE	T	C	-0.5981	-0.1754	0.0311	1.7e-08	Known
898	rs174560	11	61581764	FADS2	CE(20:4;0)	CE	T	C	-0.5976	-0.5829	0.0315	2.1e-76	Known
899	rs174560	11	61581764	FADS2	CE(20:5;0)	CE	T	C	-0.5984	-0.3526	0.0301	1e-31	Known
900	rs174560	11	61581764	FADS2	TAG(56:6;0)	TAG	T	C	-0.597	-0.2105	0.0304	4.4e-12	Known
901	rs174560	11	61581764	FADS2	PC(16:0;0-18:2;0)	PC	T	C	-0.5984	0.2035	0.0319	1.8e-10	Known
902	rs174560	11	61581764	FADS2	PC(16:0;0-20:4;0)	PC	T	C	-0.5973	-0.4954	0.0316	3.2e-55	Known
903	rs174560	11	61581764	FADS2	PC(16:0;0-20:5;0)	PC	T	C	-0.5989	-0.3296	0.0309	1.3e-26	Known
904	rs174560	11	61581764	FADS2	PC(16:0;0-22:4;0)	PC	T	C	-0.5979	-0.2676	0.0339	3.2e-15	Known
905	rs174560	11	61581764	FADS2	PC(16:0;0-22:5;0)	PC	T	C	-0.598	-0.3531	0.0314	2.9e-29	Known
906	rs174560	11	61581764	FADS2	PC(16:1;0-18:2;0)	PC	T	C	-0.5971	0.2894	0.0309	6.6e-21	Known
907	rs174560	11	61581764	FADS2	PC(17:0;0-20:4;0)	PC	T	C	-0.5992	-0.3494	0.0331	4.1e-26	Known
908	rs174560	11	61581764	FADS2	PC(18:0;0-20:2;0)	PC	T	C	-0.5952	0.2315	0.0333	3.4e-12	Known
909	rs174560	11	61581764	FADS2	PC(18:0;0-20:4;0)	PC	T	C	-0.5975	-0.574	0.0316	6.3e-74	Known
910	rs174560	11	61581764	FADS2	PC(18:0;0-20:5;0)	PC	T	C	-0.6018	-0.3687	0.0316	1.6e-31	Known
911	rs174560	11	61581764	FADS2	PC(18:0;0-22:5;0)	PC	T	C	-0.6008	-0.2481	0.0326	2.5e-14	Known
912	rs174560	11	61581764	FADS2	PC(18:1;0-18:2;0)	PC	T	C	-0.5986	0.2859	0.0314	7.9e-20	Known
913	rs174560	11	61581764	FADS2	PC(18:1;0-20:4;0)	PC	T	C	-0.5979	-0.4404	0.0322	1.4e-42	Known
914	rs174560	11	61581764	FADS2	PCO(16:0;0-20:4;0)	PCO	T	C	-0.599	-0.3829	0.0328	1.9e-31	Known
915	rs174560	11	61581764	FADS2	PCO(18:0;0-20:4;0)	PCO	T	C	-0.5992	-0.2684	0.0326	1.7e-16	Known
916	rs174560	11	61581764	FADS2	PCO(18:1;0-18:2;0)	PCO	T	C	-0.6002	0.1905	0.0314	1.3e-09	Known
917	rs174560	11	61581764	FADS2	PCO(18:1;0-20:3;0)	PCO	T	C	-0.5994	0.1816	0.0323	1.9e-08	Known
918	rs174560	11	61581764	FADS2	PCO(18:1;0-20:4;0)	PCO	T	C	-0.5993	-0.2941	0.0326	1.7e-19	Known
919	rs174560	11	61581764	FADS2	SM(36:2;2)	SM	T	C	-0.5982	-0.1706	0.0308	3.1e-08	Known
920	rs174560	11	61581764	FADS2	PI(18:0;0-18:2;0)	PI	T	C	-0.5986	0.2165	0.0318	1e-11	Known
921	rs174560	11	61581764	FADS2	PI(18:0;0-20:3;0)	PI	T	C	-0.5971	0.3012	0.0324	1.4e-20	Known
922	rs174560	11	61581764	FADS2	PI(18:0;0-20:4;0)	PI	T	C	-0.5978	-0.2267	0.0324	2.5e-12	Known
923	rs174560	11	61581764	FADS2	PE(18:0;0-18:2;0)	PE	T	C	-0.5986	0.2573	0.0332	9.5e-15	Known
924	rs174560	11	61581764	FADS2	LPE(18:2;0)	LPE	T	C	-0.5996	0.2423	0.0324	7.4e-14	Known
925	rs174560	11	61581764	FADS2	PEO(16:1;0-20:4;0)	PEO	T	C	-0.6007	-0.1917	0.0338	1.4e-08	Known
926	rs174560	11	61581764	FADS2	LPE(20:4;0)	LPE	T	C	-0.5988	-0.2978	0.0329	1.6e-19	Known
927	rs174560	11	61581764	FADS2	LPC(20:4;0)	LPC	T	C	-0.5984	-0.4545	0.0315	3.5e-47	Known
928	rs75810419	11	61582527	FADS2	CE(20:4;0)	CE	C	A	0.0766	-0.3939	0.0615	1.5e-10	Known
929	rs75810419	11	61582527	FADS2	PC(16:0;0-20:4;0)	PC	C	A	0.0766	-0.3384	0.0615	3.7e-08	Known
930	rs75810419	11	61582527	FADS2	PC(18:0;0-20:4;0)	PC	C	A	0.0766	-0.3981	0.0614	8.7e-11	Known
931	rs174561	11	61582708	FADS2	CE(16:0;0)	CE	T	C	-0.5983	-0.1754	0.0311	1.7e-08	Known
932	rs174561	11	61582708	FADS2	CE(20:4;0)	CE	T	C	-0.5978	-0.5836	0.0315	1.7e-76	Known
933	rs174561	11	61582708	FADS2	CE(20:5;0)	CE	T	C	-0.5986	-0.3527	0.0301	1.1e-31	Known
934	rs174561	11	61582708	FADS2	TAG(56:6;0)	TAG	T	C	-0.5972	-0.21	0.0304	5e-12	Known
935	rs174561	11	61582708	FADS2	PC(16:0;0-18:2;0)	PC	T	C	-0.5986	0.2043	0.0319	1.6e-10	Known
936	rs174561	11	61582708	FADS2	PC(16:0;0-20:4;0)	PC	T	C	-0.5975	-0.4959	0.0317	2.8e-55	Known
937	rs174561	11	61582708	FADS2	PC(16:0;0-20:5;0)	PC	T	C	-0.599	-0.3291	0.0309	1.7e-26	Known
938	rs174561	11	61582708	FADS2	PC(16:0;0-22:4;0)	PC	T	C	-0.5981	-0.268	0.034	3e-15	Known
939	rs174561	11	61582708	FADS2	PC(16:0;0-22:5;0)	PC	T	C	-0.5981	-0.3528	0.0315	3.5e-29	Known
940	rs174561	11	61582708	FADS2	PC(16:1;0-18:2;0)	PC	T	C	-0.5973	0.2899	0.0309	6e-21	Known
941	rs174561	11	61582708	FADS2	PC(17:0;0-20:4;0)	PC	T	C	-0.5994	-0.3502	0.0331	3.3e-26	Known
942	rs174561	11	61582708	FADS2	PC(18:0;0-20:2;0)	PC	T	C	-0.5954	0.2316	0.0333	3.5e-12	Known
943	rs174561	11	61582708	FADS2	PC(18:0;0-20:4;0)	PC	T	C	-0.5977	-0.5749	0.0316	4.5e-74	Known
944	rs174561	11	61582708	FADS2	PC(18:0;0-20:5;0)	PC	T	C	-0.602	-0.3687	0.0316	1.7e-31	Known
945	rs174561	11	61582708	FADS2	PC(18:0;0-22:5;0)	PC	T	C	-0.601	-0.2484	0.0326	2.4e-14	Known
946	rs174561	11	61582708	FADS2	PC(18:1;0-18:2;0)	PC	T	C	-0.5988	0.2869	0.0314	6.3e-20	Known
947	rs174561	11	61582708	FADS2	PC(18:1;0-20:4;0)	PC	T	C	-0.5981	-0.4412	0.0322	1.1e-42	Known
948	rs174561	11	61582708	FADS2	PCO(16:0;0-20:4;0)	PCO	T	C	-0.5991	-0.3845	0.0328	1.1e-31	Known
949	rs174561	11	61582708	FADS2	PCO(18:0;0-20:4;0)	PCO	T	C	-0.5994	-0.2682	0.0326	1.9e-16	Known
950	rs174561	11	61582708	FADS2	PCO(18:1;0-18:2;0)	PCO	T	C	-0.6004	0.1898	0.0314	1.5e-09	Known
951	rs174561	11	61582708	FADS2	PCO(18:1;0-20:3;0)	PCO	T	C	-0.5996	0.1804	0.0323	2.5e-08	Known
952	rs174561	11	61582708	FADS2	PCO(18:1;0-20:4;0)	PCO	T	C	-0.5994	-0.2947	0.0326	1.5e-19	Known
953	rs174561	11	61582708	FADS2	SM(36:2;2)	SM	T	C	-0.5984	-0.1716	0.0308	2.6e-08	Known
954	rs174561	11	61582708	FADS2	PI(18:0;0-18:2;0)	PI	T	C	-0.5988	0.2173	0.0319	8.9e-12	Known
955	rs174561	11	61582708	FADS2	PI(18:0;0-20:3;0)	PI	T	C	-0.5973	0.3015	0.0324	1.4e-20	Known
956	rs174561	11	61582708	FADS2	PI(18:0;0-20:4;0)	PI	T	C	-0.5979	-0.2273	0.0324	2.2e-12	Known
957	rs174561	11	61582708	FADS2	PE(18:0;0-18:2;0)	PE	T	C	-0.5987	0.2582	0.0333	8.1e-15	Known
958	rs174561	11	61582708	FADS2	LPE(18:2;0)	LPE	T	C	-0.5998	0.2426	0.0324	7.2e-14	Known
959	rs174561	11	61582708	FADS2	PEO(16:1;0-20:4;0)	PEO	T	C	-0.6009	-0.1932	0.0338	1.1e-08	Known
960	rs174561	11	61582708	FADS2	LPE(20:4;0)	LPE	T	C	-0.599	-0.2985	0.033	1.4e-19	Known
961	rs174561	11	61582708	FADS2	LPC(20:4;0)	LPC	T	C	-0.5986	-0.4552	0.0315	2.9e-47	Known
962	rs116980792	11	61585140	FADS2	CE(20:4;0)	CE	G	A	0.0766	-0.3938	0.0615	1.5e-10	Known
963	rs116980792	11	61585140	FADS2	PC(16:0;0-20:4;0)	PC	G	A	0.0766	-0.3384	0.0615	3.7e-08	Known
964	rs116980792	11	61585140	FADS2	PC(18:0;0-20:4;0)	PC	G	A	0.0766	-0.3981	0.0613	8.5e-11	Known
965	rs174562	11	61585144	FADS2	CE(20:4;0)	CE	A	G	-0.5712	-0.5732	0.031	3.5e-76	Known
966	rs174562	11	61585144	FADS2	CE(20:5;0)	CE	A	G	-0.572	-0.3508	0.0297	3.2e-32	Known
967	rs174562	11	61585144	FADS2	TAG(56:6;0)	TAG	A	G	-0.5701	-0.2164	0.0299	4.6e-13	Known
968	rs174562	11	61585144	FADS2	PC(16:0;0-18:2;0)	PC	A	G	-0.5724	0.2167	0.0315	6.5e-12	Known
969	rs174562	11	61585144	FADS2	PC(16:0;0-20:4;0)	PC	A	G	-0.5708	-0.4951	0.0311	5.1e-57	Known
970	rs174562	11	61585144	FADS2	PC(16:0;0-20:5;0)	PC	A	G	-0.5723	-0.3341	0.0304	4.5e-28	Known
971	rs174562	11	61585144	FADS2	PC(16:0;0-22:4;0)	PC	A	G	-0.5718	-0.2559	0.0335	2e-14	Known
972	rs174562	11	61585144	FADS2	PC(16:0;0-22:5;0)	PC	A	G	-0.5717	-0.3502	0.031	1.3e-29	Known
973	rs174562	11	61585144	FADS2	PC(16:1;0-18:2;0)	PC	A	G	-0.5714	0.2953	0.0304	3e-22	Known
974	rs174562	11	61585144	FADS2	PC(17:0;0-20:4;0)	PC	A	G	-0.5735	-0.3554	0.0326	1e-27	Known
975	rs174562	11	61585144	FADS2	PC(18:0;0-20:2;0)	PC	A	G	-0.5681	0.2468	0.0329	6e-14	Known
976	rs174562	11	61585144	FADS2	PC(18:0;0-20:4;0)	PC	A	G	-0.5711	-0.5679	0.0311	1.1e-74	Known
977	rs174562	11	61585144	FADS2	PC(18:0;0-20:5;0)	PC	A	G	-0.5759	-0.3726	0.0311	5.1e-33	Known
978	rs174562	11	61585144	FADS2	PC(18:0;0-22:5;0)	PC	A	G	-0.5744	-0.2428	0.0321	4e-14	Known
979	rs174562	11	61585144	FADS2	PC(18:1;0-18:2;0)	PC	A	G	-0.5725	0.2972	0.031	8.1e-22	Known
980	rs174562	11	61585144	FADS2	PC(18:1;0-20:4;0)	PC	A	G	-0.5716	-0.4353	0.0318	1.1e-42	Known
981	rs174562	11	61585144	FADS2	PCO(16:0;0-20:4;0)	PCO	A	G	-0.5729	-0.3733	0.0324	1.1e-30	Known
982	rs174562	11	61585144	FADS2	PCO(18:0;0-20:4;0)	PCO	A	G	-0.5731	-0.2486	0.0322	1.2e-14	Known
983	rs174562	11	61585144	FADS2	PCO(18:1;0-18:2;0)	PCO	A	G	-0.5742	0.1991	0.031	1.4e-10	Known
984	rs174562	11	61585144	FADS2	PCO(18:1;0-20:4;0)	PCO	A	G	-0.5733	-0.2808	0.0322	2.7e-18	Known
985	rs174562	11	61585144	FADS2	PI(18:0;0-18:2;0)	PI	A	G	-0.5727	0.2181	0.0315	4.3e-12	Known
986	rs174562	11	61585144	FADS2	PI(18:0;0-20:3;0)	PI	A	G	-0.5707	0.2924	0.0319	4.5e-20	Known
987	rs174562	11	61585144	FADS2	PI(18:0;0-20:4;0)	PI	A	G	-0.5715	-0.2234	0.0319	2.7e-12	Known
988	rs174562	11	61585144	FADS2	PE(18:0;0-18:2;0)	PE	A	G	-0.5726	0.2538	0.0328	1e-14	Known
989	rs174562	11	61585144	FADS2	LPE(18:2;0)	LPE	A	G	-0.5736	0.2454	0.0319	1.4e-14	Known
990	rs174562	11	61585144	FADS2	PEO(16:1;0-18:2;0)	PEO	A	G	-0.5709	0.1867	0.0334	2.3e-08	Known
991	rs174562	11	61585144	FADS2	PEO(16:1;0-20:4;0)	PEO	A	G	-0.5743	-0.1848	0.0334	3.2e-08	Known
992	rs174562	11	61585144	FADS2	LPE(20:4;0)	LPE	A	G	-0.5726	-0.2858	0.0325	1.6e-18	Known
993	rs174562	11	61585144	FADS2	LPC(20:4;0)	LPC	A	G	-0.5721	-0.4462	0.0312	2.2e-46	Known
994	rs174564	11	61588305	FADS2	CE(20:4;0)	CE	A	G	-0.5712	-0.5741	0.031	2e-76	Known
995	rs174564	11	61588305	FADS2	CE(20:5;0)	CE	A	G	-0.5721	-0.3514	0.0297	2.5e-32	Known
996	rs174564	11	61588305	FADS2	TAG(56:5;0)	TAG	A	G	-0.5709	-0.1731	0.0317	4.6e-08	Known
997	rs174564	11	61588305	FADS2	TAG(56:6;0)	TAG	A	G	-0.5701	-0.2173	0.0299	3.6e-13	Known
998	rs174564	11	61588305	FADS2	PC(16:0;0-18:2;0)	PC	A	G	-0.5724	0.217	0.0316	6.2e-12	Known
999	rs174564	11	61588305	FADS2	PC(16:0;0-20:4;0)	PC	A	G	-0.5709	-0.4966	0.0311	2.5e-57	Known
1000	rs174564	11	61588305	FADS2	PC(16:0;0-20:5;0)	PC	A	G	-0.5724	-0.3351	0.0304	3.1e-28	Known
1001	rs174564	11	61588305	FADS2	PC(16:0;0-22:4;0)	PC	A	G	-0.572	-0.2571	0.0335	1.5e-14	Known
1002	rs174564	11	61588305	FADS2	PC(16:0;0-22:5;0)	PC	A	G	-0.5718	-0.3517	0.031	7.4e-30	Known
1003	rs174564	11	61588305	FADS2	PC(16:1;0-18:2;0)	PC	A	G	-0.5714	0.2952	0.0304	3e-22	Known
1004	rs174564	11	61588305	FADS2	PC(17:0;0-20:4;0)	PC	A	G	-0.5735	-0.3556	0.0326	9.8e-28	Known
1005	rs174564	11	61588305	FADS2	PC(18:0;0-20:2;0)	PC	A	G	-0.5682	0.2471	0.0329	5.6e-14	Known
1006	rs174564	11	61588305	FADS2	PC(18:0;0-20:4;0)	PC	A	G	-0.5712	-0.5694	0.031	3.9e-75	Known
1007	rs174564	11	61588305	FADS2	PC(18:0;0-20:5;0)	PC	A	G	-0.576	-0.3733	0.0311	3.8e-33	Known
1008	rs174564	11	61588305	FADS2	PC(18:0;0-22:5;0)	PC	A	G	-0.5745	-0.2439	0.0321	3e-14	Known
1009	rs174564	11	61588305	FADS2	PC(18:1;0-18:2;0)	PC	A	G	-0.5725	0.2971	0.031	8.9e-22	Known
1010	rs174564	11	61588305	FADS2	PC(18:1;0-20:4;0)	PC	A	G	-0.5717	-0.4368	0.0318	5.2e-43	Known
1011	rs174564	11	61588305	FADS2	PCO(16:0;0-20:4;0)	PCO	A	G	-0.5729	-0.3737	0.0324	1e-30	Known
1012	rs174564	11	61588305	FADS2	PCO(18:0;0-20:4;0)	PCO	A	G	-0.5731	-0.2501	0.0322	8.5e-15	Known
1013	rs174564	11	61588305	FADS2	PCO(18:1;0-18:2;0)	PCO	A	G	-0.5742	0.1998	0.031	1.2e-10	Known
1014	rs174564	11	61588305	FADS2	PCO(18:1;0-20:4;0)	PCO	A	G	-0.5733	-0.2813	0.0322	2.3e-18	Known
1015	rs174564	11	61588305	FADS2	PI(18:0;0-18:2;0)	PI	A	G	-0.5728	0.2179	0.0315	4.4e-12	Known
1016	rs174564	11	61588305	FADS2	PI(18:0;0-20:3;0)	PI	A	G	-0.5708	0.2924	0.0319	4.5e-20	Known
1017	rs174564	11	61588305	FADS2	PI(18:0;0-20:4;0)	PI	A	G	-0.5715	-0.2241	0.0319	2.3e-12	Known
1018	rs174564	11	61588305	FADS2	PE(18:0;0-18:2;0)	PE	A	G	-0.5727	0.2536	0.0328	1.1e-14	Known
1019	rs174564	11	61588305	FADS2	LPE(18:2;0)	LPE	A	G	-0.5736	0.2469	0.0319	1e-14	Known
1020	rs174564	11	61588305	FADS2	PEO(16:1;0-18:2;0)	PEO	A	G	-0.5709	0.1876	0.0334	2e-08	Known
1021	rs174564	11	61588305	FADS2	PEO(16:1;0-20:4;0)	PEO	A	G	-0.5743	-0.1843	0.0334	3.5e-08	Known
1022	rs174564	11	61588305	FADS2	LPE(20:4;0)	LPE	A	G	-0.5726	-0.2862	0.0325	1.4e-18	Known
1023	rs174564	11	61588305	FADS2	LPC(20:4;0)	LPC	A	G	-0.5722	-0.4472	0.0312	1.3e-46	Known
1024	rs28456	11	61589481	FADS2	CE(16:0;0)	CE	A	G	-0.5953	-0.1764	0.031	1.3e-08	Known
1025	rs28456	11	61589481	FADS2	CE(20:4;0)	CE	A	G	-0.5946	-0.5852	0.0314	1.1e-77	Known
1026	rs28456	11	61589481	FADS2	CE(20:5;0)	CE	A	G	-0.5955	-0.3546	0.03	2.8e-32	Known
1027	rs28456	11	61589481	FADS2	TAG(56:6;0)	TAG	A	G	-0.5941	-0.2106	0.0303	3.5e-12	Known
1028	rs28456	11	61589481	FADS2	PC(16:0;0-18:2;0)	PC	A	G	-0.5957	0.2039	0.0318	1.5e-10	Known
1029	rs28456	11	61589481	FADS2	PC(16:0;0-20:4;0)	PC	A	G	-0.5943	-0.5008	0.0315	6e-57	Known
1030	rs28456	11	61589481	FADS2	PC(16:0;0-20:5;0)	PC	A	G	-0.5959	-0.3335	0.0308	2.1e-27	Known
1031	rs28456	11	61589481	FADS2	PC(16:0;0-22:4;0)	PC	A	G	-0.5951	-0.2684	0.0338	2.1e-15	Known
1032	rs28456	11	61589481	FADS2	PC(16:0;0-22:5;0)	PC	A	G	-0.595	-0.3558	0.0313	6.8e-30	Known
1033	rs28456	11	61589481	FADS2	PC(16:1;0-18:2;0)	PC	A	G	-0.5944	0.2924	0.0307	1.9e-21	Known
1034	rs28456	11	61589481	FADS2	PC(17:0;0-20:4;0)	PC	A	G	-0.5964	-0.3514	0.0329	1.4e-26	Known
1035	rs28456	11	61589481	FADS2	PC(18:0;0-20:2;0)	PC	A	G	-0.5922	0.2351	0.0331	1.3e-12	Known
1036	rs28456	11	61589481	FADS2	PC(18:0;0-20:4;0)	PC	A	G	-0.5945	-0.579	0.0314	4.7e-76	Known
1037	rs28456	11	61589481	FADS2	PC(18:0;0-20:5;0)	PC	A	G	-0.5987	-0.3721	0.0314	2.5e-32	Known
1038	rs28456	11	61589481	FADS2	PC(18:0;0-22:5;0)	PC	A	G	-0.5982	-0.2515	0.0325	9.3e-15	Known
1039	rs28456	11	61589481	FADS2	PC(18:1;0-18:2;0)	PC	A	G	-0.5958	0.2905	0.0313	1.5e-20	Known
1040	rs28456	11	61589481	FADS2	PC(18:1;0-20:4;0)	PC	A	G	-0.595	-0.4415	0.0321	4.6e-43	Known
1041	rs28456	11	61589481	FADS2	PCO(16:0;0-20:4;0)	PCO	A	G	-0.5962	-0.3881	0.0327	1.8e-32	Known
1042	rs28456	11	61589481	FADS2	PCO(18:0;0-20:4;0)	PCO	A	G	-0.5964	-0.2667	0.0325	2.4e-16	Known
1043	rs28456	11	61589481	FADS2	PCO(18:1;0-18:2;0)	PCO	A	G	-0.5975	0.1921	0.0313	8.9e-10	Known
1044	rs28456	11	61589481	FADS2	PCO(18:1;0-20:3;0)	PCO	A	G	-0.5967	0.1801	0.0322	2.3e-08	Known
1045	rs28456	11	61589481	FADS2	PCO(18:1;0-20:4;0)	PCO	A	G	-0.5965	-0.2945	0.0325	1.2e-19	Known
1046	rs28456	11	61589481	FADS2	SM(36:2;2)	SM	A	G	-0.5955	-0.1717	0.0307	2.3e-08	Known
1047	rs28456	11	61589481	FADS2	PI(18:0;0-18:2;0)	PI	A	G	-0.596	0.217	0.0318	8.3e-12	Known
1048	rs28456	11	61589481	FADS2	PI(18:0;0-20:3;0)	PI	A	G	-0.5944	0.2997	0.0323	1.5e-20	Known
1049	rs28456	11	61589481	FADS2	PI(18:0;0-20:4;0)	PI	A	G	-0.5949	-0.2275	0.0323	1.7e-12	Known
1050	rs28456	11	61589481	FADS2	PE(18:0;0-18:2;0)	PE	A	G	-0.5957	0.2565	0.0332	1e-14	Known
1051	rs28456	11	61589481	FADS2	LPE(18:2;0)	LPE	A	G	-0.5967	0.2439	0.0323	4.3e-14	Known
1052	rs28456	11	61589481	FADS2	PEO(16:1;0-20:4;0)	PEO	A	G	-0.5979	-0.1962	0.0337	5.8e-09	Known
1053	rs28456	11	61589481	FADS2	LPE(20:4;0)	LPE	A	G	-0.5959	-0.2996	0.0328	6.5e-20	Known
1054	rs28456	11	61589481	FADS2	LPC(20:4;0)	LPC	A	G	-0.5955	-0.4567	0.0314	5.4e-48	Known
1055	rs174565	11	61591636	FADS2	CE(20:4;0)	CE	C	G	-0.7764	-0.4908	0.0381	6.5e-38	Known
1056	rs174565	11	61591636	FADS2	CE(20:5;0)	CE	C	G	-0.7766	-0.3159	0.0358	1.2e-18	Known
1057	rs174565	11	61591636	FADS2	PC(16:0;0-18:2;0)	PC	C	G	-0.7763	0.2417	0.0375	1.2e-10	Known
1058	rs174565	11	61591636	FADS2	PC(16:0;0-20:4;0)	PC	C	G	-0.7764	-0.3947	0.0385	1.1e-24	Known
1059	rs174565	11	61591636	FADS2	PC(16:0;0-20:5;0)	PC	C	G	-0.7774	-0.2831	0.037	1.9e-14	Known
1060	rs174565	11	61591636	FADS2	PC(16:0;0-22:5;0)	PC	C	G	-0.7765	-0.2898	0.0377	1.6e-14	Known
1061	rs174565	11	61591636	FADS2	PC(16:1;0-18:2;0)	PC	C	G	-0.776	0.269	0.0368	2.6e-13	Known
1062	rs174565	11	61591636	FADS2	PC(17:0;0-20:4;0)	PC	C	G	-0.7763	-0.2727	0.0392	3.4e-12	Known
1063	rs174565	11	61591636	FADS2	PC(18:0;0-20:2;0)	PC	C	G	-0.7728	0.2511	0.0392	1.4e-10	Known
1064	rs174565	11	61591636	FADS2	PC(18:0;0-20:4;0)	PC	C	G	-0.7764	-0.4672	0.0382	2.6e-34	Known
1065	rs174565	11	61591636	FADS2	PC(18:0;0-20:5;0)	PC	C	G	-0.7781	-0.3278	0.0377	3.6e-18	Known
1066	rs174565	11	61591636	FADS2	PC(18:1;0-18:2;0)	PC	C	G	-0.7765	0.2433	0.0373	6.6e-11	Known
1067	rs174565	11	61591636	FADS2	PC(18:1;0-20:4;0)	PC	C	G	-0.7765	-0.4044	0.0388	1.9e-25	Known
1068	rs174565	11	61591636	FADS2	PCO(16:0;0-20:4;0)	PCO	C	G	-0.7766	-0.3287	0.0392	5e-17	Known
1069	rs174565	11	61591636	FADS2	PCO(18:1;0-20:4;0)	PCO	C	G	-0.7766	-0.2423	0.0389	4.7e-10	Known
1070	rs174565	11	61591636	FADS2	PI(18:0;0-18:2;0)	PI	C	G	-0.7764	0.2395	0.0375	1.7e-10	Known
1071	rs174565	11	61591636	FADS2	PI(18:0;0-20:3;0)	PI	C	G	-0.7756	0.2241	0.0385	6e-09	Known
1072	rs174565	11	61591636	FADS2	PE(18:0;0-18:2;0)	PE	C	G	-0.7759	0.2527	0.0392	1.1e-10	Known
1073	rs174565	11	61591636	FADS2	LPE(18:2;0)	LPE	C	G	-0.7771	0.24	0.0383	3.7e-10	Known
1074	rs174565	11	61591636	FADS2	LPE(20:4;0)	LPE	C	G	-0.7765	-0.2159	0.0394	4.1e-08	Known
1075	rs174565	11	61591636	FADS2	LPC(20:4;0)	LPC	C	G	-0.7763	-0.3835	0.0379	4.7e-24	Known
1076	rs174566	11	61592362	FADS2	CE(16:0;0)	CE	A	G	-0.5754	-0.1683	0.0308	4.9e-08	Known
1077	rs174566	11	61592362	FADS2	CE(20:4;0)	CE	A	G	-0.5748	-0.5751	0.0312	5.6e-76	Known
1078	rs174566	11	61592362	FADS2	CE(20:5;0)	CE	A	G	-0.5755	-0.3506	0.0298	5.6e-32	Known
1079	rs174566	11	61592362	FADS2	TAG(56:5;0)	TAG	A	G	-0.5743	-0.1753	0.0317	3.4e-08	Known
1080	rs174566	11	61592362	FADS2	TAG(56:6;0)	TAG	A	G	-0.5736	-0.217	0.03	4.7e-13	Known
1081	rs174566	11	61592362	FADS2	PC(16:0;0-18:2;0)	PC	A	G	-0.5757	0.2177	0.0316	6e-12	Known
1082	rs174566	11	61592362	FADS2	PC(16:0;0-20:4;0)	PC	A	G	-0.5744	-0.4962	0.0313	1e-56	Known
1083	rs174566	11	61592362	FADS2	PC(16:0;0-20:5;0)	PC	A	G	-0.5758	-0.3329	0.0305	1.1e-27	Known
1084	rs174566	11	61592362	FADS2	PC(16:0;0-22:4;0)	PC	A	G	-0.5757	-0.2601	0.0336	9.1e-15	Known
1085	rs174566	11	61592362	FADS2	PC(16:0;0-22:5;0)	PC	A	G	-0.5753	-0.3523	0.0311	9.3e-30	Known
1086	rs174566	11	61592362	FADS2	PC(16:1;0-18:2;0)	PC	A	G	-0.5747	0.2911	0.0305	1.5e-21	Known
1087	rs174566	11	61592362	FADS2	PC(17:0;0-20:4;0)	PC	A	G	-0.5768	-0.3563	0.0327	1.1e-27	Known
1088	rs174566	11	61592362	FADS2	PC(18:0;0-20:2;0)	PC	A	G	-0.5717	0.2434	0.033	1.6e-13	Known
1089	rs174566	11	61592362	FADS2	PC(18:0;0-20:4;0)	PC	A	G	-0.5747	-0.5677	0.0312	5.9e-74	Known
1090	rs174566	11	61592362	FADS2	PC(18:0;0-20:5;0)	PC	A	G	-0.5795	-0.3703	0.0312	2e-32	Known
1091	rs174566	11	61592362	FADS2	PC(18:0;0-22:5;0)	PC	A	G	-0.5776	-0.2429	0.0322	4.5e-14	Known
1092	rs174566	11	61592362	FADS2	PC(18:1;0-18:2;0)	PC	A	G	-0.5758	0.2947	0.0311	2.6e-21	Known
1093	rs174566	11	61592362	FADS2	PC(18:1;0-20:4;0)	PC	A	G	-0.5751	-0.4395	0.0319	2.7e-43	Known
1094	rs174566	11	61592362	FADS2	PCO(16:0;0-20:4;0)	PCO	A	G	-0.5762	-0.3727	0.0326	2.3e-30	Known
1095	rs174566	11	61592362	FADS2	PCO(18:0;0-20:4;0)	PCO	A	G	-0.5764	-0.2525	0.0323	5.2e-15	Known
1096	rs174566	11	61592362	FADS2	PCO(18:1;0-18:2;0)	PCO	A	G	-0.5774	0.1985	0.0311	1.8e-10	Known
1097	rs174566	11	61592362	FADS2	PCO(18:1;0-20:4;0)	PCO	A	G	-0.5765	-0.2827	0.0323	1.9e-18	Known
1098	rs174566	11	61592362	FADS2	PI(18:0;0-18:2;0)	PI	A	G	-0.5759	0.218	0.0316	4.9e-12	Known
1099	rs174566	11	61592362	FADS2	PI(18:0;0-20:3;0)	PI	A	G	-0.5741	0.2929	0.032	5.2e-20	Known
1100	rs174566	11	61592362	FADS2	PI(18:0;0-20:4;0)	PI	A	G	-0.5749	-0.2249	0.032	2.1e-12	Known
1101	rs174566	11	61592362	FADS2	PE(18:0;0-18:2;0)	PE	A	G	-0.576	0.2551	0.0329	9.1e-15	Known
1102	rs174566	11	61592362	FADS2	LPE(18:2;0)	LPE	A	G	-0.577	0.2497	0.032	6.2e-15	Known
1103	rs174566	11	61592362	FADS2	PEO(16:1;0-18:2;0)	PEO	A	G	-0.5741	0.1894	0.0335	1.6e-08	Known
1104	rs174566	11	61592362	FADS2	LPE(20:4;0)	LPE	A	G	-0.576	-0.2844	0.0327	3.2e-18	Known
1105	rs174566	11	61592362	FADS2	LPC(20:4;0)	LPC	A	G	-0.5756	-0.4457	0.0313	5.6e-46	Known
1106	rs174567	11	61593005	FADS2	CE(16:0;0)	CE	A	G	-0.5723	-0.1691	0.0307	3.8e-08	Known
1107	rs174567	11	61593005	FADS2	CE(20:4;0)	CE	A	G	-0.5715	-0.5758	0.031	6.9e-77	Known
1108	rs174567	11	61593005	FADS2	CE(20:5;0)	CE	A	G	-0.5723	-0.3521	0.0297	1.8e-32	Known
1109	rs174567	11	61593005	FADS2	TAG(56:5;0)	TAG	A	G	-0.5711	-0.1735	0.0316	4.2e-08	Known
1110	rs174567	11	61593005	FADS2	TAG(56:6;0)	TAG	A	G	-0.5704	-0.2172	0.0299	3.7e-13	Known
1111	rs174567	11	61593005	FADS2	PC(16:0;0-18:2;0)	PC	A	G	-0.5727	0.2162	0.0315	7.1e-12	Known
1112	rs174567	11	61593005	FADS2	PC(16:0;0-20:4;0)	PC	A	G	-0.5711	-0.4993	0.0311	5.8e-58	Known
1113	rs174567	11	61593005	FADS2	PC(16:0;0-20:5;0)	PC	A	G	-0.5726	-0.3365	0.0304	1.8e-28	Known
1114	rs174567	11	61593005	FADS2	PC(16:0;0-22:4;0)	PC	A	G	-0.5724	-0.2593	0.0334	8.7e-15	Known
1115	rs174567	11	61593005	FADS2	PC(16:0;0-22:5;0)	PC	A	G	-0.5721	-0.3536	0.031	3.6e-30	Known
1116	rs174567	11	61593005	FADS2	PC(16:1;0-18:2;0)	PC	A	G	-0.5717	0.2938	0.0304	4.6e-22	Known
1117	rs174567	11	61593005	FADS2	PC(17:0;0-20:4;0)	PC	A	G	-0.5738	-0.3572	0.0326	5.4e-28	Known
1118	rs174567	11	61593005	FADS2	PC(18:0;0-20:2;0)	PC	A	G	-0.5684	0.2464	0.0329	6.5e-14	Known
1119	rs174567	11	61593005	FADS2	PC(18:0;0-20:4;0)	PC	A	G	-0.5714	-0.5704	0.031	1.9e-75	Known
1120	rs174567	11	61593005	FADS2	PC(18:0;0-20:5;0)	PC	A	G	-0.5762	-0.3731	0.0311	3.8e-33	Known
1121	rs174567	11	61593005	FADS2	PC(18:0;0-22:5;0)	PC	A	G	-0.5747	-0.2446	0.0321	2.5e-14	Known
1122	rs174567	11	61593005	FADS2	PC(18:1;0-18:2;0)	PC	A	G	-0.5728	0.2977	0.031	6.9e-22	Known
1123	rs174567	11	61593005	FADS2	PC(18:1;0-20:4;0)	PC	A	G	-0.5719	-0.4385	0.0318	2.4e-43	Known
1124	rs174567	11	61593005	FADS2	PCO(16:0;0-20:4;0)	PCO	A	G	-0.5732	-0.3756	0.0324	5e-31	Known
1125	rs174567	11	61593005	FADS2	PCO(18:0;0-20:4;0)	PCO	A	G	-0.5734	-0.2498	0.0322	8.7e-15	Known
1126	rs174567	11	61593005	FADS2	PCO(18:1;0-18:2;0)	PCO	A	G	-0.5745	0.1996	0.031	1.3e-10	Known
1127	rs174567	11	61593005	FADS2	PCO(18:1;0-20:4;0)	PCO	A	G	-0.5735	-0.2824	0.0322	1.7e-18	Known
1128	rs174567	11	61593005	FADS2	PI(18:0;0-18:2;0)	PI	A	G	-0.573	0.2174	0.0315	4.9e-12	Known
1129	rs174567	11	61593005	FADS2	PI(18:0;0-20:3;0)	PI	A	G	-0.571	0.2914	0.0319	5.8e-20	Known
1130	rs174567	11	61593005	FADS2	PI(18:0;0-20:4;0)	PI	A	G	-0.5718	-0.2247	0.0319	1.9e-12	Known
1131	rs174567	11	61593005	FADS2	PE(18:0;0-18:2;0)	PE	A	G	-0.5729	0.253	0.0328	1.2e-14	Known
1132	rs174567	11	61593005	FADS2	LPE(18:2;0)	LPE	A	G	-0.5739	0.2486	0.0319	6.5e-15	Known
1133	rs174567	11	61593005	FADS2	PEO(16:1;0-18:2;0)	PEO	A	G	-0.5711	0.1869	0.0334	2.2e-08	Known
1134	rs174567	11	61593005	FADS2	PEO(16:1;0-20:4;0)	PEO	A	G	-0.5745	-0.1855	0.0334	2.8e-08	Known
1135	rs174567	11	61593005	FADS2	LPE(20:4;0)	LPE	A	G	-0.5729	-0.2856	0.0325	1.7e-18	Known
1136	rs174567	11	61593005	FADS2	LPC(20:4;0)	LPC	A	G	-0.5724	-0.4468	0.0312	1.5e-46	Known
1137	rs174568	11	61593816	FADS2	CE(20:4;0)	CE	C	T	0.4237	-0.5709	0.0312	7.4e-75	Known
1138	rs174568	11	61593816	FADS2	CE(20:5;0)	CE	C	T	0.4229	-0.349	0.0298	1.1e-31	Known
1139	rs174568	11	61593816	FADS2	TAG(56:6;0)	TAG	C	T	0.4248	-0.2125	0.03	1.4e-12	Known
1140	rs174568	11	61593816	FADS2	PC(16:0;0-18:2;0)	PC	C	T	0.4226	0.2173	0.0317	6.8e-12	Known
1141	rs174568	11	61593816	FADS2	PC(16:0;0-20:4;0)	PC	C	T	0.4241	-0.493	0.0313	5.6e-56	Known
1142	rs174568	11	61593816	FADS2	PC(16:0;0-20:5;0)	PC	C	T	0.4226	-0.3333	0.0305	9.8e-28	Known
1143	rs174568	11	61593816	FADS2	PC(16:0;0-22:4;0)	PC	C	T	0.4225	-0.2562	0.0336	2.3e-14	Known
1144	rs174568	11	61593816	FADS2	PC(16:0;0-22:5;0)	PC	C	T	0.4232	-0.3507	0.0311	1.7e-29	Known
1145	rs174568	11	61593816	FADS2	PC(16:1;0-18:2;0)	PC	C	T	0.4236	0.2891	0.0305	3e-21	Known
1146	rs174568	11	61593816	FADS2	PC(17:0;0-20:4;0)	PC	C	T	0.4215	-0.3564	0.0327	1.1e-27	Known
1147	rs174568	11	61593816	FADS2	PC(18:0;0-20:2;0)	PC	C	T	0.4266	0.2409	0.033	3e-13	Known
1148	rs174568	11	61593816	FADS2	PC(18:0;0-20:4;0)	PC	C	T	0.4237	-0.5655	0.0312	2.2e-73	Known
1149	rs174568	11	61593816	FADS2	PC(18:0;0-20:5;0)	PC	C	T	0.4189	-0.3691	0.0312	3.4e-32	Known
1150	rs174568	11	61593816	FADS2	PC(18:0;0-22:5;0)	PC	C	T	0.4207	-0.2424	0.0322	5.1e-14	Known
1151	rs174568	11	61593816	FADS2	PC(18:1;0-18:2;0)	PC	C	T	0.4225	0.2916	0.0311	6.9e-21	Known
1152	rs174568	11	61593816	FADS2	PC(18:1;0-20:4;0)	PC	C	T	0.4234	-0.4386	0.0319	4e-43	Known
1153	rs174568	11	61593816	FADS2	PCO(16:0;0-20:4;0)	PCO	C	T	0.4221	-0.3718	0.0326	3.3e-30	Known
1154	rs174568	11	61593816	FADS2	PCO(18:0;0-20:4;0)	PCO	C	T	0.4219	-0.2528	0.0323	4.9e-15	Known
1155	rs174568	11	61593816	FADS2	PCO(18:1;0-18:2;0)	PCO	C	T	0.4208	0.1944	0.0311	4.3e-10	Known
1156	rs174568	11	61593816	FADS2	PCO(18:1;0-20:4;0)	PCO	C	T	0.4218	-0.2828	0.0323	1.9e-18	Known
1157	rs174568	11	61593816	FADS2	PI(18:0;0-18:2;0)	PI	C	T	0.4223	0.2171	0.0316	5.9e-12	Known
1158	rs174568	11	61593816	FADS2	PI(18:0;0-20:3;0)	PI	C	T	0.4243	0.2897	0.032	1.3e-19	Known
1159	rs174568	11	61593816	FADS2	PI(18:0;0-20:4;0)	PI	C	T	0.4235	-0.2245	0.032	2.4e-12	Known
1160	rs174568	11	61593816	FADS2	PE(18:0;0-18:2;0)	PE	C	T	0.4224	0.2554	0.0329	8.5e-15	Known
1161	rs174568	11	61593816	FADS2	LPE(18:2;0)	LPE	C	T	0.4213	0.2474	0.032	1.1e-14	Known
1162	rs174568	11	61593816	FADS2	PEO(16:1;0-18:2;0)	PEO	C	T	0.4241	0.1865	0.0335	2.6e-08	Known
1163	rs174568	11	61593816	FADS2	LPE(20:4;0)	LPE	C	T	0.4224	-0.2832	0.0327	4.7e-18	Known
1164	rs174568	11	61593816	FADS2	LPC(20:4;0)	LPC	C	T	0.4228	-0.4464	0.0313	4.7e-46	Known
1165	rs968567	11	61595564	FADS2	CE(20:4;0)	CE	C	T	0.1242	-0.2673	0.0487	4e-08	Known
1166	rs968567	11	61595564	FADS2	PC(16:0;0-20:4;0)	PC	C	T	0.1241	-0.2757	0.0489	1.7e-08	Known
1167	rs968567	11	61595564	FADS2	PC(18:0;0-20:4;0)	PC	C	T	0.1243	-0.2892	0.0486	2.6e-09	Known
1168	rs968567	11	61595564	FADS2	PCO(16:0;0-20:3;0)	PCO	C	T	0.1233	0.2681	0.0489	4.1e-08	Known
1169	rs99780	11	61596633	FADS2	CE(16:0;0)	CE	C	T	0.4249	-0.1683	0.0309	4.9e-08	Known
1170	rs99780	11	61596633	FADS2	CE(20:4;0)	CE	C	T	0.4255	-0.5752	0.0312	6e-76	Known
1171	rs99780	11	61596633	FADS2	CE(20:5;0)	CE	C	T	0.4248	-0.3507	0.0298	5.6e-32	Known
1172	rs99780	11	61596633	FADS2	TAG(56:5;0)	TAG	C	T	0.4261	-0.1754	0.0317	3.3e-08	Known
1173	rs99780	11	61596633	FADS2	TAG(56:6;0)	TAG	C	T	0.4267	-0.2171	0.03	4.7e-13	Known
1174	rs99780	11	61596633	FADS2	PC(16:0;0-18:2;0)	PC	C	T	0.4246	0.2181	0.0316	5.4e-12	Known
1175	rs99780	11	61596633	FADS2	PC(16:0;0-20:4;0)	PC	C	T	0.4259	-0.4966	0.0313	9.3e-57	Known
1176	rs99780	11	61596633	FADS2	PC(16:0;0-20:5;0)	PC	C	T	0.4244	-0.3328	0.0305	1.2e-27	Known
1177	rs99780	11	61596633	FADS2	PC(16:0;0-22:4;0)	PC	C	T	0.4245	-0.2606	0.0336	8.1e-15	Known
1178	rs99780	11	61596633	FADS2	PC(16:0;0-22:5;0)	PC	C	T	0.425	-0.3531	0.0311	7.1e-30	Known
1179	rs99780	11	61596633	FADS2	PC(16:1;0-18:2;0)	PC	C	T	0.4256	0.2907	0.0305	1.7e-21	Known
1180	rs99780	11	61596633	FADS2	PC(17:0;0-20:4;0)	PC	C	T	0.4234	-0.356	0.0327	1.3e-27	Known
1181	rs99780	11	61596633	FADS2	PC(18:0;0-20:2;0)	PC	C	T	0.4286	0.2429	0.033	1.9e-13	Known
1182	rs99780	11	61596633	FADS2	PC(18:0;0-20:4;0)	PC	C	T	0.4255	-0.5671	0.0312	8.9e-74	Known
1183	rs99780	11	61596633	FADS2	PC(18:0;0-20:5;0)	PC	C	T	0.4208	-0.3685	0.0312	4.1e-32	Known
1184	rs99780	11	61596633	FADS2	PC(18:0;0-22:5;0)	PC	C	T	0.4226	-0.2432	0.0322	4.3e-14	Known
1185	rs99780	11	61596633	FADS2	PC(18:1;0-18:2;0)	PC	C	T	0.4244	0.2953	0.0311	2.1e-21	Known
1186	rs99780	11	61596633	FADS2	PC(18:1;0-20:4;0)	PC	C	T	0.4252	-0.4397	0.0319	2.6e-43	Known
1187	rs99780	11	61596633	FADS2	PCO(16:0;0-20:4;0)	PCO	C	T	0.4241	-0.3726	0.0326	2.5e-30	Known
1188	rs99780	11	61596633	FADS2	PCO(18:0;0-20:4;0)	PCO	C	T	0.4239	-0.2521	0.0323	5.8e-15	Known
1189	rs99780	11	61596633	FADS2	PCO(18:1;0-18:2;0)	PCO	C	T	0.4229	0.1996	0.0311	1.4e-10	Known
1190	rs99780	11	61596633	FADS2	PCO(18:1;0-20:4;0)	PCO	C	T	0.4238	-0.282	0.0323	2.3e-18	Known
1191	rs99780	11	61596633	FADS2	PI(18:0;0-18:2;0)	PI	C	T	0.4243	0.2193	0.0316	3.6e-12	Known
1192	rs99780	11	61596633	FADS2	PI(18:0;0-20:3;0)	PI	C	T	0.4262	0.2934	0.032	4.7e-20	Known
1193	rs99780	11	61596633	FADS2	PI(18:0;0-20:4;0)	PI	C	T	0.4254	-0.2245	0.032	2.3e-12	Known
1194	rs99780	11	61596633	FADS2	PE(18:0;0-18:2;0)	PE	C	T	0.4243	0.2551	0.0329	9.1e-15	Known
1195	rs99780	11	61596633	FADS2	LPE(18:2;0)	LPE	C	T	0.4232	0.2499	0.032	5.9e-15	Known
1196	rs99780	11	61596633	FADS2	PEO(16:1;0-18:2;0)	PEO	C	T	0.4262	0.1893	0.0335	1.6e-08	Known
1197	rs99780	11	61596633	FADS2	LPE(20:4;0)	LPE	C	T	0.4243	-0.2853	0.0327	2.6e-18	Known
1198	rs99780	11	61596633	FADS2	LPC(20:4;0)	LPC	C	T	0.4247	-0.4464	0.0313	4.4e-46	Known
1199	rs174570	11	61597212	FADS2	CE(20:4;0)	CE	C	T	0.2241	-0.4891	0.0381	1e-37	Known
1200	rs174570	11	61597212	FADS2	CE(20:5;0)	CE	C	T	0.2239	-0.3154	0.0358	1.3e-18	Known
1201	rs174570	11	61597212	FADS2	PC(16:0;0-18:2;0)	PC	C	T	0.2242	0.2419	0.0375	1.1e-10	Known
1202	rs174570	11	61597212	FADS2	PC(16:0;0-20:4;0)	PC	C	T	0.2242	-0.394	0.0385	1.3e-24	Known
1203	rs174570	11	61597212	FADS2	PC(16:0;0-20:5;0)	PC	C	T	0.2232	-0.2825	0.037	2.1e-14	Known
1204	rs174570	11	61597212	FADS2	PC(16:0;0-22:5;0)	PC	C	T	0.224	-0.2906	0.0377	1.3e-14	Known
1205	rs174570	11	61597212	FADS2	PC(16:1;0-18:2;0)	PC	C	T	0.2245	0.2678	0.0367	3.1e-13	Known
1206	rs174570	11	61597212	FADS2	PC(17:0;0-20:4;0)	PC	C	T	0.2242	-0.2713	0.0392	4.3e-12	Known
1207	rs174570	11	61597212	FADS2	PC(18:0;0-20:2;0)	PC	C	T	0.2278	0.2499	0.0391	1.7e-10	Known
1208	rs174570	11	61597212	FADS2	PC(18:0;0-20:4;0)	PC	C	T	0.2241	-0.4647	0.0382	5e-34	Known
1209	rs174570	11	61597212	FADS2	PC(18:0;0-20:5;0)	PC	C	T	0.2224	-0.3246	0.0377	7.2e-18	Known
1210	rs174570	11	61597212	FADS2	PC(18:1;0-18:2;0)	PC	C	T	0.2241	0.2438	0.0372	5.6e-11	Known
1211	rs174570	11	61597212	FADS2	PC(18:1;0-20:4;0)	PC	C	T	0.2241	-0.4038	0.0388	2e-25	Known
1212	rs174570	11	61597212	FADS2	PCO(16:0;0-20:4;0)	PCO	C	T	0.2239	-0.3269	0.0391	6.3e-17	Known
1213	rs174570	11	61597212	FADS2	PCO(18:1;0-20:4;0)	PCO	C	T	0.224	-0.24	0.0389	6.6e-10	Known
1214	rs174570	11	61597212	FADS2	PI(18:0;0-18:2;0)	PI	C	T	0.2241	0.2411	0.0374	1.2e-10	Known
1215	rs174570	11	61597212	FADS2	PI(18:0;0-20:3;0)	PI	C	T	0.2249	0.2247	0.0385	5.4e-09	Known
1216	rs174570	11	61597212	FADS2	PE(18:0;0-18:2;0)	PE	C	T	0.2246	0.2522	0.0391	1.1e-10	Known
1217	rs174570	11	61597212	FADS2	LPE(18:2;0)	LPE	C	T	0.2234	0.2395	0.0382	3.8e-10	Known
1218	rs174570	11	61597212	FADS2	LPE(20:4;0)	LPE	C	T	0.224	-0.2167	0.0393	3.6e-08	Known
1219	rs174570	11	61597212	FADS2	LPC(20:4;0)	LPC	C	T	0.2242	-0.384	0.0379	3.7e-24	Known
1220	rs78596000	11	61597461	FADS2	PC(18:0;0-20:4;0)	PC	T	C	-0.9536	-0.437	0.08	4.7e-08	Known
1221	rs1535	11	61597972	FADS2	CE(20:4;0)	CE	A	G	-0.5748	-0.5757	0.0312	5.2e-76	Known
1222	rs1535	11	61597972	FADS2	CE(20:5;0)	CE	A	G	-0.5754	-0.3507	0.0298	6.2e-32	Known
1223	rs1535	11	61597972	FADS2	TAG(56:5;0)	TAG	A	G	-0.5742	-0.1747	0.0318	3.8e-08	Known
1224	rs1535	11	61597972	FADS2	TAG(56:6;0)	TAG	A	G	-0.5735	-0.2165	0.03	5.4e-13	Known
1225	rs1535	11	61597972	FADS2	PC(16:0;0-18:2;0)	PC	A	G	-0.5756	0.2188	0.0316	4.7e-12	Known
1226	rs1535	11	61597972	FADS2	PC(16:0;0-20:4;0)	PC	A	G	-0.5743	-0.4969	0.0313	8.5e-57	Known
1227	rs1535	11	61597972	FADS2	PC(16:0;0-20:5;0)	PC	A	G	-0.5758	-0.3323	0.0305	1.4e-27	Known
1228	rs1535	11	61597972	FADS2	PC(16:0;0-22:4;0)	PC	A	G	-0.5758	-0.2609	0.0336	7.8e-15	Known
1229	rs1535	11	61597972	FADS2	PC(16:0;0-22:5;0)	PC	A	G	-0.5752	-0.3528	0.0311	8.5e-30	Known
1230	rs1535	11	61597972	FADS2	PC(16:1;0-18:2;0)	PC	A	G	-0.5747	0.2912	0.0306	1.6e-21	Known
1231	rs1535	11	61597972	FADS2	PC(17:0;0-20:4;0)	PC	A	G	-0.5768	-0.3566	0.0327	1.1e-27	Known
1232	rs1535	11	61597972	FADS2	PC(18:0;0-20:2;0)	PC	A	G	-0.5717	0.2428	0.033	1.9e-13	Known
1233	rs1535	11	61597972	FADS2	PC(18:0;0-20:4;0)	PC	A	G	-0.5747	-0.5679	0.0312	6.5e-74	Known
1234	rs1535	11	61597972	FADS2	PC(18:0;0-20:5;0)	PC	A	G	-0.5794	-0.3686	0.0313	4.3e-32	Known
1235	rs1535	11	61597972	FADS2	PC(18:0;0-22:5;0)	PC	A	G	-0.5776	-0.2435	0.0322	4.1e-14	Known
1236	rs1535	11	61597972	FADS2	PC(18:1;0-18:2;0)	PC	A	G	-0.5758	0.2962	0.0311	1.7e-21	Known
1237	rs1535	11	61597972	FADS2	PC(18:1;0-20:4;0)	PC	A	G	-0.575	-0.4404	0.0319	2.1e-43	Known
1238	rs1535	11	61597972	FADS2	PCO(16:0;0-20:4;0)	PCO	A	G	-0.5761	-0.3739	0.0326	1.6e-30	Known
1239	rs1535	11	61597972	FADS2	PCO(18:0;0-20:4;0)	PCO	A	G	-0.5763	-0.2518	0.0323	6.3e-15	Known
1240	rs1535	11	61597972	FADS2	PCO(18:1;0-18:2;0)	PCO	A	G	-0.5774	0.1988	0.0311	1.7e-10	Known
1241	rs1535	11	61597972	FADS2	PCO(18:1;0-20:4;0)	PCO	A	G	-0.5765	-0.2826	0.0323	2.1e-18	Known
1242	rs1535	11	61597972	FADS2	PI(18:0;0-18:2;0)	PI	A	G	-0.5759	0.2201	0.0316	3.1e-12	Known
1243	rs1535	11	61597972	FADS2	PI(18:0;0-20:3;0)	PI	A	G	-0.574	0.2935	0.032	4.7e-20	Known
1244	rs1535	11	61597972	FADS2	PI(18:0;0-20:4;0)	PI	A	G	-0.5748	-0.2251	0.032	2.1e-12	Known
1245	rs1535	11	61597972	FADS2	PE(18:0;0-18:2;0)	PE	A	G	-0.5759	0.2557	0.0329	7.9e-15	Known
1246	rs1535	11	61597972	FADS2	LPE(18:2;0)	LPE	A	G	-0.577	0.2502	0.032	5.6e-15	Known
1247	rs1535	11	61597972	FADS2	PEO(16:1;0-18:2;0)	PEO	A	G	-0.574	0.1884	0.0335	1.9e-08	Known
1248	rs1535	11	61597972	FADS2	LPE(20:4;0)	LPE	A	G	-0.5759	-0.2857	0.0327	2.5e-18	Known
1249	rs1535	11	61597972	FADS2	LPC(20:4;0)	LPC	A	G	-0.5755	-0.4468	0.0313	4.1e-46	Known
1250	rs174572	11	61598288	FADS2	CE(20:4;0)	CE	C	T	0.2359	-0.3505	0.0375	9.8e-21	Known
1251	rs174572	11	61598288	FADS2	CE(20:5;0)	CE	C	T	0.2356	-0.2127	0.0353	1.6e-09	Known
1252	rs174572	11	61598288	FADS2	PC(16:0;0-20:4;0)	PC	C	T	0.2361	-0.3327	0.0375	6.8e-19	Known
1253	rs174572	11	61598288	FADS2	PC(16:0;0-20:5;0)	PC	C	T	0.2358	-0.2289	0.0361	2.2e-10	Known
1254	rs174572	11	61598288	FADS2	PC(16:0;0-22:5;0)	PC	C	T	0.2357	-0.2192	0.0367	2.3e-09	Known
1255	rs174572	11	61598288	FADS2	PC(17:0;0-20:4;0)	PC	C	T	0.2333	-0.2583	0.0383	1.6e-11	Known
1256	rs174572	11	61598288	FADS2	PC(18:0;0-20:4;0)	PC	C	T	0.2361	-0.3603	0.0374	5.9e-22	Known
1257	rs174572	11	61598288	FADS2	PC(18:0;0-20:5;0)	PC	C	T	0.2323	-0.2351	0.0372	2.6e-10	Known
1258	rs174572	11	61598288	FADS2	PC(18:1;0-18:2;0)	PC	C	T	0.2353	0.2109	0.0365	7.4e-09	Known
1259	rs174572	11	61598288	FADS2	PC(18:1;0-20:4;0)	PC	C	T	0.2357	-0.2466	0.0379	8.1e-11	Known
1260	rs174572	11	61598288	FADS2	PCO(16:0;0-20:4;0)	PCO	C	T	0.2349	-0.2145	0.0383	2.2e-08	Known
1261	rs174572	11	61598288	FADS2	PI(18:0;0-20:3;0)	PI	C	T	0.2365	0.2043	0.0374	4.6e-08	Known
1262	rs174572	11	61598288	FADS2	PI(18:0;0-20:4;0)	PI	C	T	0.2361	-0.2058	0.0374	3.5e-08	Known
1263	rs174572	11	61598288	FADS2	LPC(20:4;0)	LPC	C	T	0.2351	-0.2733	0.0374	2.8e-13	Known
1264	rs79976480	11	61598391	FADS2	CE(20:4;0)	CE	A	G	-0.9234	-0.3932	0.0614	1.5e-10	Known
1265	rs79976480	11	61598391	FADS2	PC(16:0;0-20:4;0)	PC	A	G	-0.9234	-0.3383	0.0614	3.5e-08	Known
1266	rs79976480	11	61598391	FADS2	PC(18:0;0-20:4;0)	PC	A	G	-0.9234	-0.398	0.0613	8.1e-11	Known
1267	rs117553420	11	61599329	FADS2	CE(20:4;0)	CE	G	T	0.0766	-0.3929	0.0614	1.5e-10	Known
1268	rs117553420	11	61599329	FADS2	PC(16:0;0-20:4;0)	PC	G	T	0.0766	-0.3381	0.0614	3.5e-08	Known
1269	rs117553420	11	61599329	FADS2	PC(18:0;0-20:4;0)	PC	G	T	0.0766	-0.3978	0.0612	8.3e-11	Known
1270	rs61897793	11	61599347	FADS2	CE(20:4;0)	CE	G	A	0.1242	-0.2675	0.0487	3.9e-08	Known
1271	rs61897793	11	61599347	FADS2	PC(16:0;0-20:4;0)	PC	G	A	0.1241	-0.2764	0.0489	1.5e-08	Known
1272	rs61897793	11	61599347	FADS2	PC(18:0;0-20:4;0)	PC	G	A	0.1243	-0.2894	0.0486	2.6e-09	Known
1273	rs61897793	11	61599347	FADS2	PCO(16:0;0-20:3;0)	PCO	G	A	0.1233	0.2673	0.0489	4.5e-08	Known
1274	rs174573	11	61600327	FADS2	CE(20:4;0)	CE	G	A	0.2363	-0.3503	0.0375	1e-20	Known
1275	rs174573	11	61600327	FADS2	CE(20:5;0)	CE	G	A	0.236	-0.2085	0.0353	3.5e-09	Known
1276	rs174573	11	61600327	FADS2	PC(16:0;0-20:4;0)	PC	G	A	0.2365	-0.3329	0.0375	6.5e-19	Known
1277	rs174573	11	61600327	FADS2	PC(16:0;0-20:5;0)	PC	G	A	0.2362	-0.225	0.0361	4.5e-10	Known
1278	rs174573	11	61600327	FADS2	PC(16:0;0-22:5;0)	PC	G	A	0.2361	-0.2162	0.0367	3.9e-09	Known
1279	rs174573	11	61600327	FADS2	PC(17:0;0-20:4;0)	PC	G	A	0.2337	-0.2572	0.0383	1.9e-11	Known
1280	rs174573	11	61600327	FADS2	PC(18:0;0-20:4;0)	PC	G	A	0.2365	-0.361	0.0374	4.9e-22	Known
1281	rs174573	11	61600327	FADS2	PC(18:0;0-20:5;0)	PC	G	A	0.2327	-0.2325	0.0372	4.2e-10	Known
1282	rs174573	11	61600327	FADS2	PC(18:1;0-18:2;0)	PC	G	A	0.2358	0.2114	0.0365	6.9e-09	Known
1283	rs174573	11	61600327	FADS2	PC(18:1;0-20:4;0)	PC	G	A	0.2362	-0.246	0.0379	8.9e-11	Known
1284	rs174573	11	61600327	FADS2	PCO(16:0;0-20:4;0)	PCO	G	A	0.2353	-0.2149	0.0383	2.1e-08	Known
1285	rs174573	11	61600327	FADS2	PI(18:0;0-20:3;0)	PI	G	A	0.2369	0.2043	0.0373	4.5e-08	Known
1286	rs174573	11	61600327	FADS2	PI(18:0;0-20:4;0)	PI	G	A	0.2366	-0.204	0.0374	4.7e-08	Known
1287	rs174573	11	61600327	FADS2	LPC(20:4;0)	LPC	G	A	0.2355	-0.273	0.0374	3e-13	Known
1288	rs174574	11	61600342	FADS2	CE(20:4;0)	CE	A	C	-0.5745	0.5746	0.0312	9.5e-76	Known
1289	rs174574	11	61600342	FADS2	CE(20:5;0)	CE	A	C	-0.5752	0.349	0.0298	1.3e-31	Known
1290	rs174574	11	61600342	FADS2	TAG(56:5;0)	TAG	A	C	-0.5739	0.1756	0.0318	3.2e-08	Known
1291	rs174574	11	61600342	FADS2	TAG(56:6;0)	TAG	A	C	-0.5733	0.2165	0.03	5.5e-13	Known
1292	rs174574	11	61600342	FADS2	PC(16:0;0-18:2;0)	PC	A	C	-0.5753	-0.2191	0.0316	4.4e-12	Known
1293	rs174574	11	61600342	FADS2	PC(16:0;0-20:4;0)	PC	A	C	-0.5741	0.4967	0.0313	9.3e-57	Known
1294	rs174574	11	61600342	FADS2	PC(16:0;0-20:5;0)	PC	A	C	-0.5755	0.3314	0.0306	2.1e-27	Known
1295	rs174574	11	61600342	FADS2	PC(16:0;0-22:4;0)	PC	A	C	-0.5755	0.2613	0.0336	7.1e-15	Known
1296	rs174574	11	61600342	FADS2	PC(16:0;0-22:5;0)	PC	A	C	-0.575	0.3522	0.0311	1.1e-29	Known
1297	rs174574	11	61600342	FADS2	PC(16:1;0-18:2;0)	PC	A	C	-0.5744	-0.2909	0.0305	1.7e-21	Known
1298	rs174574	11	61600342	FADS2	PC(17:0;0-20:4;0)	PC	A	C	-0.5765	0.3549	0.0327	2e-27	Known
1299	rs174574	11	61600342	FADS2	PC(18:0;0-18:2;0)	PC	A	C	-0.5751	-0.1739	0.0318	4.7e-08	Known
1300	rs174574	11	61600342	FADS2	PC(18:0;0-20:2;0)	PC	A	C	-0.5714	-0.2445	0.033	1.3e-13	Known
1301	rs174574	11	61600342	FADS2	PC(18:0;0-20:4;0)	PC	A	C	-0.5744	0.567	0.0312	1e-73	Known
1302	rs174574	11	61600342	FADS2	PC(18:0;0-20:5;0)	PC	A	C	-0.5791	0.3673	0.0313	6.8e-32	Known
1303	rs174574	11	61600342	FADS2	PC(18:0;0-22:5;0)	PC	A	C	-0.5773	0.2424	0.0322	5.2e-14	Known
1304	rs174574	11	61600342	FADS2	PC(18:1;0-18:2;0)	PC	A	C	-0.5755	-0.2967	0.0311	1.4e-21	Known
1305	rs174574	11	61600342	FADS2	PC(18:1;0-20:4;0)	PC	A	C	-0.5748	0.439	0.0319	3.8e-43	Known
1306	rs174574	11	61600342	FADS2	PCO(16:0;0-20:4;0)	PCO	A	C	-0.5758	0.3721	0.0326	3e-30	Known
1307	rs174574	11	61600342	FADS2	PCO(18:0;0-20:4;0)	PCO	A	C	-0.576	0.2519	0.0323	6.2e-15	Known
1308	rs174574	11	61600342	FADS2	PCO(18:1;0-18:2;0)	PCO	A	C	-0.5771	-0.2004	0.0311	1.2e-10	Known
1309	rs174574	11	61600342	FADS2	PCO(18:1;0-20:4;0)	PCO	A	C	-0.5762	0.2816	0.0323	2.7e-18	Known
1310	rs174574	11	61600342	FADS2	PI(18:0;0-18:2;0)	PI	A	C	-0.5756	-0.2201	0.0316	3.2e-12	Known
1311	rs174574	11	61600342	FADS2	PI(18:0;0-20:3;0)	PI	A	C	-0.5737	-0.2936	0.032	4.5e-20	Known
1312	rs174574	11	61600342	FADS2	PI(18:0;0-20:4;0)	PI	A	C	-0.5746	0.2236	0.032	3e-12	Known
1313	rs174574	11	61600342	FADS2	PE(18:0;0-18:2;0)	PE	A	C	-0.5756	-0.2555	0.0329	8.3e-15	Known
1314	rs174574	11	61600342	FADS2	LPE(18:2;0)	LPE	A	C	-0.5767	-0.2512	0.032	4.3e-15	Known
1315	rs174574	11	61600342	FADS2	PEO(16:1;0-18:2;0)	PEO	A	C	-0.5737	-0.1898	0.0335	1.5e-08	Known
1316	rs174574	11	61600342	FADS2	LPE(20:4;0)	LPE	A	C	-0.5757	0.2846	0.0327	3.2e-18	Known
1317	rs174574	11	61600342	FADS2	LPC(20:4;0)	LPC	A	C	-0.5753	0.4452	0.0313	8.3e-46	Known
1318	rs76498378	11	61601202	FADS2	CE(20:4;0)	CE	G	A	0.0793	-0.4017	0.0603	2.7e-11	Known
1319	rs76498378	11	61601202	FADS2	PC(16:0;0-20:4;0)	PC	G	A	0.0794	-0.3411	0.0603	1.5e-08	Known
1320	rs76498378	11	61601202	FADS2	PC(18:0;0-20:4;0)	PC	G	A	0.0794	-0.3978	0.0602	3.9e-11	Known
1321	rs2524296	11	61601378	FADS2	CE(20:4;0)	CE	C	T	0.1896	-0.5282	0.0411	7.9e-38	Known
1322	rs2524296	11	61601378	FADS2	CE(20:5;0)	CE	C	T	0.1894	-0.3228	0.0386	6.3e-17	Known
1323	rs2524296	11	61601378	FADS2	PC(16:0;0-18:2;0)	PC	C	T	0.1897	0.2228	0.0405	3.8e-08	Known
1324	rs2524296	11	61601378	FADS2	PC(16:0;0-20:4;0)	PC	C	T	0.1897	-0.4213	0.0415	3.5e-24	Known
1325	rs2524296	11	61601378	FADS2	PC(16:0;0-20:5;0)	PC	C	T	0.1889	-0.2714	0.0399	9.8e-12	Known
1326	rs2524296	11	61601378	FADS2	PC(16:0;0-22:5;0)	PC	C	T	0.1897	-0.3187	0.0406	4.5e-15	Known
1327	rs2524296	11	61601378	FADS2	PC(16:1;0-18:2;0)	PC	C	T	0.1905	0.2597	0.0397	5.9e-11	Known
1328	rs2524296	11	61601378	FADS2	PC(17:0;0-20:4;0)	PC	C	T	0.1903	-0.2721	0.0421	1e-10	Known
1329	rs2524296	11	61601378	FADS2	PC(18:0;0-20:2;0)	PC	C	T	0.1922	0.2415	0.0423	1.1e-08	Known
1330	rs2524296	11	61601378	FADS2	PC(18:0;0-20:4;0)	PC	C	T	0.1896	-0.5031	0.0412	2.8e-34	Known
1331	rs2524296	11	61601378	FADS2	PC(18:0;0-20:5;0)	PC	C	T	0.1886	-0.3244	0.0408	1.7e-15	Known
1332	rs2524296	11	61601378	FADS2	PC(18:0;0-22:5;0)	PC	C	T	0.1893	-0.2405	0.0416	7.6e-09	Known
1333	rs2524296	11	61601378	FADS2	PC(18:1;0-18:2;0)	PC	C	T	0.1896	0.2333	0.0401	6.2e-09	Known
1334	rs2524296	11	61601378	FADS2	PC(18:1;0-20:4;0)	PC	C	T	0.1896	-0.4289	0.0418	1e-24	Known
1335	rs2524296	11	61601378	FADS2	PCO(16:0;0-20:4;0)	PCO	C	T	0.1895	-0.3593	0.0421	1.4e-17	Known
1336	rs2524296	11	61601378	FADS2	PCO(18:0;0-20:4;0)	PCO	C	T	0.1893	-0.2421	0.0418	6.8e-09	Known
1337	rs2524296	11	61601378	FADS2	PCO(18:1;0-20:4;0)	PCO	C	T	0.1896	-0.2724	0.0419	7.8e-11	Known
1338	rs2524296	11	61601378	FADS2	PI(18:0;0-18:2;0)	PI	C	T	0.1897	0.2356	0.0403	5.2e-09	Known
1339	rs2524296	11	61601378	FADS2	PI(18:0;0-20:3;0)	PI	C	T	0.1903	0.2378	0.0416	1.1e-08	Known
1340	rs2524296	11	61601378	FADS2	PE(18:0;0-18:2;0)	PE	C	T	0.1902	0.2623	0.0422	5e-10	Known
1341	rs2524296	11	61601378	FADS2	LPE(18:2;0)	LPE	C	T	0.1892	0.237	0.0414	1e-08	Known
1342	rs2524296	11	61601378	FADS2	LPE(20:4;0)	LPE	C	T	0.1895	-0.2417	0.0423	1.1e-08	Known
1343	rs2524296	11	61601378	FADS2	LPC(20:4;0)	LPC	C	T	0.1897	-0.4099	0.0407	6.8e-24	Known
1344	rs2845574	11	61601872	FADS2	CE(20:4;0)	CE	C	T	0.1893	-0.5273	0.0411	1.1e-37	Known
1345	rs2845574	11	61601872	FADS2	CE(20:5;0)	CE	C	T	0.1891	-0.3248	0.0386	4.3e-17	Known
1346	rs2845574	11	61601872	FADS2	PC(16:0;0-18:2;0)	PC	C	T	0.1894	0.2234	0.0405	3.5e-08	Known
1347	rs2845574	11	61601872	FADS2	PC(16:0;0-20:4;0)	PC	C	T	0.1894	-0.4207	0.0415	4.2e-24	Known
1348	rs2845574	11	61601872	FADS2	PC(16:0;0-20:5;0)	PC	C	T	0.1886	-0.2735	0.0399	6.9e-12	Known
1349	rs2845574	11	61601872	FADS2	PC(16:0;0-22:5;0)	PC	C	T	0.1895	-0.3203	0.0406	3.3e-15	Known
1350	rs2845574	11	61601872	FADS2	PC(16:1;0-18:2;0)	PC	C	T	0.1902	0.2613	0.0397	4.6e-11	Known
1351	rs2845574	11	61601872	FADS2	PC(17:0;0-20:4;0)	PC	C	T	0.19	-0.2715	0.0421	1.1e-10	Known
1352	rs2845574	11	61601872	FADS2	PC(18:0;0-20:2;0)	PC	C	T	0.1919	0.2419	0.0423	1.1e-08	Known
1353	rs2845574	11	61601872	FADS2	PC(18:0;0-20:4;0)	PC	C	T	0.1894	-0.5015	0.0412	4.6e-34	Known
1354	rs2845574	11	61601872	FADS2	PC(18:0;0-20:5;0)	PC	C	T	0.1883	-0.3253	0.0408	1.4e-15	Known
1355	rs2845574	11	61601872	FADS2	PC(18:0;0-22:5;0)	PC	C	T	0.189	-0.2413	0.0416	6.8e-09	Known
1356	rs2845574	11	61601872	FADS2	PC(18:1;0-18:2;0)	PC	C	T	0.1893	0.2344	0.0402	5.2e-09	Known
1357	rs2845574	11	61601872	FADS2	PC(18:1;0-20:4;0)	PC	C	T	0.1893	-0.4282	0.0418	1.3e-24	Known
1358	rs2845574	11	61601872	FADS2	PCO(16:0;0-20:4;0)	PCO	C	T	0.1893	-0.3576	0.0421	2e-17	Known
1359	rs2845574	11	61601872	FADS2	PCO(18:0;0-20:4;0)	PCO	C	T	0.189	-0.2398	0.0418	9.5e-09	Known
1360	rs2845574	11	61601872	FADS2	PCO(18:1;0-20:4;0)	PCO	C	T	0.1893	-0.2706	0.0419	1e-10	Known
1361	rs2845574	11	61601872	FADS2	PI(18:0;0-18:2;0)	PI	C	T	0.1894	0.2362	0.0404	4.9e-09	Known
1362	rs2845574	11	61601872	FADS2	PI(18:0;0-20:3;0)	PI	C	T	0.19	0.2379	0.0416	1.1e-08	Known
1363	rs2845574	11	61601872	FADS2	PE(18:0;0-18:2;0)	PE	C	T	0.1899	0.2634	0.0422	4.3e-10	Known
1364	rs2845574	11	61601872	FADS2	LPE(18:2;0)	LPE	C	T	0.1889	0.2373	0.0414	1e-08	Known
1365	rs2845574	11	61601872	FADS2	LPE(20:4;0)	LPE	C	T	0.1892	-0.2402	0.0423	1.4e-08	Known
1366	rs2845574	11	61601872	FADS2	LPC(20:4;0)	LPC	C	T	0.1894	-0.4085	0.0407	9.8e-24	Known
1367	rs2845573	11	61601908	FADS2	CE(20:4;0)	CE	A	G	-0.8104	-0.5282	0.0411	7.9e-38	Known
1368	rs2845573	11	61601908	FADS2	CE(20:5;0)	CE	A	G	-0.8106	-0.3229	0.0386	6.3e-17	Known
1369	rs2845573	11	61601908	FADS2	PC(16:0;0-18:2;0)	PC	A	G	-0.8103	0.2228	0.0405	3.9e-08	Known
1370	rs2845573	11	61601908	FADS2	PC(16:0;0-20:4;0)	PC	A	G	-0.8104	-0.4213	0.0415	3.5e-24	Known
1371	rs2845573	11	61601908	FADS2	PC(16:0;0-20:5;0)	PC	A	G	-0.8112	-0.2714	0.0399	9.8e-12	Known
1372	rs2845573	11	61601908	FADS2	PC(16:0;0-22:5;0)	PC	A	G	-0.8103	-0.3186	0.0406	4.5e-15	Known
1373	rs2845573	11	61601908	FADS2	PC(16:1;0-18:2;0)	PC	A	G	-0.8095	0.2597	0.0397	6e-11	Known
1374	rs2845573	11	61601908	FADS2	PC(17:0;0-20:4;0)	PC	A	G	-0.8097	-0.272	0.0421	1e-10	Known
1375	rs2845573	11	61601908	FADS2	PC(18:0;0-20:2;0)	PC	A	G	-0.8078	0.2415	0.0423	1.1e-08	Known
1376	rs2845573	11	61601908	FADS2	PC(18:0;0-20:4;0)	PC	A	G	-0.8104	-0.5031	0.0412	2.8e-34	Known
1377	rs2845573	11	61601908	FADS2	PC(18:0;0-20:5;0)	PC	A	G	-0.8114	-0.3244	0.0408	1.7e-15	Known
1378	rs2845573	11	61601908	FADS2	PC(18:0;0-22:5;0)	PC	A	G	-0.8107	-0.2405	0.0416	7.6e-09	Known
1379	rs2845573	11	61601908	FADS2	PC(18:1;0-18:2;0)	PC	A	G	-0.8104	0.2333	0.0401	6.2e-09	Known
1380	rs2845573	11	61601908	FADS2	PC(18:1;0-20:4;0)	PC	A	G	-0.8104	-0.4289	0.0418	1e-24	Known
1381	rs2845573	11	61601908	FADS2	PCO(16:0;0-20:4;0)	PCO	A	G	-0.8105	-0.3592	0.0421	1.5e-17	Known
1382	rs2845573	11	61601908	FADS2	PCO(18:0;0-20:4;0)	PCO	A	G	-0.8107	-0.242	0.0418	6.8e-09	Known
1383	rs2845573	11	61601908	FADS2	PCO(18:1;0-20:4;0)	PCO	A	G	-0.8104	-0.2724	0.0419	7.8e-11	Known
1384	rs2845573	11	61601908	FADS2	PI(18:0;0-18:2;0)	PI	A	G	-0.8103	0.2356	0.0403	5.2e-09	Known
1385	rs2845573	11	61601908	FADS2	PI(18:0;0-20:3;0)	PI	A	G	-0.8097	0.2378	0.0416	1.1e-08	Known
1386	rs2845573	11	61601908	FADS2	PE(18:0;0-18:2;0)	PE	A	G	-0.8098	0.2621	0.0422	5.1e-10	Known
1387	rs2845573	11	61601908	FADS2	LPE(18:2;0)	LPE	A	G	-0.8109	0.237	0.0414	1e-08	Known
1388	rs2845573	11	61601908	FADS2	LPE(20:4;0)	LPE	A	G	-0.8105	-0.2417	0.0423	1.1e-08	Known
1389	rs2845573	11	61601908	FADS2	LPC(20:4;0)	LPC	A	G	-0.8104	-0.4098	0.0407	6.9e-24	Known
1390	rs174575	11	61602003	FADS2	CE(20:4;0)	CE	C	G	-0.7637	-0.3508	0.0375	9.1e-21	Known
1391	rs174575	11	61602003	FADS2	CE(20:5;0)	CE	C	G	-0.764	-0.2091	0.0353	3.2e-09	Known
1392	rs174575	11	61602003	FADS2	PC(16:0;0-20:4;0)	PC	C	G	-0.7635	-0.3339	0.0375	5e-19	Known
1393	rs174575	11	61602003	FADS2	PC(16:0;0-20:5;0)	PC	C	G	-0.7638	-0.2262	0.0361	3.6e-10	Known
1394	rs174575	11	61602003	FADS2	PC(16:0;0-22:5;0)	PC	C	G	-0.764	-0.2176	0.0367	3.1e-09	Known
1395	rs174575	11	61602003	FADS2	PC(17:0;0-20:4;0)	PC	C	G	-0.7663	-0.2569	0.0383	2e-11	Known
1396	rs174575	11	61602003	FADS2	PC(18:0;0-20:4;0)	PC	C	G	-0.7635	-0.3625	0.0374	3.2e-22	Known
1397	rs174575	11	61602003	FADS2	PC(18:0;0-20:5;0)	PC	C	G	-0.7673	-0.2335	0.0372	3.5e-10	Known
1398	rs174575	11	61602003	FADS2	PC(18:1;0-18:2;0)	PC	C	G	-0.7642	0.21	0.0365	8.5e-09	Known
1399	rs174575	11	61602003	FADS2	PC(18:1;0-20:4;0)	PC	C	G	-0.7638	-0.2476	0.0379	6.8e-11	Known
1400	rs174575	11	61602003	FADS2	PCO(16:0;0-20:4;0)	PCO	C	G	-0.7646	-0.2144	0.0383	2.2e-08	Known
1401	rs174575	11	61602003	FADS2	PI(18:0;0-20:3;0)	PI	C	G	-0.7631	0.2043	0.0374	4.5e-08	Known
1402	rs174575	11	61602003	FADS2	PI(18:0;0-20:4;0)	PI	C	G	-0.7635	-0.2049	0.0374	4.2e-08	Known
1403	rs174575	11	61602003	FADS2	LPC(20:4;0)	LPC	C	G	-0.7645	-0.2738	0.0374	2.5e-13	Known
1404	rs2727270	11	61603237	FADS2	CE(20:4;0)	CE	C	T	0.2714	-0.5543	0.0354	2.4e-55	Known
1405	rs2727270	11	61603237	FADS2	CE(20:5;0)	CE	C	T	0.2712	-0.3475	0.0334	2.8e-25	Known
1406	rs2727270	11	61603237	FADS2	CE(22:6;0)	CE	C	T	0.2713	-0.1874	0.0343	4.5e-08	Known
1407	rs2727270	11	61603237	FADS2	TAG(56:6;0)	TAG	C	T	0.271	-0.2081	0.0338	7.8e-10	Known
1408	rs2727270	11	61603237	FADS2	PC(16:0;0-18:2;0)	PC	C	T	0.2719	0.2197	0.0352	4.3e-10	Known
1409	rs2727270	11	61603237	FADS2	PC(16:0;0-20:4;0)	PC	C	T	0.2717	-0.4519	0.0358	1.4e-36	Known
1410	rs2727270	11	61603237	FADS2	PC(16:0;0-20:5;0)	PC	C	T	0.2705	-0.3054	0.0345	8.9e-19	Known
1411	rs2727270	11	61603237	FADS2	PC(16:0;0-22:4;0)	PC	C	T	0.2704	-0.2308	0.0379	1.1e-09	Known
1412	rs2727270	11	61603237	FADS2	PC(16:0;0-22:5;0)	PC	C	T	0.2717	-0.327	0.0351	1.3e-20	Known
1413	rs2727270	11	61603237	FADS2	PC(16:1;0-18:2;0)	PC	C	T	0.2732	0.2944	0.0344	1.1e-17	Known
1414	rs2727270	11	61603237	FADS2	PC(17:0;0-20:4;0)	PC	C	T	0.2715	-0.3064	0.0367	6.5e-17	Known
1415	rs2727270	11	61603237	FADS2	PC(18:0;0-20:2;0)	PC	C	T	0.2741	0.2864	0.0365	4.6e-15	Known
1416	rs2727270	11	61603237	FADS2	PC(18:0;0-20:4;0)	PC	C	T	0.2716	-0.5318	0.0355	7.6e-51	Known
1417	rs2727270	11	61603237	FADS2	PC(18:0;0-20:5;0)	PC	C	T	0.2689	-0.3357	0.0353	1.9e-21	Known
1418	rs2727270	11	61603237	FADS2	PC(18:0;0-22:5;0)	PC	C	T	0.2701	-0.2349	0.0361	7.9e-11	Known
1419	rs2727270	11	61603237	FADS2	PC(18:1;0-18:2;0)	PC	C	T	0.2718	0.2676	0.0348	1.6e-14	Known
1420	rs2727270	11	61603237	FADS2	PC(18:1;0-20:4;0)	PC	C	T	0.2715	-0.4242	0.0361	6.9e-32	Known
1421	rs2727270	11	61603237	FADS2	PCO(16:0;0-20:4;0)	PCO	C	T	0.2716	-0.3768	0.0365	5.8e-25	Known
1422	rs2727270	11	61603237	FADS2	PCO(18:0;0-20:4;0)	PCO	C	T	0.2717	-0.2247	0.0362	5.6e-10	Known
1423	rs2727270	11	61603237	FADS2	PCO(18:1;0-20:4;0)	PCO	C	T	0.2716	-0.2701	0.0363	1e-13	Known
1424	rs2727270	11	61603237	FADS2	PI(18:0;0-18:2;0)	PI	C	T	0.2718	0.2461	0.0351	2.4e-12	Known
1425	rs2727270	11	61603237	FADS2	PI(18:0;0-20:3;0)	PI	C	T	0.2726	0.2344	0.0362	9.3e-11	Known
1426	rs2727270	11	61603237	FADS2	PE(18:0;0-18:2;0)	PE	C	T	0.2718	0.2627	0.0367	7.9e-13	Known
1427	rs2727270	11	61603237	FADS2	LPE(18:2;0)	LPE	C	T	0.2706	0.2351	0.036	6.3e-11	Known
1428	rs2727270	11	61603237	FADS2	LPE(20:4;0)	LPE	C	T	0.2711	-0.2592	0.0366	1.4e-12	Known
1429	rs2727270	11	61603237	FADS2	LPC(20:4;0)	LPC	C	T	0.271	-0.4226	0.0351	2.6e-33	Known
1430	rs2727271	11	61603358	FADS2	CE(20:4;0)	CE	A	T	-0.7286	-0.5543	0.0354	2.4e-55	Known
1431	rs2727271	11	61603358	FADS2	CE(20:5;0)	CE	A	T	-0.7288	-0.3475	0.0334	2.8e-25	Known
1432	rs2727271	11	61603358	FADS2	CE(22:6;0)	CE	A	T	-0.7287	-0.1874	0.0343	4.5e-08	Known
1433	rs2727271	11	61603358	FADS2	TAG(56:6;0)	TAG	A	T	-0.729	-0.2081	0.0338	7.8e-10	Known
1434	rs2727271	11	61603358	FADS2	PC(16:0;0-18:2;0)	PC	A	T	-0.7281	0.2197	0.0352	4.3e-10	Known
1435	rs2727271	11	61603358	FADS2	PC(16:0;0-20:4;0)	PC	A	T	-0.7283	-0.4519	0.0358	1.4e-36	Known
1436	rs2727271	11	61603358	FADS2	PC(16:0;0-20:5;0)	PC	A	T	-0.7295	-0.3054	0.0345	8.7e-19	Known
1437	rs2727271	11	61603358	FADS2	PC(16:0;0-22:4;0)	PC	A	T	-0.7296	-0.2308	0.0379	1.1e-09	Known
1438	rs2727271	11	61603358	FADS2	PC(16:0;0-22:5;0)	PC	A	T	-0.7283	-0.327	0.0351	1.3e-20	Known
1439	rs2727271	11	61603358	FADS2	PC(16:1;0-18:2;0)	PC	A	T	-0.7268	0.2944	0.0344	1.1e-17	Known
1440	rs2727271	11	61603358	FADS2	PC(17:0;0-20:4;0)	PC	A	T	-0.7285	-0.3065	0.0367	6.5e-17	Known
1441	rs2727271	11	61603358	FADS2	PC(18:0;0-20:2;0)	PC	A	T	-0.7259	0.2864	0.0365	4.6e-15	Known
1442	rs2727271	11	61603358	FADS2	PC(18:0;0-20:4;0)	PC	A	T	-0.7284	-0.5318	0.0355	7.6e-51	Known
1443	rs2727271	11	61603358	FADS2	PC(18:0;0-20:5;0)	PC	A	T	-0.7311	-0.3357	0.0353	1.9e-21	Known
1444	rs2727271	11	61603358	FADS2	PC(18:0;0-22:5;0)	PC	A	T	-0.7299	-0.2349	0.0361	7.9e-11	Known
1445	rs2727271	11	61603358	FADS2	PC(18:1;0-18:2;0)	PC	A	T	-0.7282	0.2676	0.0348	1.6e-14	Known
1446	rs2727271	11	61603358	FADS2	PC(18:1;0-20:4;0)	PC	A	T	-0.7285	-0.4242	0.0361	6.9e-32	Known
1447	rs2727271	11	61603358	FADS2	PCO(16:0;0-20:4;0)	PCO	A	T	-0.7284	-0.3768	0.0365	5.8e-25	Known
1448	rs2727271	11	61603358	FADS2	PCO(18:0;0-20:4;0)	PCO	A	T	-0.7283	-0.2247	0.0362	5.6e-10	Known
1449	rs2727271	11	61603358	FADS2	PCO(18:1;0-20:4;0)	PCO	A	T	-0.7284	-0.2701	0.0363	1e-13	Known
1450	rs2727271	11	61603358	FADS2	PI(18:0;0-18:2;0)	PI	A	T	-0.7282	0.2461	0.0351	2.4e-12	Known
1451	rs2727271	11	61603358	FADS2	PI(18:0;0-20:3;0)	PI	A	T	-0.7274	0.2344	0.0362	9.3e-11	Known
1452	rs2727271	11	61603358	FADS2	PE(18:0;0-18:2;0)	PE	A	T	-0.7282	0.2626	0.0367	7.9e-13	Known
1453	rs2727271	11	61603358	FADS2	LPE(18:2;0)	LPE	A	T	-0.7294	0.2351	0.036	6.2e-11	Known
1454	rs2727271	11	61603358	FADS2	LPE(20:4;0)	LPE	A	T	-0.7289	-0.2592	0.0366	1.4e-12	Known
1455	rs2727271	11	61603358	FADS2	LPC(20:4;0)	LPC	A	T	-0.729	-0.4227	0.0351	2.6e-33	Known
1456	rs174576	11	61603510	FADS2	CE(20:4;0)	CE	C	A	0.4252	-0.5742	0.0312	1e-75	Known
1457	rs174576	11	61603510	FADS2	CE(20:5;0)	CE	C	A	0.4245	-0.3488	0.0298	1.3e-31	Known
1458	rs174576	11	61603510	FADS2	TAG(56:5;0)	TAG	C	A	0.4258	-0.176	0.0317	3e-08	Known
1459	rs174576	11	61603510	FADS2	TAG(56:6;0)	TAG	C	A	0.4264	-0.2171	0.03	4.6e-13	Known
1460	rs174576	11	61603510	FADS2	PC(16:0;0-18:2;0)	PC	C	A	0.4244	0.2188	0.0316	4.6e-12	Known
1461	rs174576	11	61603510	FADS2	PC(16:0;0-20:4;0)	PC	C	A	0.4256	-0.4969	0.0313	7.6e-57	Known
1462	rs174576	11	61603510	FADS2	PC(16:0;0-20:5;0)	PC	C	A	0.4242	-0.3313	0.0305	2.1e-27	Known
1463	rs174576	11	61603510	FADS2	PC(16:0;0-22:4;0)	PC	C	A	0.4242	-0.2622	0.0336	5.5e-15	Known
1464	rs174576	11	61603510	FADS2	PC(16:0;0-22:5;0)	PC	C	A	0.4247	-0.3521	0.0311	1.1e-29	Known
1465	rs174576	11	61603510	FADS2	PC(16:1;0-18:2;0)	PC	C	A	0.4253	0.291	0.0305	1.6e-21	Known
1466	rs174576	11	61603510	FADS2	PC(17:0;0-20:4;0)	PC	C	A	0.4232	-0.3545	0.0327	2.1e-27	Known
1467	rs174576	11	61603510	FADS2	PC(18:0;0-20:2;0)	PC	C	A	0.4283	0.2441	0.033	1.4e-13	Known
1468	rs174576	11	61603510	FADS2	PC(18:0;0-20:4;0)	PC	C	A	0.4253	-0.5679	0.0312	4.8e-74	Known
1469	rs174576	11	61603510	FADS2	PC(18:0;0-20:5;0)	PC	C	A	0.4206	-0.3675	0.0312	6.2e-32	Known
1470	rs174576	11	61603510	FADS2	PC(18:0;0-22:5;0)	PC	C	A	0.4224	-0.2427	0.0322	4.9e-14	Known
1471	rs174576	11	61603510	FADS2	PC(18:1;0-18:2;0)	PC	C	A	0.4242	0.2959	0.0311	1.7e-21	Known
1472	rs174576	11	61603510	FADS2	PC(18:1;0-20:4;0)	PC	C	A	0.425	-0.4399	0.0319	2.3e-43	Known
1473	rs174576	11	61603510	FADS2	PCO(16:0;0-20:4;0)	PCO	C	A	0.4239	-0.3723	0.0325	2.6e-30	Known
1474	rs174576	11	61603510	FADS2	PCO(18:0;0-20:4;0)	PCO	C	A	0.4237	-0.2531	0.0323	4.4e-15	Known
1475	rs174576	11	61603510	FADS2	PCO(18:1;0-18:2;0)	PCO	C	A	0.4227	0.1993	0.0311	1.5e-10	Known
1476	rs174576	11	61603510	FADS2	PCO(18:1;0-20:4;0)	PCO	C	A	0.4235	-0.2824	0.0323	2.1e-18	Known
1477	rs174576	11	61603510	FADS2	PI(18:0;0-18:2;0)	PI	C	A	0.4241	0.2197	0.0316	3.4e-12	Known
1478	rs174576	11	61603510	FADS2	PI(18:0;0-20:3;0)	PI	C	A	0.426	0.2929	0.032	5.1e-20	Known
1479	rs174576	11	61603510	FADS2	PI(18:0;0-20:4;0)	PI	C	A	0.4251	-0.2246	0.032	2.3e-12	Known
1480	rs174576	11	61603510	FADS2	PE(18:0;0-18:2;0)	PE	C	A	0.4241	0.2544	0.0329	1.1e-14	Known
1481	rs174576	11	61603510	FADS2	LPE(18:2;0)	LPE	C	A	0.423	0.2517	0.032	3.6e-15	Known
1482	rs174576	11	61603510	FADS2	PEO(16:1;0-18:2;0)	PEO	C	A	0.426	0.1895	0.0335	1.6e-08	Known
1483	rs174576	11	61603510	FADS2	LPE(20:4;0)	LPE	C	A	0.4241	-0.2844	0.0327	3.2e-18	Known
1484	rs174576	11	61603510	FADS2	LPC(20:4;0)	LPC	C	A	0.4245	-0.445	0.0313	8.3e-46	Known
1485	rs117220229	11	61604324	FADS2	CE(20:4;0)	CE	T	A	0.0825	-0.4174	0.0593	1.9e-12	Known
1486	rs117220229	11	61604324	FADS2	PC(16:0;0-20:4;0)	PC	T	A	0.0826	-0.3538	0.0593	2.4e-09	Known
1487	rs117220229	11	61604324	FADS2	PC(18:0;0-20:4;0)	PC	T	A	0.0826	-0.4071	0.0592	6.2e-12	Known
1488	rs2524299	11	61604782	FADS2	CE(20:4;0)	CE	A	T	-0.7283	-0.5533	0.0353	3e-55	Known
1489	rs2524299	11	61604782	FADS2	CE(20:5;0)	CE	A	T	-0.7286	-0.3473	0.0334	2.8e-25	Known
1490	rs2524299	11	61604782	FADS2	CE(22:6;0)	CE	A	T	-0.7284	-0.1869	0.0342	4.8e-08	Known
1491	rs2524299	11	61604782	FADS2	TAG(56:6;0)	TAG	A	T	-0.7287	-0.2085	0.0338	7.1e-10	Known
1492	rs2524299	11	61604782	FADS2	PC(16:0;0-18:2;0)	PC	A	T	-0.7278	0.2189	0.0352	4.8e-10	Known
1493	rs2524299	11	61604782	FADS2	PC(16:0;0-20:4;0)	PC	A	T	-0.7281	-0.4514	0.0358	1.5e-36	Known
1494	rs2524299	11	61604782	FADS2	PC(16:0;0-20:5;0)	PC	A	T	-0.7293	-0.3058	0.0345	7.6e-19	Known
1495	rs2524299	11	61604782	FADS2	PC(16:0;0-22:4;0)	PC	A	T	-0.7293	-0.2305	0.0378	1.1e-09	Known
1496	rs2524299	11	61604782	FADS2	PC(16:0;0-22:5;0)	PC	A	T	-0.728	-0.3275	0.0351	1.1e-20	Known
1497	rs2524299	11	61604782	FADS2	PC(16:1;0-18:2;0)	PC	A	T	-0.7265	0.2936	0.0343	1.2e-17	Known
1498	rs2524299	11	61604782	FADS2	PC(17:0;0-20:4;0)	PC	A	T	-0.7282	-0.3057	0.0366	7.2e-17	Known
1499	rs2524299	11	61604782	FADS2	PC(18:0;0-20:2;0)	PC	A	T	-0.7256	0.2862	0.0365	4.5e-15	Known
1500	rs2524299	11	61604782	FADS2	PC(18:0;0-20:4;0)	PC	A	T	-0.7281	-0.5306	0.0354	1e-50	Known
1501	rs2524299	11	61604782	FADS2	PC(18:0;0-20:5;0)	PC	A	T	-0.7309	-0.3354	0.0353	1.9e-21	Known
1502	rs2524299	11	61604782	FADS2	PC(18:0;0-22:5;0)	PC	A	T	-0.7296	-0.2344	0.0361	8.3e-11	Known
1503	rs2524299	11	61604782	FADS2	PC(18:1;0-18:2;0)	PC	A	T	-0.728	0.2666	0.0348	1.9e-14	Known
1504	rs2524299	11	61604782	FADS2	PC(18:1;0-20:4;0)	PC	A	T	-0.7283	-0.4231	0.0361	8.5e-32	Known
1505	rs2524299	11	61604782	FADS2	PCO(16:0;0-20:4;0)	PCO	A	T	-0.7282	-0.3749	0.0365	8.9e-25	Known
1506	rs2524299	11	61604782	FADS2	PCO(18:0;0-20:4;0)	PCO	A	T	-0.7281	-0.2249	0.0362	5.2e-10	Known
1507	rs2524299	11	61604782	FADS2	PCO(18:1;0-20:4;0)	PCO	A	T	-0.7281	-0.2693	0.0363	1.1e-13	Known
1508	rs2524299	11	61604782	FADS2	PI(18:0;0-18:2;0)	PI	A	T	-0.7279	0.2451	0.0351	2.9e-12	Known
1509	rs2524299	11	61604782	FADS2	PI(18:0;0-20:3;0)	PI	A	T	-0.7271	0.2342	0.0361	9.3e-11	Known
1510	rs2524299	11	61604782	FADS2	PE(18:0;0-18:2;0)	PE	A	T	-0.7279	0.2617	0.0366	9.1e-13	Known
1511	rs2524299	11	61604782	FADS2	LPE(18:2;0)	LPE	A	T	-0.7291	0.235	0.0359	6e-11	Known
1512	rs2524299	11	61604782	FADS2	LPE(20:4;0)	LPE	A	T	-0.7286	-0.2584	0.0365	1.5e-12	Known
1513	rs2524299	11	61604782	FADS2	LPC(20:4;0)	LPC	A	T	-0.7288	-0.422	0.0351	2.9e-33	Known
1514	rs174577	11	61604814	FADS2	CE(20:4;0)	CE	C	A	0.4252	-0.5742	0.0312	1.1e-75	Known
1515	rs174577	11	61604814	FADS2	CE(20:5;0)	CE	C	A	0.4245	-0.3487	0.0298	1.3e-31	Known
1516	rs174577	11	61604814	FADS2	TAG(56:5;0)	TAG	C	A	0.4258	-0.176	0.0317	3e-08	Known
1517	rs174577	11	61604814	FADS2	TAG(56:6;0)	TAG	C	A	0.4264	-0.217	0.03	4.7e-13	Known
1518	rs174577	11	61604814	FADS2	PC(16:0;0-18:2;0)	PC	C	A	0.4244	0.2188	0.0316	4.6e-12	Known
1519	rs174577	11	61604814	FADS2	PC(16:0;0-20:4;0)	PC	C	A	0.4256	-0.4969	0.0313	7.6e-57	Known
1520	rs174577	11	61604814	FADS2	PC(16:0;0-20:5;0)	PC	C	A	0.4242	-0.3313	0.0305	2.1e-27	Known
1521	rs174577	11	61604814	FADS2	PC(16:0;0-22:4;0)	PC	C	A	0.4242	-0.2623	0.0336	5.5e-15	Known
1522	rs174577	11	61604814	FADS2	PC(16:0;0-22:5;0)	PC	C	A	0.4248	-0.352	0.0311	1.1e-29	Known
1523	rs174577	11	61604814	FADS2	PC(16:1;0-18:2;0)	PC	C	A	0.4254	0.291	0.0305	1.5e-21	Known
1524	rs174577	11	61604814	FADS2	PC(17:0;0-20:4;0)	PC	C	A	0.4232	-0.3546	0.0327	2.1e-27	Known
1525	rs174577	11	61604814	FADS2	PC(18:0;0-20:2;0)	PC	C	A	0.4283	0.244	0.033	1.4e-13	Known
1526	rs174577	11	61604814	FADS2	PC(18:0;0-20:4;0)	PC	C	A	0.4253	-0.5679	0.0312	5e-74	Known
1527	rs174577	11	61604814	FADS2	PC(18:0;0-20:5;0)	PC	C	A	0.4206	-0.3675	0.0312	6.2e-32	Known
1528	rs174577	11	61604814	FADS2	PC(18:0;0-22:5;0)	PC	C	A	0.4224	-0.2426	0.0322	5e-14	Known
1529	rs174577	11	61604814	FADS2	PC(18:1;0-18:2;0)	PC	C	A	0.4242	0.2959	0.0311	1.7e-21	Known
1530	rs174577	11	61604814	FADS2	PC(18:1;0-20:4;0)	PC	C	A	0.425	-0.4398	0.0319	2.3e-43	Known
1531	rs174577	11	61604814	FADS2	PCO(16:0;0-20:4;0)	PCO	C	A	0.4239	-0.3723	0.0325	2.6e-30	Known
1532	rs174577	11	61604814	FADS2	PCO(18:0;0-20:4;0)	PCO	C	A	0.4237	-0.253	0.0323	4.5e-15	Known
1533	rs174577	11	61604814	FADS2	PCO(18:1;0-18:2;0)	PCO	C	A	0.4227	0.1993	0.0311	1.5e-10	Known
1534	rs174577	11	61604814	FADS2	PCO(18:1;0-20:4;0)	PCO	C	A	0.4236	-0.2824	0.0323	2.1e-18	Known
1535	rs174577	11	61604814	FADS2	PI(18:0;0-18:2;0)	PI	C	A	0.4242	0.2197	0.0316	3.3e-12	Known
1536	rs174577	11	61604814	FADS2	PI(18:0;0-20:3;0)	PI	C	A	0.426	0.2929	0.032	5.2e-20	Known
1537	rs174577	11	61604814	FADS2	PI(18:0;0-20:4;0)	PI	C	A	0.4252	-0.2245	0.032	2.3e-12	Known
1538	rs174577	11	61604814	FADS2	PE(18:0;0-18:2;0)	PE	C	A	0.4241	0.2544	0.0329	1.1e-14	Known
1539	rs174577	11	61604814	FADS2	LPE(18:2;0)	LPE	C	A	0.423	0.2518	0.032	3.5e-15	Known
1540	rs174577	11	61604814	FADS2	PEO(16:1;0-18:2;0)	PEO	C	A	0.426	0.1895	0.0335	1.6e-08	Known
1541	rs174577	11	61604814	FADS2	LPE(20:4;0)	LPE	C	A	0.4241	-0.2843	0.0327	3.3e-18	Known
1542	rs174577	11	61604814	FADS2	LPC(20:4;0)	LPC	C	A	0.4245	-0.445	0.0313	8.3e-46	Known
1543	rs2072113	11	61604967	FADS2	CE(20:4;0)	CE	C	T	0.2715	-0.5543	0.0354	2.5e-55	Known
1544	rs2072113	11	61604967	FADS2	CE(20:5;0)	CE	C	T	0.2712	-0.3475	0.0335	2.8e-25	Known
1545	rs2072113	11	61604967	FADS2	CE(22:6;0)	CE	C	T	0.2714	-0.1874	0.0343	4.5e-08	Known
1546	rs2072113	11	61604967	FADS2	TAG(56:6;0)	TAG	C	T	0.2711	-0.2081	0.0338	7.9e-10	Known
1547	rs2072113	11	61604967	FADS2	PC(16:0;0-18:2;0)	PC	C	T	0.272	0.2197	0.0352	4.3e-10	Known
1548	rs2072113	11	61604967	FADS2	PC(16:0;0-20:4;0)	PC	C	T	0.2717	-0.452	0.0358	1.4e-36	Known
1549	rs2072113	11	61604967	FADS2	PC(16:0;0-20:5;0)	PC	C	T	0.2705	-0.3055	0.0345	8.7e-19	Known
1550	rs2072113	11	61604967	FADS2	PC(16:0;0-22:4;0)	PC	C	T	0.2704	-0.2309	0.0379	1.1e-09	Known
1551	rs2072113	11	61604967	FADS2	PC(16:0;0-22:5;0)	PC	C	T	0.2717	-0.327	0.0351	1.3e-20	Known
1552	rs2072113	11	61604967	FADS2	PC(16:1;0-18:2;0)	PC	C	T	0.2733	0.2944	0.0344	1.1e-17	Known
1553	rs2072113	11	61604967	FADS2	PC(17:0;0-20:4;0)	PC	C	T	0.2716	-0.3066	0.0367	6.3e-17	Known
1554	rs2072113	11	61604967	FADS2	PC(18:0;0-20:2;0)	PC	C	T	0.2742	0.2864	0.0365	4.6e-15	Known
1555	rs2072113	11	61604967	FADS2	PC(18:0;0-20:4;0)	PC	C	T	0.2716	-0.5318	0.0355	7.6e-51	Known
1556	rs2072113	11	61604967	FADS2	PC(18:0;0-20:5;0)	PC	C	T	0.2689	-0.3357	0.0353	1.9e-21	Known
1557	rs2072113	11	61604967	FADS2	PC(18:0;0-22:5;0)	PC	C	T	0.2702	-0.2348	0.0361	8.1e-11	Known
1558	rs2072113	11	61604967	FADS2	PC(18:1;0-18:2;0)	PC	C	T	0.2718	0.2676	0.0348	1.6e-14	Known
1559	rs2072113	11	61604967	FADS2	PC(18:1;0-20:4;0)	PC	C	T	0.2715	-0.4241	0.0361	6.9e-32	Known
1560	rs2072113	11	61604967	FADS2	PCO(16:0;0-20:4;0)	PCO	C	T	0.2716	-0.3768	0.0365	5.6e-25	Known
1561	rs2072113	11	61604967	FADS2	PCO(18:0;0-20:4;0)	PCO	C	T	0.2717	-0.2247	0.0363	5.8e-10	Known
1562	rs2072113	11	61604967	FADS2	PCO(18:1;0-20:4;0)	PCO	C	T	0.2717	-0.2701	0.0363	1e-13	Known
1563	rs2072113	11	61604967	FADS2	PI(18:0;0-18:2;0)	PI	C	T	0.2718	0.2462	0.0351	2.4e-12	Known
1564	rs2072113	11	61604967	FADS2	PI(18:0;0-20:3;0)	PI	C	T	0.2726	0.2343	0.0362	9.3e-11	Known
1565	rs2072113	11	61604967	FADS2	PE(18:0;0-18:2;0)	PE	C	T	0.2719	0.2627	0.0367	7.9e-13	Known
1566	rs2072113	11	61604967	FADS2	LPE(18:2;0)	LPE	C	T	0.2707	0.2352	0.036	6.2e-11	Known
1567	rs2072113	11	61604967	FADS2	LPE(20:4;0)	LPE	C	T	0.2712	-0.2591	0.0366	1.4e-12	Known
1568	rs2072113	11	61604967	FADS2	LPC(20:4;0)	LPC	C	T	0.271	-0.4228	0.0352	2.6e-33	Known
1569	rs2072114	11	61605215	FADS2	CE(20:4;0)	CE	A	G	-0.7224	-0.5506	0.035	1.2e-55	Known
1570	rs2072114	11	61605215	FADS2	CE(20:5;0)	CE	A	G	-0.723	-0.3435	0.0332	4.1e-25	Known
1571	rs2072114	11	61605215	FADS2	TAG(56:6;0)	TAG	A	G	-0.7227	-0.2099	0.0335	3.8e-10	Known
1572	rs2072114	11	61605215	FADS2	PC(16:0;0-18:2;0)	PC	A	G	-0.7223	0.2136	0.0349	9.3e-10	Known
1573	rs2072114	11	61605215	FADS2	PC(16:0;0-20:4;0)	PC	A	G	-0.7223	-0.4539	0.0354	1.3e-37	Known
1574	rs2072114	11	61605215	FADS2	PC(16:0;0-20:5;0)	PC	A	G	-0.7237	-0.3057	0.0342	4.1e-19	Known
1575	rs2072114	11	61605215	FADS2	PC(16:0;0-22:4;0)	PC	A	G	-0.7232	-0.2312	0.0376	7.6e-10	Known
1576	rs2072114	11	61605215	FADS2	PC(16:0;0-22:5;0)	PC	A	G	-0.7224	-0.3232	0.0349	1.8e-20	Known
1577	rs2072114	11	61605215	FADS2	PC(16:1;0-18:2;0)	PC	A	G	-0.721	0.2959	0.0341	3.6e-18	Known
1578	rs2072114	11	61605215	FADS2	PC(17:0;0-20:4;0)	PC	A	G	-0.7225	-0.3078	0.0364	2.6e-17	Known
1579	rs2072114	11	61605215	FADS2	PC(18:0;0-20:2;0)	PC	A	G	-0.7197	0.2895	0.0362	1.2e-15	Known
1580	rs2072114	11	61605215	FADS2	PC(18:0;0-20:4;0)	PC	A	G	-0.7223	-0.5336	0.0351	3.5e-52	Known
1581	rs2072114	11	61605215	FADS2	PC(18:0;0-20:5;0)	PC	A	G	-0.7254	-0.3367	0.035	6.6e-22	Known
1582	rs2072114	11	61605215	FADS2	PC(18:0;0-22:5;0)	PC	A	G	-0.7241	-0.2351	0.0359	5.8e-11	Known
1583	rs2072114	11	61605215	FADS2	PC(18:1;0-18:2;0)	PC	A	G	-0.7225	0.2669	0.0345	1e-14	Known
1584	rs2072114	11	61605215	FADS2	PC(18:1;0-20:4;0)	PC	A	G	-0.7226	-0.4194	0.0358	1.1e-31	Known
1585	rs2072114	11	61605215	FADS2	PCO(16:0;0-20:4;0)	PCO	A	G	-0.7229	-0.3812	0.0362	5.9e-26	Known
1586	rs2072114	11	61605215	FADS2	PCO(18:0;0-20:4;0)	PCO	A	G	-0.7228	-0.222	0.036	6.8e-10	Known
1587	rs2072114	11	61605215	FADS2	PCO(18:1;0-20:4;0)	PCO	A	G	-0.7229	-0.271	0.036	5.4e-14	Known
1588	rs2072114	11	61605215	FADS2	PI(18:0;0-18:2;0)	PI	A	G	-0.7225	0.2381	0.0349	8.3e-12	Known
1589	rs2072114	11	61605215	FADS2	PI(18:0;0-20:3;0)	PI	A	G	-0.7215	0.2318	0.0358	1e-10	Known
1590	rs2072114	11	61605215	FADS2	PE(18:0;0-18:2;0)	PE	A	G	-0.7223	0.2497	0.0364	6.6e-12	Known
1591	rs2072114	11	61605215	FADS2	LPE(18:2;0)	LPE	A	G	-0.7238	0.2211	0.0357	5.8e-10	Known
1592	rs2072114	11	61605215	FADS2	LPE(20:4;0)	LPE	A	G	-0.7233	-0.2688	0.0362	1.1e-13	Known
1593	rs2072114	11	61605215	FADS2	LPC(20:4;0)	LPC	A	G	-0.7233	-0.4288	0.0348	7.1e-35	Known
1594	rs174578	11	61605499	FADS2	CE(20:4;0)	CE	T	A	0.4253	-0.5742	0.0312	1.1e-75	Known
1595	rs174578	11	61605499	FADS2	CE(20:5;0)	CE	T	A	0.4246	-0.3489	0.0298	1.3e-31	Known
1596	rs174578	11	61605499	FADS2	TAG(56:5;0)	TAG	T	A	0.4259	-0.176	0.0317	3e-08	Known
1597	rs174578	11	61605499	FADS2	TAG(56:6;0)	TAG	T	A	0.4265	-0.217	0.03	4.7e-13	Known
1598	rs174578	11	61605499	FADS2	PC(16:0;0-18:2;0)	PC	T	A	0.4245	0.2188	0.0316	4.6e-12	Known
1599	rs174578	11	61605499	FADS2	PC(16:0;0-20:4;0)	PC	T	A	0.4257	-0.497	0.0313	7.6e-57	Known
1600	rs174578	11	61605499	FADS2	PC(16:0;0-20:5;0)	PC	T	A	0.4243	-0.3314	0.0306	2e-27	Known
1601	rs174578	11	61605499	FADS2	PC(16:0;0-22:4;0)	PC	T	A	0.4243	-0.2623	0.0336	5.5e-15	Known
1602	rs174578	11	61605499	FADS2	PC(16:0;0-22:5;0)	PC	T	A	0.4248	-0.352	0.0311	1.1e-29	Known
1603	rs174578	11	61605499	FADS2	PC(16:1;0-18:2;0)	PC	T	A	0.4254	0.2911	0.0305	1.5e-21	Known
1604	rs174578	11	61605499	FADS2	PC(17:0;0-20:4;0)	PC	T	A	0.4233	-0.3547	0.0327	2e-27	Known
1605	rs174578	11	61605499	FADS2	PC(18:0;0-20:2;0)	PC	T	A	0.4284	0.2439	0.033	1.5e-13	Known
1606	rs174578	11	61605499	FADS2	PC(18:0;0-20:4;0)	PC	T	A	0.4254	-0.568	0.0312	5e-74	Known
1607	rs174578	11	61605499	FADS2	PC(18:0;0-20:5;0)	PC	T	A	0.4207	-0.3677	0.0312	5.9e-32	Known
1608	rs174578	11	61605499	FADS2	PC(18:0;0-22:5;0)	PC	T	A	0.4225	-0.2425	0.0322	5.1e-14	Known
1609	rs174578	11	61605499	FADS2	PC(18:1;0-18:2;0)	PC	T	A	0.4243	0.2959	0.0311	1.7e-21	Known
1610	rs174578	11	61605499	FADS2	PC(18:1;0-20:4;0)	PC	T	A	0.4251	-0.4398	0.0319	2.3e-43	Known
1611	rs174578	11	61605499	FADS2	PCO(16:0;0-20:4;0)	PCO	T	A	0.424	-0.3723	0.0325	2.6e-30	Known
1612	rs174578	11	61605499	FADS2	PCO(18:0;0-20:4;0)	PCO	T	A	0.4238	-0.2529	0.0323	4.6e-15	Known
1613	rs174578	11	61605499	FADS2	PCO(18:1;0-18:2;0)	PCO	T	A	0.4228	0.1993	0.0311	1.5e-10	Known
1614	rs174578	11	61605499	FADS2	PCO(18:1;0-20:4;0)	PCO	T	A	0.4237	-0.2823	0.0323	2.2e-18	Known
1615	rs174578	11	61605499	FADS2	PI(18:0;0-18:2;0)	PI	T	A	0.4242	0.2196	0.0316	3.4e-12	Known
1616	rs174578	11	61605499	FADS2	PI(18:0;0-20:3;0)	PI	T	A	0.4261	0.2929	0.032	5.2e-20	Known
1617	rs174578	11	61605499	FADS2	PI(18:0;0-20:4;0)	PI	T	A	0.4252	-0.2245	0.032	2.4e-12	Known
1618	rs174578	11	61605499	FADS2	PE(18:0;0-18:2;0)	PE	T	A	0.4242	0.2544	0.0329	1.1e-14	Known
1619	rs174578	11	61605499	FADS2	LPE(18:2;0)	LPE	T	A	0.4231	0.252	0.032	3.4e-15	Known
1620	rs174578	11	61605499	FADS2	PEO(16:1;0-18:2;0)	PEO	T	A	0.4261	0.1894	0.0335	1.6e-08	Known
1621	rs174578	11	61605499	FADS2	LPE(20:4;0)	LPE	T	A	0.4242	-0.284	0.0327	3.6e-18	Known
1622	rs174578	11	61605499	FADS2	LPC(20:4;0)	LPC	T	A	0.4246	-0.4451	0.0313	8.1e-46	Known
1623	rs75992720	11	61605578	FADS2	CE(20:4;0)	CE	T	G	-0.9142	-0.4087	0.0585	2.9e-12	Known
1624	rs75992720	11	61605578	FADS2	PC(16:0;0-20:4;0)	PC	T	G	-0.9141	-0.3524	0.0586	1.8e-09	Known
1625	rs75992720	11	61605578	FADS2	PC(18:0;0-20:4;0)	PC	T	G	-0.9141	-0.4055	0.0585	4.1e-12	Known
1626	rs174579	11	61605613	FADS2	CE(20:4;0)	CE	C	T	0.1507	-0.251	0.0448	2e-08	Known
1627	rs174579	11	61605613	FADS2	PC(16:0;0-20:4;0)	PC	C	T	0.1506	-0.2597	0.045	7.9e-09	Known
1628	rs174579	11	61605613	FADS2	PC(18:0;0-20:4;0)	PC	C	T	0.1507	-0.27	0.0447	1.5e-09	Known
1629	rs174580	11	61606642	FADS2	CE(16:0;0)	CE	A	G	-0.5721	-0.168	0.0308	4.7e-08	Known
1630	rs174580	11	61606642	FADS2	CE(20:4;0)	CE	A	G	-0.5714	-0.5747	0.031	1.5e-76	Known
1631	rs174580	11	61606642	FADS2	CE(20:5;0)	CE	A	G	-0.5721	-0.3503	0.0297	4.3e-32	Known
1632	rs174580	11	61606642	FADS2	TAG(56:5;0)	TAG	A	G	-0.5709	-0.1742	0.0316	3.7e-08	Known
1633	rs174580	11	61606642	FADS2	TAG(56:6;0)	TAG	A	G	-0.5702	-0.2171	0.0299	3.8e-13	Known
1634	rs174580	11	61606642	FADS2	PC(16:0;0-18:2;0)	PC	A	G	-0.5725	0.2172	0.0315	5.5e-12	Known
1635	rs174580	11	61606642	FADS2	PC(16:0;0-20:4;0)	PC	A	G	-0.571	-0.4999	0.0311	4.5e-58	Known
1636	rs174580	11	61606642	FADS2	PC(16:0;0-20:5;0)	PC	A	G	-0.5725	-0.335	0.0304	3.5e-28	Known
1637	rs174580	11	61606642	FADS2	PC(16:0;0-22:4;0)	PC	A	G	-0.5723	-0.2614	0.0334	5.4e-15	Known
1638	rs174580	11	61606642	FADS2	PC(16:0;0-22:5;0)	PC	A	G	-0.5719	-0.3531	0.031	4.7e-30	Known
1639	rs174580	11	61606642	FADS2	PC(16:1;0-18:2;0)	PC	A	G	-0.5715	0.2939	0.0304	4.5e-22	Known
1640	rs174580	11	61606642	FADS2	PC(17:0;0-20:4;0)	PC	A	G	-0.5736	-0.3555	0.0326	1e-27	Known
1641	rs174580	11	61606642	FADS2	PC(18:0;0-18:2;0)	PC	A	G	-0.5723	0.1735	0.0317	4.5e-08	Known
1642	rs174580	11	61606642	FADS2	PC(18:0;0-20:2;0)	PC	A	G	-0.5683	0.2469	0.0329	6e-14	Known
1643	rs174580	11	61606642	FADS2	PC(18:0;0-20:4;0)	PC	A	G	-0.5713	-0.5705	0.031	1.8e-75	Known
1644	rs174580	11	61606642	FADS2	PC(18:0;0-20:5;0)	PC	A	G	-0.5759	-0.3705	0.0311	1.1e-32	Known
1645	rs174580	11	61606642	FADS2	PC(18:0;0-22:5;0)	PC	A	G	-0.5746	-0.244	0.0321	3.1e-14	Known
1646	rs174580	11	61606642	FADS2	PC(18:1;0-18:2;0)	PC	A	G	-0.5726	0.2987	0.031	4.9e-22	Known
1647	rs174580	11	61606642	FADS2	PC(18:1;0-20:4;0)	PC	A	G	-0.5718	-0.4387	0.0318	2.2e-43	Known
1648	rs174580	11	61606642	FADS2	PCO(16:0;0-20:4;0)	PCO	A	G	-0.573	-0.3751	0.0324	5.9e-31	Known
1649	rs174580	11	61606642	FADS2	PCO(18:0;0-20:4;0)	PCO	A	G	-0.5732	-0.2502	0.0322	7.8e-15	Known
1650	rs174580	11	61606642	FADS2	PCO(18:1;0-18:2;0)	PCO	A	G	-0.5743	0.2003	0.031	1.1e-10	Known
1651	rs174580	11	61606642	FADS2	PCO(18:1;0-20:4;0)	PCO	A	G	-0.5733	-0.2819	0.0322	1.9e-18	Known
1652	rs174580	11	61606642	FADS2	PI(18:0;0-18:2;0)	PI	A	G	-0.5728	0.219	0.0315	3.5e-12	Known
1653	rs174580	11	61606642	FADS2	PI(18:0;0-20:3;0)	PI	A	G	-0.5708	0.2913	0.0319	6e-20	Known
1654	rs174580	11	61606642	FADS2	PI(18:0;0-20:4;0)	PI	A	G	-0.5716	-0.2243	0.0319	2.2e-12	Known
1655	rs174580	11	61606642	FADS2	PE(18:0;0-18:2;0)	PE	A	G	-0.5727	0.2522	0.0328	1.5e-14	Known
1656	rs174580	11	61606642	FADS2	LPE(18:2;0)	LPE	A	G	-0.5737	0.2508	0.0319	3.6e-15	Known
1657	rs174580	11	61606642	FADS2	PEO(16:1;0-18:2;0)	PEO	A	G	-0.5708	0.187	0.0334	2.2e-08	Known
1658	rs174580	11	61606642	FADS2	PEO(16:1;0-20:4;0)	PEO	A	G	-0.5744	-0.1849	0.0334	3e-08	Known
1659	rs174580	11	61606642	FADS2	LPE(20:4;0)	LPE	A	G	-0.5727	-0.2851	0.0325	1.9e-18	Known
1660	rs174580	11	61606642	FADS2	LPC(20:4;0)	LPC	A	G	-0.5723	-0.4461	0.0312	2.4e-46	Known
1661	rs174581	11	61606683	FADS2	CE(16:0;0)	CE	G	A	0.4278	-0.168	0.0307	4.7e-08	Known
1662	rs174581	11	61606683	FADS2	CE(20:4;0)	CE	G	A	0.4286	-0.5747	0.031	1.5e-76	Known
1663	rs174581	11	61606683	FADS2	CE(20:5;0)	CE	G	A	0.4278	-0.3503	0.0297	4.3e-32	Known
1664	rs174581	11	61606683	FADS2	TAG(56:5;0)	TAG	G	A	0.4291	-0.1742	0.0316	3.6e-08	Known
1665	rs174581	11	61606683	FADS2	TAG(56:6;0)	TAG	G	A	0.4297	-0.2172	0.0299	3.7e-13	Known
1666	rs174581	11	61606683	FADS2	PC(16:0;0-18:2;0)	PC	G	A	0.4274	0.2172	0.0315	5.5e-12	Known
1667	rs174581	11	61606683	FADS2	PC(16:0;0-20:4;0)	PC	G	A	0.429	-0.4998	0.0311	4.5e-58	Known
1668	rs174581	11	61606683	FADS2	PC(16:0;0-20:5;0)	PC	G	A	0.4275	-0.335	0.0304	3.5e-28	Known
1669	rs174581	11	61606683	FADS2	PC(16:0;0-22:4;0)	PC	G	A	0.4276	-0.2615	0.0334	5.4e-15	Known
1670	rs174581	11	61606683	FADS2	PC(16:0;0-22:5;0)	PC	G	A	0.4281	-0.3531	0.031	4.6e-30	Known
1671	rs174581	11	61606683	FADS2	PC(16:1;0-18:2;0)	PC	G	A	0.4285	0.2939	0.0304	4.5e-22	Known
1672	rs174581	11	61606683	FADS2	PC(17:0;0-20:4;0)	PC	G	A	0.4264	-0.3555	0.0326	1e-27	Known
1673	rs174581	11	61606683	FADS2	PC(18:0;0-18:2;0)	PC	G	A	0.4277	0.1734	0.0317	4.6e-08	Known
1674	rs174581	11	61606683	FADS2	PC(18:0;0-20:2;0)	PC	G	A	0.4317	0.2468	0.0329	6.2e-14	Known
1675	rs174581	11	61606683	FADS2	PC(18:0;0-20:4;0)	PC	G	A	0.4287	-0.5705	0.031	1.7e-75	Known
1676	rs174581	11	61606683	FADS2	PC(18:0;0-20:5;0)	PC	G	A	0.424	-0.3705	0.0311	1.1e-32	Known
1677	rs174581	11	61606683	FADS2	PC(18:0;0-22:5;0)	PC	G	A	0.4254	-0.244	0.0321	3e-14	Known
1678	rs174581	11	61606683	FADS2	PC(18:1;0-18:2;0)	PC	G	A	0.4274	0.2987	0.031	4.9e-22	Known
1679	rs174581	11	61606683	FADS2	PC(18:1;0-20:4;0)	PC	G	A	0.4282	-0.4387	0.0318	2.2e-43	Known
1680	rs174581	11	61606683	FADS2	PCO(16:0;0-20:4;0)	PCO	G	A	0.427	-0.375	0.0324	5.9e-31	Known
1681	rs174581	11	61606683	FADS2	PCO(18:0;0-20:4;0)	PCO	G	A	0.4268	-0.2502	0.0322	7.8e-15	Known
1682	rs174581	11	61606683	FADS2	PCO(18:1;0-18:2;0)	PCO	G	A	0.4257	0.2003	0.031	1.1e-10	Known
1683	rs174581	11	61606683	FADS2	PCO(18:1;0-20:4;0)	PCO	G	A	0.4266	-0.2819	0.0322	1.9e-18	Known
1684	rs174581	11	61606683	FADS2	PI(18:0;0-18:2;0)	PI	G	A	0.4272	0.219	0.0315	3.5e-12	Known
1685	rs174581	11	61606683	FADS2	PI(18:0;0-20:3;0)	PI	G	A	0.4291	0.2913	0.0319	6e-20	Known
1686	rs174581	11	61606683	FADS2	PI(18:0;0-20:4;0)	PI	G	A	0.4284	-0.2243	0.0319	2.1e-12	Known
1687	rs174581	11	61606683	FADS2	PE(18:0;0-18:2;0)	PE	G	A	0.4272	0.2521	0.0328	1.5e-14	Known
1688	rs174581	11	61606683	FADS2	LPE(18:2;0)	LPE	G	A	0.4263	0.2507	0.0319	3.7e-15	Known
1689	rs174581	11	61606683	FADS2	PEO(16:1;0-18:2;0)	PEO	G	A	0.4292	0.187	0.0334	2.2e-08	Known
1690	rs174581	11	61606683	FADS2	PEO(16:1;0-20:4;0)	PEO	G	A	0.4256	-0.1849	0.0334	3e-08	Known
1691	rs174581	11	61606683	FADS2	LPE(20:4;0)	LPE	G	A	0.4273	-0.2851	0.0325	1.9e-18	Known
1692	rs174581	11	61606683	FADS2	LPC(20:4;0)	LPC	G	A	0.4277	-0.4461	0.0312	2.4e-46	Known
1693	rs139957766	11	61607047	FADS2	CE(20:4;0)	CE	G	A	0.0705	-0.458	0.0628	3e-13	Known
1694	rs139957766	11	61607047	FADS2	PC(16:0;0-20:4;0)	PC	G	A	0.0706	-0.3477	0.0634	4.2e-08	Known
1695	rs139957766	11	61607047	FADS2	PC(18:0;0-20:4;0)	PC	G	A	0.0705	-0.4411	0.0628	2.1e-12	Known
1696	rs139957766	11	61607047	FADS2	PCO(16:0;0-20:4;0)	PCO	G	A	0.0707	-0.3724	0.0634	4.2e-09	Known
1697	rs77020029	11	61607107	FADS2	CE(20:4;0)	CE	G	A	0.0858	-0.4085	0.0585	3e-12	Known
1698	rs77020029	11	61607107	FADS2	PC(16:0;0-20:4;0)	PC	G	A	0.0859	-0.3524	0.0585	1.8e-09	Known
1699	rs77020029	11	61607107	FADS2	PC(18:0;0-20:4;0)	PC	G	A	0.0859	-0.4054	0.0585	4.2e-12	Known
1700	rs77020029	11	61607107	FADS2	LPC(20:4;0)	LPC	G	A	0.0852	-0.317	0.0581	4.9e-08	Known
1701	rs174582	11	61607168	FADS2	CE(20:4;0)	CE	A	G	-0.8478	-0.2605	0.0446	5.4e-09	Known
1702	rs174582	11	61607168	FADS2	PC(16:0;0-20:4;0)	PC	A	G	-0.8479	-0.2665	0.0449	2.8e-09	Known
1703	rs174582	11	61607168	FADS2	PC(18:0;0-20:4;0)	PC	A	G	-0.8478	-0.2764	0.0445	5.5e-10	Known
1704	rs17156426	11	61609323	FADS2	CE(20:4;0)	CE	A	G	-0.9142	-0.4081	0.0585	3.1e-12	Known
1705	rs17156426	11	61609323	FADS2	PC(16:0;0-20:4;0)	PC	A	G	-0.9141	-0.3523	0.0585	1.8e-09	Known
1706	rs17156426	11	61609323	FADS2	PC(18:0;0-20:4;0)	PC	A	G	-0.9141	-0.4052	0.0585	4.2e-12	Known
1707	rs17156426	11	61609323	FADS2	LPC(20:4;0)	LPC	A	G	-0.9147	-0.3171	0.0581	4.9e-08	Known
1708	rs174583	11	61609750	FADS2	CE(20:4;0)	CE	C	T	0.4253	-0.574	0.0312	1.3e-75	Known
1709	rs174583	11	61609750	FADS2	CE(20:5;0)	CE	C	T	0.4247	-0.3488	0.0298	1.3e-31	Known
1710	rs174583	11	61609750	FADS2	TAG(56:5;0)	TAG	C	T	0.426	-0.1759	0.0317	3e-08	Known
1711	rs174583	11	61609750	FADS2	TAG(56:6;0)	TAG	C	T	0.4266	-0.2169	0.03	4.9e-13	Known
1712	rs174583	11	61609750	FADS2	PC(16:0;0-18:2;0)	PC	C	T	0.4246	0.2188	0.0316	4.6e-12	Known
1713	rs174583	11	61609750	FADS2	PC(16:0;0-20:4;0)	PC	C	T	0.4258	-0.4971	0.0313	7.2e-57	Known
1714	rs174583	11	61609750	FADS2	PC(16:0;0-20:5;0)	PC	C	T	0.4244	-0.3315	0.0306	2e-27	Known
1715	rs174583	11	61609750	FADS2	PC(16:0;0-22:4;0)	PC	C	T	0.4244	-0.2626	0.0336	5.1e-15	Known
1716	rs174583	11	61609750	FADS2	PC(16:0;0-22:5;0)	PC	C	T	0.4249	-0.352	0.0311	1.1e-29	Known
1717	rs174583	11	61609750	FADS2	PC(16:1;0-18:2;0)	PC	C	T	0.4255	0.2911	0.0305	1.5e-21	Known
1718	rs174583	11	61609750	FADS2	PC(17:0;0-20:4;0)	PC	C	T	0.4234	-0.355	0.0327	1.9e-27	Known
1719	rs174583	11	61609750	FADS2	PC(18:0;0-20:2;0)	PC	C	T	0.4284	0.2437	0.033	1.6e-13	Known
1720	rs174583	11	61609750	FADS2	PC(18:0;0-20:4;0)	PC	C	T	0.4254	-0.568	0.0312	5.1e-74	Known
1721	rs174583	11	61609750	FADS2	PC(18:0;0-20:5;0)	PC	C	T	0.4208	-0.3677	0.0313	5.9e-32	Known
1722	rs174583	11	61609750	FADS2	PC(18:0;0-22:5;0)	PC	C	T	0.4226	-0.2423	0.0322	5.4e-14	Known
1723	rs174583	11	61609750	FADS2	PC(18:1;0-18:2;0)	PC	C	T	0.4244	0.296	0.0311	1.7e-21	Known
1724	rs174583	11	61609750	FADS2	PC(18:1;0-20:4;0)	PC	C	T	0.4251	-0.4397	0.0319	2.5e-43	Known
1725	rs174583	11	61609750	FADS2	PCO(16:0;0-20:4;0)	PCO	C	T	0.4241	-0.3724	0.0325	2.6e-30	Known
1726	rs174583	11	61609750	FADS2	PCO(18:0;0-20:4;0)	PCO	C	T	0.4239	-0.2527	0.0323	4.9e-15	Known
1727	rs174583	11	61609750	FADS2	PCO(18:1;0-18:2;0)	PCO	C	T	0.4229	0.1992	0.0311	1.6e-10	Known
1728	rs174583	11	61609750	FADS2	PCO(18:1;0-20:4;0)	PCO	C	T	0.4237	-0.282	0.0323	2.3e-18	Known
1729	rs174583	11	61609750	FADS2	PI(18:0;0-18:2;0)	PI	C	T	0.4243	0.2196	0.0316	3.5e-12	Known
1730	rs174583	11	61609750	FADS2	PI(18:0;0-20:3;0)	PI	C	T	0.4262	0.2927	0.032	5.6e-20	Known
1731	rs174583	11	61609750	FADS2	PI(18:0;0-20:4;0)	PI	C	T	0.4253	-0.2245	0.032	2.4e-12	Known
1732	rs174583	11	61609750	FADS2	PE(18:0;0-18:2;0)	PE	C	T	0.4243	0.2542	0.0329	1.1e-14	Known
1733	rs174583	11	61609750	FADS2	LPE(18:2;0)	LPE	C	T	0.4232	0.2524	0.032	3.1e-15	Known
1734	rs174583	11	61609750	FADS2	PEO(16:1;0-18:2;0)	PEO	C	T	0.4262	0.1893	0.0335	1.6e-08	Known
1735	rs174583	11	61609750	FADS2	LPE(20:4;0)	LPE	C	T	0.4243	-0.2836	0.0327	4e-18	Known
1736	rs174583	11	61609750	FADS2	LPC(20:4;0)	LPC	C	T	0.4247	-0.4451	0.0313	8.5e-46	Known
1737	rs174584	11	61610750	FADS2	CE(20:4;0)	CE	G	A	0.4254	-0.5739	0.0312	1.3e-75	Known
1738	rs174584	11	61610750	FADS2	CE(20:5;0)	CE	G	A	0.4248	-0.3487	0.0298	1.4e-31	Known
1739	rs174584	11	61610750	FADS2	TAG(56:5;0)	TAG	G	A	0.426	-0.1759	0.0318	3e-08	Known
1740	rs174584	11	61610750	FADS2	TAG(56:6;0)	TAG	G	A	0.4266	-0.2168	0.03	5e-13	Known
1741	rs174584	11	61610750	FADS2	PC(16:0;0-18:2;0)	PC	G	A	0.4246	0.2187	0.0316	4.6e-12	Known
1742	rs174584	11	61610750	FADS2	PC(16:0;0-20:4;0)	PC	G	A	0.4258	-0.4972	0.0313	6.9e-57	Known
1743	rs174584	11	61610750	FADS2	PC(16:0;0-20:5;0)	PC	G	A	0.4244	-0.3315	0.0306	2e-27	Known
1744	rs174584	11	61610750	FADS2	PC(16:0;0-22:4;0)	PC	G	A	0.4244	-0.2627	0.0336	5e-15	Known
1745	rs174584	11	61610750	FADS2	PC(16:0;0-22:5;0)	PC	G	A	0.425	-0.352	0.0311	1.1e-29	Known
1746	rs174584	11	61610750	FADS2	PC(16:1;0-18:2;0)	PC	G	A	0.4256	0.2911	0.0305	1.5e-21	Known
1747	rs174584	11	61610750	FADS2	PC(17:0;0-20:4;0)	PC	G	A	0.4235	-0.3552	0.0327	1.7e-27	Known
1748	rs174584	11	61610750	FADS2	PC(18:0;0-20:2;0)	PC	G	A	0.4285	0.2436	0.033	1.6e-13	Known
1749	rs174584	11	61610750	FADS2	PC(18:0;0-20:4;0)	PC	G	A	0.4255	-0.5681	0.0312	5.1e-74	Known
1750	rs174584	11	61610750	FADS2	PC(18:0;0-20:5;0)	PC	G	A	0.4209	-0.3677	0.0313	6e-32	Known
1751	rs174584	11	61610750	FADS2	PC(18:0;0-22:5;0)	PC	G	A	0.4226	-0.2422	0.0322	5.5e-14	Known
1752	rs174584	11	61610750	FADS2	PC(18:1;0-18:2;0)	PC	G	A	0.4245	0.296	0.0311	1.7e-21	Known
1753	rs174584	11	61610750	FADS2	PC(18:1;0-20:4;0)	PC	G	A	0.4252	-0.4397	0.0319	2.5e-43	Known
1754	rs174584	11	61610750	FADS2	PCO(16:0;0-20:4;0)	PCO	G	A	0.4241	-0.3724	0.0325	2.6e-30	Known
1755	rs174584	11	61610750	FADS2	PCO(18:0;0-20:4;0)	PCO	G	A	0.4239	-0.2526	0.0323	5e-15	Known
1756	rs174584	11	61610750	FADS2	PCO(18:1;0-18:2;0)	PCO	G	A	0.4229	0.1992	0.0311	1.6e-10	Known
1757	rs174584	11	61610750	FADS2	PCO(18:1;0-20:4;0)	PCO	G	A	0.4238	-0.2819	0.0323	2.5e-18	Known
1758	rs174584	11	61610750	FADS2	PI(18:0;0-18:2;0)	PI	G	A	0.4244	0.2195	0.0316	3.5e-12	Known
1759	rs174584	11	61610750	FADS2	PI(18:0;0-20:3;0)	PI	G	A	0.4262	0.2926	0.032	5.8e-20	Known
1760	rs174584	11	61610750	FADS2	PI(18:0;0-20:4;0)	PI	G	A	0.4254	-0.2245	0.032	2.3e-12	Known
1761	rs174584	11	61610750	FADS2	PE(18:0;0-18:2;0)	PE	G	A	0.4243	0.2541	0.0329	1.1e-14	Known
1762	rs174584	11	61610750	FADS2	LPE(18:2;0)	LPE	G	A	0.4232	0.2526	0.032	3e-15	Known
1763	rs174584	11	61610750	FADS2	PEO(16:1;0-18:2;0)	PEO	G	A	0.4262	0.1893	0.0335	1.6e-08	Known
1764	rs174584	11	61610750	FADS2	LPE(20:4;0)	LPE	G	A	0.4243	-0.2834	0.0327	4.3e-18	Known
1765	rs174584	11	61610750	FADS2	LPC(20:4;0)	LPC	G	A	0.4247	-0.445	0.0313	8.9e-46	Known
1766	rs75766519	11	61611033	FADS2	CE(20:4;0)	CE	T	C	-0.9141	-0.4074	0.0585	3.3e-12	Known
1767	rs75766519	11	61611033	FADS2	PC(16:0;0-20:4;0)	PC	T	C	-0.914	-0.3524	0.0585	1.7e-09	Known
1768	rs75766519	11	61611033	FADS2	PC(18:0;0-20:4;0)	PC	T	C	-0.914	-0.4048	0.0584	4.3e-12	Known
1769	rs75766519	11	61611033	FADS2	LPC(20:4;0)	LPC	T	C	-0.9147	-0.3172	0.0581	4.8e-08	Known
1770	rs2526680	11	61611216	FADS2	CE(20:4;0)	CE	C	T	0.188	-0.5234	0.0413	7.4e-37	Known
1771	rs2526680	11	61611216	FADS2	CE(20:5;0)	CE	C	T	0.1878	-0.3258	0.0388	4.8e-17	Known
1772	rs2526680	11	61611216	FADS2	PC(16:0;0-20:4;0)	PC	C	T	0.188	-0.4177	0.0417	1.3e-23	Known
1773	rs2526680	11	61611216	FADS2	PC(16:0;0-20:5;0)	PC	C	T	0.1872	-0.2776	0.04	4.2e-12	Known
1774	rs2526680	11	61611216	FADS2	PC(16:0;0-22:5;0)	PC	C	T	0.1881	-0.3206	0.0408	4.2e-15	Known
1775	rs2526680	11	61611216	FADS2	PC(16:1;0-18:2;0)	PC	C	T	0.1888	0.2587	0.0399	8.5e-11	Known
1776	rs2526680	11	61611216	FADS2	PC(17:0;0-20:4;0)	PC	C	T	0.1886	-0.2723	0.0423	1.2e-10	Known
1777	rs2526680	11	61611216	FADS2	PC(18:0;0-20:2;0)	PC	C	T	0.1905	0.2394	0.0424	1.7e-08	Known
1778	rs2526680	11	61611216	FADS2	PC(18:0;0-20:4;0)	PC	C	T	0.188	-0.5006	0.0414	1.1e-33	Known
1779	rs2526680	11	61611216	FADS2	PC(18:0;0-20:5;0)	PC	C	T	0.1869	-0.3262	0.041	1.6e-15	Known
1780	rs2526680	11	61611216	FADS2	PC(18:0;0-22:5;0)	PC	C	T	0.1877	-0.2418	0.0418	7.4e-09	Known
1781	rs2526680	11	61611216	FADS2	PC(18:1;0-18:2;0)	PC	C	T	0.1879	0.2289	0.0403	1.4e-08	Known
1782	rs2526680	11	61611216	FADS2	PC(18:1;0-20:4;0)	PC	C	T	0.1879	-0.429	0.042	1.7e-24	Known
1783	rs2526680	11	61611216	FADS2	PCO(16:0;0-20:4;0)	PCO	C	T	0.1878	-0.3571	0.0423	3.2e-17	Known
1784	rs2526680	11	61611216	FADS2	PCO(18:0;0-20:4;0)	PCO	C	T	0.1876	-0.2424	0.042	7.6e-09	Known
1785	rs2526680	11	61611216	FADS2	PCO(18:1;0-20:4;0)	PCO	C	T	0.1878	-0.2725	0.0421	9.5e-11	Known
1786	rs2526680	11	61611216	FADS2	PI(18:0;0-18:2;0)	PI	C	T	0.188	0.235	0.0405	6.8e-09	Known
1787	rs2526680	11	61611216	FADS2	PI(18:0;0-20:3;0)	PI	C	T	0.1886	0.2343	0.0418	2.1e-08	Known
1788	rs2526680	11	61611216	FADS2	PE(18:0;0-18:2;0)	PE	C	T	0.1885	0.2636	0.0424	5e-10	Known
1789	rs2526680	11	61611216	FADS2	LPE(18:2;0)	LPE	C	T	0.1875	0.2351	0.0416	1.6e-08	Known
1790	rs2526680	11	61611216	FADS2	LPE(20:4;0)	LPE	C	T	0.1878	-0.2386	0.0425	2e-08	Known
1791	rs2526680	11	61611216	FADS2	LPC(20:4;0)	LPC	C	T	0.188	-0.4114	0.0408	7.1e-24	Known
1792	rs117702910	11	61611913	FADS2	CE(20:4;0)	CE	C	G	-0.9141	-0.407	0.0585	3.4e-12	Known
1793	rs117702910	11	61611913	FADS2	PC(16:0;0-20:4;0)	PC	C	G	-0.914	-0.3523	0.0585	1.7e-09	Known
1794	rs117702910	11	61611913	FADS2	PC(18:0;0-20:4;0)	PC	C	G	-0.914	-0.4046	0.0584	4.4e-12	Known
1795	rs117702910	11	61611913	FADS2	LPC(20:4;0)	LPC	C	G	-0.9146	-0.3172	0.0581	4.8e-08	Known
1796	rs174587	11	61612830	FADS2	PC(16:0;0-20:4;0)	PC	C	T	0.1439	-0.2554	0.046	2.8e-08	Known
1797	rs174587	11	61612830	FADS2	PC(18:0;0-20:4;0)	PC	C	T	0.1439	-0.2623	0.0457	9.3e-09	Known
1798	rs150336394	11	61613137	FADS2	CE(20:4;0)	CE	C	T	0.0859	-0.4067	0.0585	3.5e-12	Known
1799	rs150336394	11	61613137	FADS2	PC(16:0;0-20:4;0)	PC	C	T	0.086	-0.3521	0.0585	1.7e-09	Known
1800	rs150336394	11	61613137	FADS2	PC(18:0;0-20:4;0)	PC	C	T	0.0861	-0.4043	0.0584	4.5e-12	Known
1801	rs150336394	11	61613137	FADS2	LPC(20:4;0)	LPC	C	T	0.0854	-0.3172	0.0581	4.8e-08	Known
1802	rs93923	11	61613745	FADS2	PC(18:0;0-20:4;0)	PC	C	T	0.143	-0.2557	0.0458	2.3e-08	Known
1803	rs12284876	11	61613841	FADS2	CE(20:4;0)	CE	A	G	-0.9141	-0.4064	0.0584	3.5e-12	Known
1804	rs12284876	11	61613841	FADS2	PC(16:0;0-20:4;0)	PC	A	G	-0.914	-0.3521	0.0585	1.7e-09	Known
1805	rs12284876	11	61613841	FADS2	PC(18:0;0-20:4;0)	PC	A	G	-0.9139	-0.4041	0.0584	4.5e-12	Known
1806	rs12284876	11	61613841	FADS2	LPC(20:4;0)	LPC	A	G	-0.9146	-0.3172	0.0581	4.8e-08	Known
1807	rs17156442	11	61614023	FADS2	CE(20:4;0)	CE	C	T	0.086	-0.4067	0.0584	3.4e-12	Known
1808	rs17156442	11	61614023	FADS2	PC(16:0;0-20:4;0)	PC	C	T	0.0861	-0.3521	0.0585	1.7e-09	Known
1809	rs17156442	11	61614023	FADS2	PC(18:0;0-20:4;0)	PC	C	T	0.0861	-0.4045	0.0584	4.3e-12	Known
1810	rs17156442	11	61614023	FADS2	LPC(20:4;0)	LPC	C	T	0.0854	-0.3175	0.0581	4.6e-08	Known
1811	rs2845572	11	61614595	FADS2	CE(20:4;0)	CE	G	A	0.196	-0.5341	0.0406	1.6e-39	Known
1812	rs2845572	11	61614595	FADS2	CE(20:5;0)	CE	G	A	0.1955	-0.3403	0.0382	5.5e-19	Known
1813	rs2845572	11	61614595	FADS2	PC(16:0;0-20:4;0)	PC	G	A	0.196	-0.427	0.0411	2.5e-25	Known
1814	rs2845572	11	61614595	FADS2	PC(16:0;0-20:5;0)	PC	G	A	0.195	-0.2877	0.0395	3.1e-13	Known
1815	rs2845572	11	61614595	FADS2	PC(16:0;0-22:5;0)	PC	G	A	0.196	-0.3357	0.0403	7.6e-17	Known
1816	rs2845572	11	61614595	FADS2	PC(16:1;0-18:2;0)	PC	G	A	0.1963	0.2545	0.0393	9.3e-11	Known
1817	rs2845572	11	61614595	FADS2	PC(17:0;0-20:4;0)	PC	G	A	0.1964	-0.287	0.0417	5.9e-12	Known
1818	rs2845572	11	61614595	FADS2	PC(18:0;0-20:2;0)	PC	G	A	0.1984	0.2288	0.0418	4.6e-08	Known
1819	rs2845572	11	61614595	FADS2	PC(18:0;0-20:4;0)	PC	G	A	0.196	-0.5091	0.0408	8.9e-36	Known
1820	rs2845572	11	61614595	FADS2	PC(18:0;0-20:5;0)	PC	G	A	0.1945	-0.3337	0.0403	1.3e-16	Known
1821	rs2845572	11	61614595	FADS2	PC(18:0;0-22:5;0)	PC	G	A	0.195	-0.2417	0.0413	4.7e-09	Known
1822	rs2845572	11	61614595	FADS2	PC(18:1;0-18:2;0)	PC	G	A	0.1956	0.2316	0.0398	5.9e-09	Known
1823	rs2845572	11	61614595	FADS2	PC(18:1;0-20:4;0)	PC	G	A	0.1958	-0.4344	0.0413	7.8e-26	Known
1824	rs2845572	11	61614595	FADS2	PCO(16:0;0-20:4;0)	PCO	G	A	0.1954	-0.3548	0.0417	1.9e-17	Known
1825	rs2845572	11	61614595	FADS2	PCO(18:0;0-20:4;0)	PCO	G	A	0.1952	-0.2324	0.0414	1.9e-08	Known
1826	rs2845572	11	61614595	FADS2	PCO(18:1;0-20:4;0)	PCO	G	A	0.1953	-0.2741	0.0415	3.9e-11	Known
1827	rs2845572	11	61614595	FADS2	PI(18:0;0-18:2;0)	PI	G	A	0.1956	0.225	0.04	1.9e-08	Known
1828	rs2845572	11	61614595	FADS2	PI(18:0;0-20:3;0)	PI	G	A	0.1965	0.2277	0.0412	3.4e-08	Known
1829	rs2845572	11	61614595	FADS2	PE(18:0;0-18:2;0)	PE	G	A	0.1964	0.2585	0.0418	6.2e-10	Known
1830	rs2845572	11	61614595	FADS2	LPE(18:2;0)	LPE	G	A	0.195	0.2446	0.041	2.5e-09	Known
1831	rs2845572	11	61614595	FADS2	LPE(20:4;0)	LPE	G	A	0.1953	-0.2304	0.0419	3.8e-08	Known
1832	rs2845572	11	61614595	FADS2	LPC(20:4;0)	LPC	G	A	0.1956	-0.411	0.0402	1.6e-24	Known
1833	rs7935946	11	61615542	FADS2	CE(20:4;0)	CE	C	T	0.0862	-0.4047	0.0585	4.4e-12	Known
1834	rs7935946	11	61615542	FADS2	PC(16:0;0-20:4;0)	PC	C	T	0.0863	-0.3523	0.0585	1.7e-09	Known
1835	rs7935946	11	61615542	FADS2	PC(18:0;0-20:4;0)	PC	C	T	0.0863	-0.4043	0.0584	4.4e-12	Known
1836	rs7935946	11	61615542	FADS2	LPC(20:4;0)	LPC	C	T	0.0856	-0.319	0.0581	4e-08	Known
1837	rs174589	11	61615803	FADS2	PC(16:0;0-20:4;0)	PC	C	G	-0.8562	-0.2557	0.046	2.7e-08	Known
1838	rs174589	11	61615803	FADS2	PC(18:0;0-20:4;0)	PC	C	G	-0.8562	-0.2624	0.0457	9.3e-09	Known
1839	rs2851682	11	61616012	FADS2	CE(20:4;0)	CE	A	G	-0.8006	-0.53	0.0401	8.1e-40	Known
1840	rs2851682	11	61616012	FADS2	CE(20:5;0)	CE	A	G	-0.8011	-0.3368	0.0378	5.1e-19	Known
1841	rs2851682	11	61616012	FADS2	PC(16:0;0-20:4;0)	PC	A	G	-0.8007	-0.4268	0.0405	6.3e-26	Known
1842	rs2851682	11	61616012	FADS2	PC(16:0;0-20:5;0)	PC	A	G	-0.8016	-0.2875	0.039	1.7e-13	Known
1843	rs2851682	11	61616012	FADS2	PC(16:0;0-22:5;0)	PC	A	G	-0.8007	-0.3321	0.0398	7.1e-17	Known
1844	rs2851682	11	61616012	FADS2	PC(16:1;0-18:2;0)	PC	A	G	-0.8005	0.254	0.0388	5.9e-11	Known
1845	rs2851682	11	61616012	FADS2	PC(17:0;0-20:4;0)	PC	A	G	-0.8003	-0.2864	0.0413	3.9e-12	Known
1846	rs2851682	11	61616012	FADS2	PC(18:0;0-20:2;0)	PC	A	G	-0.7981	0.2306	0.0413	2.4e-08	Known
1847	rs2851682	11	61616012	FADS2	PC(18:0;0-20:4;0)	PC	A	G	-0.8006	-0.5095	0.0403	1.1e-36	Known
1848	rs2851682	11	61616012	FADS2	PC(18:0;0-20:5;0)	PC	A	G	-0.802	-0.3334	0.0398	5.4e-17	Known
1849	rs2851682	11	61616012	FADS2	PC(18:0;0-22:5;0)	PC	A	G	-0.802	-0.2406	0.0408	3.8e-09	Known
1850	rs2851682	11	61616012	FADS2	PC(18:1;0-18:2;0)	PC	A	G	-0.8012	0.2326	0.0393	3.2e-09	Known
1851	rs2851682	11	61616012	FADS2	PC(18:1;0-20:4;0)	PC	A	G	-0.8009	-0.4282	0.0409	1.2e-25	Known
1852	rs2851682	11	61616012	FADS2	PCO(16:0;0-20:4;0)	PCO	A	G	-0.8015	-0.3571	0.0413	5.1e-18	Known
1853	rs2851682	11	61616012	FADS2	PCO(18:0;0-20:4;0)	PCO	A	G	-0.8017	-0.2273	0.0409	2.7e-08	Known
1854	rs2851682	11	61616012	FADS2	PCO(18:1;0-20:4;0)	PCO	A	G	-0.8015	-0.2724	0.041	3.2e-11	Known
1855	rs2851682	11	61616012	FADS2	PI(18:0;0-18:2;0)	PI	A	G	-0.8012	0.2202	0.0396	2.7e-08	Known
1856	rs2851682	11	61616012	FADS2	PI(18:0;0-20:3;0)	PI	A	G	-0.8003	0.2224	0.0407	4.7e-08	Known
1857	rs2851682	11	61616012	FADS2	PE(18:0;0-18:2;0)	PE	A	G	-0.8003	0.2501	0.0413	1.4e-09	Known
1858	rs2851682	11	61616012	FADS2	LPE(18:2;0)	LPE	A	G	-0.8017	0.2392	0.0405	3.5e-09	Known
1859	rs2851682	11	61616012	FADS2	LPE(20:4;0)	LPE	A	G	-0.8014	-0.232	0.0414	2.1e-08	Known
1860	rs2851682	11	61616012	FADS2	LPC(20:4;0)	LPC	A	G	-0.8011	-0.4097	0.0398	6.6e-25	Known
1861	rs78791707	11	61616069	FADS2	CE(20:4;0)	CE	A	G	-0.9139	-0.4038	0.0584	4.8e-12	Known
1862	rs78791707	11	61616069	FADS2	PC(16:0;0-20:4;0)	PC	A	G	-0.9138	-0.3515	0.0585	1.8e-09	Known
1863	rs78791707	11	61616069	FADS2	PC(18:0;0-20:4;0)	PC	A	G	-0.9138	-0.4033	0.0584	4.8e-12	Known
1864	rs78791707	11	61616069	FADS2	LPC(20:4;0)	LPC	A	G	-0.9145	-0.318	0.058	4.3e-08	Known
1865	rs75471190	11	61616322	FADS2	CE(20:4;0)	CE	A	G	-0.9139	-0.4037	0.0584	4.8e-12	Known
1866	rs75471190	11	61616322	FADS2	PC(16:0;0-20:4;0)	PC	A	G	-0.9138	-0.3514	0.0584	1.8e-09	Known
1867	rs75471190	11	61616322	FADS2	PC(18:0;0-20:4;0)	PC	A	G	-0.9138	-0.4032	0.0583	4.8e-12	Known
1868	rs75471190	11	61616322	FADS2	LPC(20:4;0)	LPC	A	G	-0.9145	-0.318	0.058	4.3e-08	Known
1869	rs174590	11	61616977	FADS2	PC(16:0;0-20:4;0)	PC	G	C	0.1438	-0.2558	0.046	2.7e-08	Known
1870	rs174590	11	61616977	FADS2	PC(18:0;0-20:4;0)	PC	G	C	0.1438	-0.2624	0.0457	9.3e-09	Known
1871	rs115588270	11	61617015	FADS2	CE(20:4;0)	CE	C	G	-0.9139	-0.4034	0.0584	4.9e-12	Known
1872	rs115588270	11	61617015	FADS2	PC(16:0;0-20:4;0)	PC	C	G	-0.9138	-0.3513	0.0584	1.8e-09	Known
1873	rs115588270	11	61617015	FADS2	PC(18:0;0-20:4;0)	PC	C	G	-0.9138	-0.403	0.0583	4.9e-12	Known
1874	rs115588270	11	61617015	FADS2	LPC(20:4;0)	LPC	C	G	-0.9144	-0.318	0.058	4.3e-08	Known
1875	rs74330132	11	61617339	FADS2	CE(20:4;0)	CE	G	A	0.0861	-0.4033	0.0584	4.9e-12	Known
1876	rs74330132	11	61617339	FADS2	PC(16:0;0-20:4;0)	PC	G	A	0.0862	-0.3513	0.0584	1.8e-09	Known
1877	rs74330132	11	61617339	FADS2	PC(18:0;0-20:4;0)	PC	G	A	0.0862	-0.4029	0.0583	4.9e-12	Known
1878	rs74330132	11	61617339	FADS2	LPC(20:4;0)	LPC	G	A	0.0856	-0.318	0.058	4.3e-08	Known
1879	rs174591	11	61617676	FADS2	CE(20:4;0)	CE	T	A	0.2295	-0.3433	0.038	1.7e-19	Known
1880	rs174591	11	61617676	FADS2	PC(16:0;0-20:4;0)	PC	T	A	0.2296	-0.3302	0.038	3.3e-18	Known
1881	rs174591	11	61617676	FADS2	PC(16:0;0-20:5;0)	PC	T	A	0.2295	-0.2129	0.0365	5.4e-09	Known
1882	rs174591	11	61617676	FADS2	PC(16:0;0-22:5;0)	PC	T	A	0.2292	-0.204	0.0371	4e-08	Known
1883	rs174591	11	61617676	FADS2	PC(17:0;0-20:4;0)	PC	T	A	0.2272	-0.2482	0.0388	1.6e-10	Known
1884	rs174591	11	61617676	FADS2	PC(18:0;0-20:4;0)	PC	T	A	0.2296	-0.3568	0.0379	4.5e-21	Known
1885	rs174591	11	61617676	FADS2	PC(18:0;0-20:5;0)	PC	T	A	0.2264	-0.2236	0.0376	2.7e-09	Known
1886	rs174591	11	61617676	FADS2	PC(18:1;0-18:2;0)	PC	T	A	0.2293	0.2124	0.0369	8.3e-09	Known
1887	rs174591	11	61617676	FADS2	PC(18:1;0-20:4;0)	PC	T	A	0.2294	-0.2423	0.0384	2.8e-10	Known
1888	rs174591	11	61617676	FADS2	PCO(16:0;0-20:4;0)	PCO	T	A	0.229	-0.2178	0.0387	1.9e-08	Known
1889	rs174591	11	61617676	FADS2	PI(18:0;0-20:3;0)	PI	T	A	0.2299	0.2114	0.0377	2.1e-08	Known
1890	rs174591	11	61617676	FADS2	LPC(20:4;0)	LPC	T	A	0.2291	-0.2708	0.0378	7.9e-13	Known
1891	rs55896837	11	61617753	FADS2	CE(20:4;0)	CE	T	C	-0.9139	-0.4032	0.0584	5e-12	Known
1892	rs55896837	11	61617753	FADS2	PC(16:0;0-20:4;0)	PC	T	C	-0.9138	-0.3512	0.0584	1.9e-09	Known
1893	rs55896837	11	61617753	FADS2	PC(18:0;0-20:4;0)	PC	T	C	-0.9138	-0.4028	0.0583	5e-12	Known
1894	rs55896837	11	61617753	FADS2	LPC(20:4;0)	LPC	T	C	-0.9144	-0.318	0.058	4.3e-08	Known
1895	rs2727263	11	61618012	FADS2	CE(20:4;0)	CE	C	T	0.1668	-0.5044	0.0434	2.8e-31	Known
1896	rs2727263	11	61618012	FADS2	CE(20:5;0)	CE	C	T	0.1661	-0.3179	0.0408	6.9e-15	Known
1897	rs2727263	11	61618012	FADS2	PC(16:0;0-20:4;0)	PC	C	T	0.1668	-0.4216	0.0436	4.2e-22	Known
1898	rs2727263	11	61618012	FADS2	PC(16:0;0-20:5;0)	PC	C	T	0.1656	-0.2754	0.0421	5.9e-11	Known
1899	rs2727263	11	61618012	FADS2	PC(16:0;0-22:5;0)	PC	C	T	0.1667	-0.3099	0.0428	4.5e-13	Known
1900	rs2727263	11	61618012	FADS2	PC(16:1;0-18:2;0)	PC	C	T	0.1667	0.2313	0.0417	3e-08	Known
1901	rs2727263	11	61618012	FADS2	PC(17:0;0-20:4;0)	PC	C	T	0.1669	-0.2953	0.0443	2.6e-11	Known
1902	rs2727263	11	61618012	FADS2	PC(18:0;0-20:4;0)	PC	C	T	0.1669	-0.4811	0.0435	1.9e-28	Known
1903	rs2727263	11	61618012	FADS2	PC(18:0;0-20:5;0)	PC	C	T	0.1654	-0.3008	0.0431	2.8e-12	Known
1904	rs2727263	11	61618012	FADS2	PC(18:1;0-20:4;0)	PC	C	T	0.1665	-0.4112	0.044	1e-20	Known
1905	rs2727263	11	61618012	FADS2	PCO(16:0;0-20:4;0)	PCO	C	T	0.1656	-0.3189	0.0445	8.1e-13	Known
1906	rs2727263	11	61618012	FADS2	PCO(18:1;0-20:4;0)	PCO	C	T	0.1655	-0.2424	0.0442	4.1e-08	Known
1907	rs2727263	11	61618012	FADS2	LPE(18:2;0)	LPE	C	T	0.1654	0.2384	0.0437	4.8e-08	Known
1908	rs2727263	11	61618012	FADS2	LPC(20:4;0)	LPC	C	T	0.1659	-0.3626	0.043	3.5e-17	Known
1909	rs79303190	11	61618016	FADS2	CE(20:4;0)	CE	T	C	-0.9128	-0.4061	0.058	2.6e-12	Known
1910	rs79303190	11	61618016	FADS2	PC(16:0;0-20:4;0)	PC	T	C	-0.9127	-0.3473	0.0581	2.2e-09	Known
1911	rs79303190	11	61618016	FADS2	PC(18:0;0-20:4;0)	PC	T	C	-0.9127	-0.4051	0.058	2.8e-12	Known
1912	rs79303190	11	61618016	FADS2	LPC(20:4;0)	LPC	T	C	-0.9133	-0.3257	0.0576	1.6e-08	Known
1913	rs174592	11	61618608	FADS2	CE(16:0;0)	CE	A	G	-0.5655	-0.1712	0.0305	2.1e-08	Known
1914	rs174592	11	61618608	FADS2	CE(20:4;0)	CE	A	G	-0.5649	-0.5689	0.0309	6.6e-76	Known
1915	rs174592	11	61618608	FADS2	CE(20:5;0)	CE	A	G	-0.5655	-0.3423	0.0295	4.4e-31	Known
1916	rs174592	11	61618608	FADS2	TAG(56:5;0)	TAG	A	G	-0.5639	-0.176	0.0314	2.2e-08	Known
1917	rs174592	11	61618608	FADS2	TAG(56:6;0)	TAG	A	G	-0.5635	-0.2152	0.0297	4.6e-13	Known
1918	rs174592	11	61618608	FADS2	PC(16:0;0-18:2;0)	PC	A	G	-0.5657	0.2087	0.0313	2.6e-11	Known
1919	rs174592	11	61618608	FADS2	PC(16:0;0-20:4;0)	PC	A	G	-0.5644	-0.4947	0.0309	1.1e-57	Known
1920	rs174592	11	61618608	FADS2	PC(16:0;0-20:5;0)	PC	A	G	-0.5659	-0.3252	0.0302	5.9e-27	Known
1921	rs174592	11	61618608	FADS2	PC(16:0;0-22:4;0)	PC	A	G	-0.5655	-0.2659	0.0332	1.2e-15	Known
1922	rs174592	11	61618608	FADS2	PC(16:0;0-22:5;0)	PC	A	G	-0.5653	-0.3449	0.0308	4.8e-29	Known
1923	rs174592	11	61618608	FADS2	PC(16:1;0-18:2;0)	PC	A	G	-0.5647	0.2872	0.0302	2.1e-21	Known
1924	rs174592	11	61618608	FADS2	PC(17:0;0-20:4;0)	PC	A	G	-0.5667	-0.3523	0.0324	1.3e-27	Known
1925	rs174592	11	61618608	FADS2	PC(18:0;0-20:2;0)	PC	A	G	-0.562	0.2314	0.0326	1.3e-12	Known
1926	rs174592	11	61618608	FADS2	PC(18:0;0-20:4;0)	PC	A	G	-0.5648	-0.5617	0.0309	6.6e-74	Known
1927	rs174592	11	61618608	FADS2	PC(18:0;0-20:5;0)	PC	A	G	-0.5691	-0.3606	0.031	2.3e-31	Known
1928	rs174592	11	61618608	FADS2	PC(18:0;0-22:5;0)	PC	A	G	-0.5677	-0.2436	0.0319	2.3e-14	Known
1929	rs174592	11	61618608	FADS2	PC(18:1;0-18:2;0)	PC	A	G	-0.5658	0.2894	0.0308	5.1e-21	Known
1930	rs174592	11	61618608	FADS2	PC(18:1;0-20:4;0)	PC	A	G	-0.5651	-0.4326	0.0316	1e-42	Known
1931	rs174592	11	61618608	FADS2	PCO(16:0;0-20:4;0)	PCO	A	G	-0.5662	-0.3741	0.0322	3.2e-31	Known
1932	rs174592	11	61618608	FADS2	PCO(18:0;0-20:4;0)	PCO	A	G	-0.5664	-0.2507	0.032	4.5e-15	Known
1933	rs174592	11	61618608	FADS2	PCO(18:1;0-18:2;0)	PCO	A	G	-0.5675	0.193	0.0309	4.1e-10	Known
1934	rs174592	11	61618608	FADS2	PCO(18:1;0-20:4;0)	PCO	A	G	-0.5666	-0.2804	0.032	1.8e-18	Known
1935	rs174592	11	61618608	FADS2	PI(18:0;0-18:2;0)	PI	A	G	-0.566	0.2181	0.0313	3e-12	Known
1936	rs174592	11	61618608	FADS2	PI(18:0;0-20:3;0)	PI	A	G	-0.5642	0.2835	0.0316	3.2e-19	Known
1937	rs174592	11	61618608	FADS2	PI(18:0;0-20:4;0)	PI	A	G	-0.565	-0.2198	0.0318	4.5e-12	Known
1938	rs174592	11	61618608	FADS2	PE(18:0;0-18:2;0)	PE	A	G	-0.5659	0.2472	0.0326	3.3e-14	Known
1939	rs174592	11	61618608	FADS2	LPE(18:2;0)	LPE	A	G	-0.567	0.244	0.0317	1.3e-14	Known
1940	rs174592	11	61618608	FADS2	PEO(16:1;0-20:4;0)	PEO	A	G	-0.5683	-0.1844	0.0332	2.7e-08	Known
1941	rs174592	11	61618608	FADS2	LPE(20:4;0)	LPE	A	G	-0.566	-0.286	0.0323	8.5e-19	Known
1942	rs174592	11	61618608	FADS2	LPC(20:4;0)	LPC	A	G	-0.5656	-0.443	0.031	2.9e-46	Known
1943	rs174593	11	61618831	FADS2	CE(20:4;0)	CE	T	C	-0.7528	-0.3472	0.0368	4e-21	Known
1944	rs174593	11	61618831	FADS2	CE(20:5;0)	CE	T	C	-0.753	-0.196	0.0346	1.4e-08	Known
1945	rs174593	11	61618831	FADS2	PC(16:0;0-20:4;0)	PC	T	C	-0.7526	-0.3209	0.0368	2.6e-18	Known
1946	rs174593	11	61618831	FADS2	PC(16:0;0-20:5;0)	PC	T	C	-0.7529	-0.2062	0.0354	5.5e-09	Known
1947	rs174593	11	61618831	FADS2	PC(16:0;0-22:5;0)	PC	T	C	-0.7531	-0.2094	0.036	6.2e-09	Known
1948	rs174593	11	61618831	FADS2	PC(17:0;0-20:4;0)	PC	T	C	-0.7549	-0.2457	0.0376	6e-11	Known
1949	rs174593	11	61618831	FADS2	PC(18:0;0-20:4;0)	PC	T	C	-0.7527	-0.3519	0.0367	9.1e-22	Known
1950	rs174593	11	61618831	FADS2	PC(18:0;0-20:5;0)	PC	T	C	-0.756	-0.228	0.0364	3.9e-10	Known
1951	rs174593	11	61618831	FADS2	PC(18:1;0-18:2;0)	PC	T	C	-0.7531	0.2001	0.0358	2.2e-08	Known
1952	rs174593	11	61618831	FADS2	PC(18:1;0-20:4;0)	PC	T	C	-0.7528	-0.2454	0.0372	4.5e-11	Known
1953	rs174593	11	61618831	FADS2	PCO(16:0;0-20:4;0)	PCO	T	C	-0.7534	-0.2184	0.0376	6.2e-09	Known
1954	rs174593	11	61618831	FADS2	PI(18:0;0-20:3;0)	PI	T	C	-0.7522	0.2058	0.0366	1.9e-08	Known
1955	rs174593	11	61618831	FADS2	LPE(20:4;0)	LPE	T	C	-0.7532	-0.211	0.0378	2.3e-08	Known
1956	rs174593	11	61618831	FADS2	LPC(20:4;0)	LPC	T	C	-0.7533	-0.2805	0.0366	1.9e-14	Known
1957	rs916924	11	61619181	FADS2	CE(20:4;0)	CE	T	C	-0.9125	-0.4055	0.058	2.7e-12	Known
1958	rs916924	11	61619181	FADS2	PC(16:0;0-20:4;0)	PC	T	C	-0.9124	-0.3475	0.058	2.1e-09	Known
1959	rs916924	11	61619181	FADS2	PC(18:0;0-20:4;0)	PC	T	C	-0.9124	-0.4035	0.0579	3.2e-12	Known
1960	rs916924	11	61619181	FADS2	LPC(20:4;0)	LPC	T	C	-0.913	-0.3253	0.0576	1.6e-08	Known
1961	rs916925	11	61619294	FADS2	CE(20:4;0)	CE	G	A	0.0873	-0.4059	0.058	2.7e-12	Known
1962	rs916925	11	61619294	FADS2	PC(16:0;0-20:4;0)	PC	G	A	0.0873	-0.3472	0.0581	2.2e-09	Known
1963	rs916925	11	61619294	FADS2	PC(18:0;0-20:4;0)	PC	G	A	0.0874	-0.4049	0.058	2.8e-12	Known
1964	rs916925	11	61619294	FADS2	LPC(20:4;0)	LPC	G	A	0.0867	-0.3257	0.0576	1.6e-08	Known
1965	rs174594	11	61619829	FADS2	CE(16:0;0)	CE	C	A	0.4348	0.1691	0.0306	3.1e-08	Known
1966	rs174594	11	61619829	FADS2	CE(20:4;0)	CE	C	A	0.4354	0.5672	0.0309	2.2e-75	Known
1967	rs174594	11	61619829	FADS2	CE(20:5;0)	CE	C	A	0.4348	0.3414	0.0295	6.8e-31	Known
1968	rs174594	11	61619829	FADS2	TAG(56:5;0)	TAG	C	A	0.4364	0.1741	0.0315	3.2e-08	Known
1969	rs174594	11	61619829	FADS2	TAG(56:6;0)	TAG	C	A	0.4368	0.2133	0.0297	7.4e-13	Known
1970	rs174594	11	61619829	FADS2	PC(16:0;0-18:2;0)	PC	C	A	0.4346	-0.2106	0.0313	1.8e-11	Known
1971	rs174594	11	61619829	FADS2	PC(16:0;0-20:4;0)	PC	C	A	0.4358	0.4928	0.0309	3.5e-57	Known
1972	rs174594	11	61619829	FADS2	PC(16:0;0-20:5;0)	PC	C	A	0.4344	0.3241	0.0303	8.9e-27	Known
1973	rs174594	11	61619829	FADS2	PC(16:0;0-22:4;0)	PC	C	A	0.4348	0.2636	0.0332	2.2e-15	Known
1974	rs174594	11	61619829	FADS2	PC(16:0;0-22:5;0)	PC	C	A	0.435	0.3424	0.0309	1.3e-28	Known
1975	rs174594	11	61619829	FADS2	PC(16:1;0-18:2;0)	PC	C	A	0.4356	-0.2887	0.0302	1.4e-21	Known
1976	rs174594	11	61619829	FADS2	PC(17:0;0-20:4;0)	PC	C	A	0.4336	0.3506	0.0324	2.6e-27	Known
1977	rs174594	11	61619829	FADS2	PC(18:0;0-20:2;0)	PC	C	A	0.4383	-0.2337	0.0327	8.3e-13	Known
1978	rs174594	11	61619829	FADS2	PC(18:0;0-20:4;0)	PC	C	A	0.4355	0.5588	0.0309	4.5e-73	Known
1979	rs174594	11	61619829	FADS2	PC(18:0;0-20:5;0)	PC	C	A	0.4312	0.3596	0.031	3.8e-31	Known
1980	rs174594	11	61619829	FADS2	PC(18:0;0-22:5;0)	PC	C	A	0.4326	0.241	0.0319	4.5e-14	Known
1981	rs174594	11	61619829	FADS2	PC(18:1;0-18:2;0)	PC	C	A	0.4345	-0.2905	0.0308	3.9e-21	Known
1982	rs174594	11	61619829	FADS2	PC(18:1;0-20:4;0)	PC	C	A	0.4352	0.4309	0.0316	2.5e-42	Known
1983	rs174594	11	61619829	FADS2	PCO(16:0;0-20:4;0)	PCO	C	A	0.4341	0.3733	0.0322	4.8e-31	Known
1984	rs174594	11	61619829	FADS2	PCO(18:0;0-20:4;0)	PCO	C	A	0.4339	0.2506	0.032	4.8e-15	Known
1985	rs174594	11	61619829	FADS2	PCO(18:1;0-18:2;0)	PCO	C	A	0.4329	-0.1935	0.0309	3.8e-10	Known
1986	rs174594	11	61619829	FADS2	PCO(18:1;0-20:4;0)	PCO	C	A	0.4337	0.2796	0.032	2.3e-18	Known
1987	rs174594	11	61619829	FADS2	PI(18:0;0-18:2;0)	PI	C	A	0.4343	-0.2203	0.0313	1.9e-12	Known
1988	rs174594	11	61619829	FADS2	PI(18:0;0-20:3;0)	PI	C	A	0.4361	-0.2855	0.0317	1.9e-19	Known
1989	rs174594	11	61619829	FADS2	PI(18:0;0-20:4;0)	PI	C	A	0.4353	0.2171	0.0318	8.3e-12	Known
1990	rs174594	11	61619829	FADS2	PE(18:0;0-18:2;0)	PE	C	A	0.4344	-0.2493	0.0326	2e-14	Known
1991	rs174594	11	61619829	FADS2	LPE(18:2;0)	LPE	C	A	0.4333	-0.2448	0.0317	1.2e-14	Known
1992	rs174594	11	61619829	FADS2	PEO(16:1;0-20:4;0)	PEO	C	A	0.432	0.1831	0.0332	3.5e-08	Known
1993	rs174594	11	61619829	FADS2	LPE(20:4;0)	LPE	C	A	0.4343	0.2852	0.0323	1.1e-18	Known
1994	rs174594	11	61619829	FADS2	LPC(20:4;0)	LPC	C	A	0.4347	0.4417	0.031	5.8e-46	Known
1995	rs174597	11	61621040	FADS2	PC(16:0;0-20:4;0)	PC	G	C	0.1458	-0.252	0.0456	3.2e-08	Known
1996	rs174598	11	61621194	FADS2	CE(20:4;0)	CE	G	A	0.3502	-0.5049	0.0329	3.2e-53	Known
1997	rs174598	11	61621194	FADS2	CE(20:5;0)	CE	G	A	0.3498	-0.296	0.0312	2.2e-21	Known
1998	rs174598	11	61621194	FADS2	TAG(56:6;0)	TAG	G	A	0.3512	-0.1765	0.0313	1.7e-08	Known
[truncated: 1,757 more rows]
