# Supplementary material for: Genetic architecture of human plasma lipidome and its link to cardiovascular disease
Source: Nat Commun. 2019 Sep 24;10:4329. doi: 10.1038/s41467-019-11954-8 (PMC6760179; doi:10.1038/s41467-019-11954-8)
Supplement: Supplementary file 7 — Supplementary Data 3 [file 41467_2019_11954_MOESM7_ESM.xlsx]

## Sheet: Sheet1
Supplementary Data 3: Association statistics for the lead variants in the 35 genome-wide significant loci
											EUFAM 1				EUFAM 2				FINRISK				Metaanalysis			Known or New						Conditional analysis with known variants *			Adjusted analysis for traditional lipid measures #
S.N.	SNP	Chr	Position	Nearest gene	Change	Ref	Alt	MA	MAF	Lipid species	N	Beta	SE	P	N	Beta	SE	P	N	Beta	SE	P	Beta	SE	P	Known/new	LD with known variant in the locus	Previously known locus	Previous associations in traditional lipids measures GWAS	Previous associations in mGWAS@	New associations in our study	Beta	SE	P	Beta	SE	P
1	rs201385366	1	897866	KLHL17	Intronic	C	T	T	0.0192	LPE(22:6;0)	329	-0.0756197	0.575539	0.895497	665	-0.884151	0.200984	1.34165e-05	1020	-1.0187	0.27241	0.00018436	-0.8736	0.1586	3.63078e-08	New					LPE(22:6;0)	NA	NA	NA	-0.8878	0.1799	8.044e-07
2	rs187163948	1	14399146	KAZN	Intronic	G	A	A	0.0113	TAG(53:3;0)	327	1.00995	0.485983	0.0362791	668	0.817163	0.269961	0.00254867	864.002	1.0388	0.24331	1.9593e-05	0.9496	0.1723	3.54813e-08	New					TAG(53:3;0)	NA	NA	NA	0.1599	0.1011	0.1136
3	rs76866386	2	44075483	ABCG5/8	Intronic	T	C	C	0.0767	CE(20:2;0)	318	-0.163368	0.1463	0.26252	595	-0.371138	0.127641	0.00377804	968.993	-0.46149	0.080054	8.1782e-09	-0.3923	0.0627	3.89045e-10	Known	R-sq = 0.98; D' = 1	ABCG5/8	TC, LDL-C		CE(20:2;0)	0.009	0.077	0.9073	-0.3589	0.0572	3.378e-10
4	rs58029241	2	98701245	VWA3B	Intergenic	T	A	A	0.0622	TAG(50:1;0)	329	0.443907	0.154904	0.00422962	668	0.464787	0.10984	2.85524e-05	1008.99	0.27929	0.093065	0.0026911	0.369	0.0657	1.90546e-08	New					TAG(50:1;0)	NA	NA	NA	0.1078	0.0358	0.002617
5	rs13070110	3	21393248	ZNF385D	Intergenic	T	C	C	0.085	Total CER	329	0.332224	0.143982	0.0212107	668	0.289717	0.0903714	0.0013486	1023	0.35843	0.078999	5.7026e-06	0.3302	0.0561	3.89045e-09	New					CER(40:1;2), CER(42:1;2)	NA	NA	NA	0.2265	0.0476	1.907e-06
6	rs10212439	3	142655053	PAQR9	Intergenic	T	C	T	0.398	PI(18:0;0-18:1;0)	328	0.244759	0.0806235	0.00254349	668	0.250454	0.0570188	1.13171e-05	1019	0.1228	0.043162	0.0044403	0.1785	0.0322	3.0903e-08	Known	R-sq = 0.27; D' = 0.89	PAQR9		PE(34:1;0), PE(36:1;0)		0.126	0.0349	0.0003053	0.1753	0.0288	1.185e-09
7	rs13151374	4	8122221	ABLIM2	Intronic	G	A	A	0.1527	TAG(50:1;0)	329	0.368458	0.0918126	0.00010255	668	0.137474	0.0812542	0.0918796	1009.01	0.25784	0.06369	5.159e-05	0.2468	0.0448	3.71535e-08	New					TAG(50:1;0), TAG(50:2;0)	NA	NA	NA	0.0403	0.0251	0.1093
8	rs186689484	4	97033701	PDHA2	Intergenic	G	A	A	0.0509	TAG(52:4;0)	329	-0.554322	0.125266	2.46352e-05	668	-0.33209	0.13017	0.0105511	1004	-0.33033	0.11364	0.0036523	-0.3979	0.0726	4.16869e-08	New					TAG(52:4;0)	NA	NA	NA	-0.1756	0.045	9.372e-05
9	rs543895501	6	74120350	DDX43	Intronic	C	T	T	0.0134	Total LPC	329	1.13458	0.276132	0.000184097	668	1.01988	0.24645	4.36691e-05	1022.99	0.45121	0.27312	0.098519	0.8669	0.1562	2.88403e-08	New					Tot_LPC	NA	NA	NA	0.6966	0.1588	1.15e-05
10	rs4896307	6	138297840	TNFAIP3	Intergenic	C	T	T	0.2163	PCO(16:1;0-16:0;0)	328	-0.273771	0.0972117	0.00547932	663	-0.231746	0.0710217	0.00118442	1008.99	-0.21037	0.056787	0.00021177	-0.2273	0.0412	3.31131e-08	New					PCO(16:1;0-16:0;0)	NA	NA	NA	-0.1917	0.0402	1.821e-06
11	rs534693155	7	101081274	COL26A1	Intronic	A	G	G	0.0104	LPC(16:1;0)	329	1.51792	0.480055	0.00172133	663	0.83914	0.322948	0.00943305	1012	1.6146	0.38358	2.5623e-05	1.2381	0.2252	3.89045e-08	New					LPC(16:1;0)	NA	NA	NA	1.2869	0.2594	7.011e-07
12	rs10281741	7	157793122	PTPRN2	Intronic	G	C	C	0.2254	TAG(54:6;0)	328	0.338879	0.0822221	4.70947e-05	668	0.20768	0.0668377	0.0019733	999	0.16273	0.051516	0.0015841	0.2083	0.0372	2.18776e-08	New					TAG(54:6;0)	NA	NA	NA	0.078	0.0309	0.01164
13	rs1478898	8	11395079	BLK	Intronic	G	A	A	0.4399	PC(16:0;0-16:0;0)	329	0.216997	0.0708186	0.00233451	668	0.25268	0.0533944	3.09088e-06	1023.01	0.11071	0.043645	0.011192	0.1741	0.0312	2.45471e-08	Independent signal in known locus	R-sq <0.1; D' = 0.45	PINX1			PC(16:0;0-16:0;0)	0.1646	0.0325	4.084e-07	0.1172	0.0278	2.583e-05
14	rs11570891	8	19822810	LPL	Intronic	C	T	T	0.0749	TAG(52:3;0)	329	-0.237705	0.153626	0.122838	668	-0.395548	0.112275	0.000444496	1009	-0.3276	0.078194	2.7942e-05	-0.3336	0.0601	2.88403e-08	Known	R-sq = 0.972; D' = 1	LPL	TG, HDL-C	DAG(16:1;0-18:1;0), DAG(18:1;0-18:2;0), Fatty acids	TAG(52:3;0)	0.018	0.077	0.8156	-0.0686	0.03	0.02237
15	rs146717710	9	137549865	COL5A1	Intronic	C	T	T	0.0111	PC(16:0;0-16:1;0)	328	-1.31085	0.62352	0.0361435	668	-0.967507	0.296684	0.00121952	1023	-1.0305	0.24979	3.703e-05	-1.0304	0.1854	2.75423e-08	New					PC(16:0;0-16:1;0)	NA	NA	NA	-0.8772	0.2003	1.186e-05
16	rs140645847	10	118863255	SHTN1	Intronic	G	T	T	0.1009	LPE(20:4;0)	329	-0.24233	0.1316	0.0666861	664	-0.491813	0.0996335	1.0112e-06	1022.99	-0.23827	0.080884	0.0032213	-0.32	0.0579	3.31131e-08	Independent signal in known locus	R-sq <0.1;D' <0.1	PNLIPRP2		PE(36:1;0)	LPE(20:4;0)	-0.3175	0.0583	5.047e-08	-0.2876	0.0591	1.149e-06
17	rs28456	11	61589481	FADS2	Intronic	A	G	G	0.4054	CE(20:4;0)	329	-0.559919	0.0727702	2.41696e-13	668	-0.554295	0.0520132	3.3e-24	1022.99	-0.61602	0.044985	1.1055e-42	-0.5852	0.0314	1.07152e-77	Known	R-sq = 0.99; D' = 1	FADS1-2-3	TG, LDL-C, TC, HDL-C	PCs, LPCs, CEs, DAGs, TAGs, LPEs, SMs, PEs	CE(22:6;0), PC(17:0;0-20:4;0), PC(18:0;0-20:2;0), PC(18:1;0-20:4;0), TAG(56:5;0), TAG(56:6;0), PI(18:0;0-20:3;0), PEO(16:1;0-18:2;0)	0.0108	0.0401	0.7883	-0.5717	0.0272	6.93e-98
18	rs964184	11	116648917	APOA5	Intergenic	G	C	G	0.1449	TAG(52:3;0)	329	-0.21	0.11	0.069	668	-0.29	0.08	0.00012	1009	-0.25	0.06	5.2e-05	-0.2578	0.0449	9.54993e-09	Known	R-sq = 0.74; D' = 0.97	APOA1/C3/A4/A5	TG, LDL-C, TC, HDL-C	MAGs, DAGs, PCs, TAGs	TAG(50:3;0), TAG(51:3;0), TAG(56:4;0)	NA	NA	NA
19	rs10790495	11	122198706	MIR100HG	Intronic	A	G	A	0.4099	TAG(56:4;0)	325	-0.185111	0.0797236	0.0207573	579	-0.21428	0.0643487	0.000891934	875	-0.20347	0.051264	7.2194e-05	-0.2031	0.0362	2.0893e-08	Independent signal in known locus	R-sq = 0.01; D' = 0.16	UBASH3B			TAG(56:4;0)	-0.2016	0.0376	8.483e-08	-0.0914	0.0248	0.0002332
20	rs117388573	12	78980665	SYT1	Intergenic	A	G	G	0.0198	LPC(14:0;0)	326	-0.758231	0.259546	0.00370883	638	-0.9264	0.193156	3.05016e-06	964.003	-0.61429	0.19931	0.0020557	-0.7671	0.1254	9.77237e-10	New					LPC(14:0;0)	NA	NA	NA	-0.6616	0.1252	1.265e-07
21	rs512948	13	52374489	DHRS12	Intronic	T	C	C	0.2247	LPE(18:2;0)	329	-0.12237	0.0911022	0.179072	665	-0.203868	0.0655444	0.0018828	1023	-0.251	0.052472	1.7228e-06	-0.2162	0.0381	1.38038e-08	New					LPE(18:2;0)	NA	NA	NA	-0.2191	0.0371	3.571e-09
22	rs8008070	14	64233720	SYNE2	Intronic	A	T	T	0.1329	SM(32:1;2)	329	0.396843	0.111444	0.000420377	668	0.468756	0.0831313	2.81341e-08	1023	0.51503	0.060746	2.282e-17	0.4838	0.0456	2.88403e-26	Known	R-sq = 0.81; D' = 1	SGPP1		PC(28:1;0), SMs		-0.0001	0.0634	0.9986	0.4968	0.04	1.943e-35
23	rs3902951	14	69789755	GALNT16	Intronic	T	G	G	0.3611	PEO(18:1;0-18:2;0)	325	0.00472023	0.0912267	0.958735	665	0.201072	0.0575852	0.000507935	1011	0.22375	0.045314	7.9013e-07	0.1892	0.0337	1.94984e-08	New					PEO(18:1;0-18:2;0)	NA	NA	NA	0.1772	0.0322	3.589e-08
24	rs35861938	15	45637343	GATM	Intergenic	T	C	C	0.398	PCO(18:2;0-18:1;0)	325	0.22077	0.0801461	0.00664261	662	0.149259	0.0544912	0.00643923	1016	0.18206	0.043531	2.8848e-05	0.177	0.0318	2.69153e-08	Independent signal in known locus	R-sq < 0.01; D' = 0.50	FRMD5			PCO(18:2;0-18:1;0)	0.1706	0.0326	1.605e-07	0.1198	0.0282	2.199e-05
25	rs261290	15	58678720	LIPC	Intronic	T	C	T	0.3826	PE(18:0;0-20:4;0)	324	-0.461338	0.0737869	2.27574e-09	668	-0.342524	0.0543536	5.16209e-10	1012.99	-0.35417	0.044431	1.5717e-15	-0.3683	0.0317	3.98107e-31	Known	R-sq = 0.82; D' = 1	LIPC	TG, TC, HDL-C	LPEs, PEs, DAG(16:1;0-18:1;0)		NA	NA	NA	-0.2776	0.0241	8.099e-31
26	rs35221977	16	79563576	MAF	Intronic	G	C	C	0.0542	LPC(16:0;0)	329	-0.644152	0.168892	0.000164892	668	-0.366672	0.128171	0.00434052	1023	-0.45156	0.10846	3.1384e-05	-0.4583	0.0756	1.34896e-09	New					LPC(16:0;0)	NA	NA	NA	-0.456	0.0767	2.775e-09
27	rs79202680	17	4692640	GLTPD2	Intronic	G	T	T	0.0323	SM(34:0;2)	329	-1.04125	0.186023	1.0179e-07	660	-1.17382	0.162162	1.15219e-12	1020	-0.60993	0.12206	5.8193e-07	-0.8534	0.0881	3.38844e-22	Known	R-sq = 0.78; D' = 1	TM4SF5	TG	SM(41:1;0)	SM(34:0;2), SM(40:1;2), SM(42:2;2)	-0.2655	0.1163	0.02241	-0.7828	0.0818	1.114e-21
28	rs143203352	17	77293933	RBFOX3	Intronic	T	C	C	0.0241	PC(16:0;0-18:1;0)	329	0.831012	0.193216	2.94683e-05	668	0.446818	0.205896	0.0299163	1023	0.53986	0.15785	0.0006262	0.5971	0.1079	3.16228e-08	Independent signal in known locus	R-sq <0.1; D' = 0.24	PGS1			PC(16:0;0-18:1;0)	0.5804	0.11	1.304e-07	0.2928	0.0884	0.0009292
29	rs151223356	18	18627427	ROCK1	Intronic	A	C	C	0.0133	LPC(14:0;0)	326	1.20774	0.332872	0.000351844	638	0.79948	0.256049	0.00185716	963.996	1.0001	0.22125	6.1849e-06	0.9734	0.1529	1.90546e-10	Independent signal in known locus	R-sq <0.01; D' = 1.0	ABHD3			LPC(14:0;0)	1.0008	0.1579	2.353e-10	1.0863	0.1617	1.847e-11
30	rs7246617	19	8272163	CERS4	Intergenic	G	A	A	0.4021	SM(38:2;2)	329	0.157174	0.0712669	0.0272266	668	0.342823	0.0534541	3.11277e-10	1023	0.215	0.043805	9.2012e-07	0.2465	0.0312	2.51189e-15	Known	R-sq = 1; D' = 1	CERS4		CER(38:1;0), SM(38:2;2), SM(38:1:2), SM(36:2:2), SM(36:1;2), SM(40:2;2)		0.0025	0.0484	0.9588	0.2404	0.0292	1.781e-16
31	rs2455069	19	51728641	CD33	Missense	A	G	G	0.3832	TAG(52:5;0)	329	-0.123988	0.0743851	0.0957551	668	-0.228384	0.0573416	7.20449e-05	985	-0.19461	0.047584	4.3164e-05	-0.1929	0.0336	9.3e-09	Independent signal in known locus	R-sq <0.1; D' = 0.15	HAS1			TAG(52:5;0), TAG(54:6;0)	-0.213	0.0392	4.967e-08	-0.0578	0.0228	0.01142
32	rs8736	19	54677189	MBOAT7	UTR	C	T	T	0.3875	PI(18:0;0-20:4;0)	329	-0.383904	0.0826315	4.70674e-06	668	-0.399486	0.0578983	1.32986e-11	1022.99	-0.35769	0.048131	1.0739e-13	-0.3757	0.0344	9.77237e-28	Known	R-sq =0.85; D' = 0.95	LILRA3	HDL-C	LPI(18:2;0), LPI(20:4;0), PI(16:0;0-18:2;0), PI(16:0;0-18:1;0), PI(18:0;0-20:4;0), PI(18:0;0-18:2;0)	PI(18:0;0-20:3;0)	-0.102	0.0456	0.02542	-0.3633	0.0313	4.237e-31
33	rs4374298	19	55738746	TMEM86B	Synonymous	G	A	A	0.1658	PEO(16:1;0-20:4;0)	314	-0.219647	0.11573	0.0593881	666	-0.213222	0.0771121	0.0059871	982.992	-0.28012	0.060782	4.0528e-06	-0.2505	0.0449	2.34423e-08	Independent signal in known locus	R-sq <0.1; D' <0.1	LILRA3/5			PEO(16:1;0-20:4;0)	20:4)	0.0496	2.94e-08	-0.2447	0.0431	1.336e-08
34	rs364585	20	12962718	SPTLC3	Intergenic	A	G	A	0.3299	Total CER	329	-0.193913	0.0709801	0.00665523	668	-0.128862	0.0601782	0.0322947	1023	-0.23715	0.044469	9.6613e-08	-0.1994	0.0325	9.12011e-10	Known	Same lead SNP	SPTLC3	LDL-C	CERs, SPMs, PCs,	CER(40:2;2)	-0.0001	0.0454	0.9983	-0.2509	0.0271	1.934e-20
35	rs186680008	22	39754367	SYNGR1	Intronic	A	C	C	0.0149	CE(20:3;0)	329	-0.566912	0.269351	0.0352645	668	-0.644742	0.277927	0.0207934	1023	-1.0342	0.21074	9.2286e-07	-0.8101	0.1456	2.63027e-08	Independent signal in known locus		NPR1			CE(20:3;0)	CE(20:3;0)	NA	NA	-0.6308	0.1228	2.798e-07
@ Obtained from the SNiPA and PhenoScanner databases. More details are provided in Supplementary Table.
*Conditonal analysis was performed adjusting for all the previously known variants in the region separately in three batches and meta-analysis were performed on the conditioned association statistics.
# Tradtional lipids adjusted analysis were performed by adjusting for the plasma levels of traditional lipids including HDL-C, LDL-C, TG, and Total cholesterol.
MA: Minor allele; Ref: Reference allele; Alt: Alternate allele; MAF: Minor allele frequency, N: Number of samples included, Beta: Effect size for alternate allele, SE: Standard error
Loci significant at study-wide significance after correcting for multiple phenotypes are highlighted in bold text.
Chromosomal positions are based on hg19 reference sequence
