# Supplementary material for: Genetic architecture of human plasma lipidome and its link to cardiovascular disease
Source: Nat Commun. 2019 Sep 24;10:4329. doi: 10.1038/s41467-019-11954-8 (PMC6760179; doi:10.1038/s41467-019-11954-8)
Supplement: Supplementary file 8 — Supplementary Data 4 [file 41467_2019_11954_MOESM8_ESM.xlsx]

## Sheet: Sheet1
Supplementary Data 4: Associations of lipid species associated loci with lipid related metabolites in previous metabolomics GWAS
S.N.	Locus	Metabolite	Lipid species	P	Study
1	APOA5	palmitoyl-linoleoyl-glycerol (16:0/18:2) [2]	DAG(16:0;0-18:2;0)	1.55e-09	Long et al. 2017
2	APOA5	palmitoyl-linoleoyl-glycerol (16:0/18:2)	DAG(16:0;0-18:2;0)	5.18e-09	Long et al. 2017
3	APOA5	oleoyl-linoleoyl-glycerol (18:1/18:2) [2]	DAG(18:1;0-18:2;0)	1.85e-13	Long et al. 2017
4	APOA5	oleoyl-linoleoyl-glycerol (18:1/18:2) [1]	DAG(18:1;0-18:2;0)	7.44e-14	Long et al. 2017
5	APOA5	DAG 34:2	DAG(34:2;0)	6e-09	Rhee et al. 2013
6	APOA5	DAG 36:1	DAG(36:1;0)	8.2e-09	Rhee et al. 2013
7	APOA5	DAG 36:2	DAG(36:2;0)	1.3e-11	Rhee et al. 2013
8	APOA5	18:2 linoleic acid (LA)	linoleic acid (LA)	1.14e-28	Kettunen et al. 2016
9	APOA5	1-oleoylglycerol (1-monoolein)	MAG(18:1;0)	1.2e-09	Shin et al. 2014
10	APOA5	1-linoleoylglycerol (1-monolinolein)	MAG(18:2;0)	1.64e-08	Shin et al. 2014
12	APOA5	PC aa C34:2	PC(34:2;0)	4.11e-16	Draisma et al. 2015
13	APOA5	PC aa C36:2	PC(36:2;0)	1.06e-12	Draisma et al. 2015
14	APOA5	PC aa C36:3	PC(36:3;0)	4.88e-10	Draisma et al. 2015
15	APOA5	PC aa C38:6	PC(38:6;0)	1.04e-08	Draisma et al. 2015
16	APOA5	PC ae C36:2	PCO(36:2;0)	8.01e-10	Draisma et al. 2015
17	APOA5	TAG 52:3	TAG(52:3;0)	1.7e-08	Rhee et al. 2013
18	APOA5	TAG 52:4	TAG(52:4;0)	2.4e-10	Rhee et al. 2013
19	APOA5	TAG 52:5	TAG(52:5;0)	7.4e-09	Rhee et al. 2013
20	APOA5	TAG 54:2	TAG(54:2;0)	1.9e-10	Rhee et al. 2013
21	APOA5	TAG 54:3	TAG(54:3;0)	3.2e-09	Rhee et al. 2013
22	APOA5	TAG 54:5	TAG(54:5;0)	9.8e-09	Rhee et al. 2013
23	APOA5	TAG 56:10	TAG(56:10;0)	1.5e-10	Rhee et al. 2013
24	APOA5	TAG 56:3	TAG(56:3;0)	2.8e-11	Rhee et al. 2013
25	APOA5	TAG 56:9	TAG(56:9;0)	4.7e-08	Rhee et al. 2013
26	APOA5	%PC-O(32:0;0)	PCO(32:0;0)	1.71e-10	Demirkan et al. 2012
27	APOA5	%PC-O(34:1;0)	PCO(34:1;0)	1.71e-10	Demirkan et al. 2012
28	FADS1-2-3	CE 16:0	CE(16:0;0)	1.8e-10	Rhee et al. 2013
29	FADS1-2-3	CE 18:3	CE(18:3;0)	5.5e-09	Rhee et al. 2013
30	FADS1-2-3	CE 20:4	CE(20:4;0)	4.7e-37	Rhee et al. 2013
31	FADS1-2-3	CE 20:5	CE(20:5;0)	7.8e-21	Rhee et al. 2013
32	FADS1-2-3	LPC 20:3	LPC(20:3;0)	4.4e-10	Rhee et al. 2013
33	FADS1-2-3	lysoPC a C20:4	LPC(20:4;0)	2.59477e-51	Illig et al. 2010
34	FADS1-2-3	LPC 20:4	LPC(20:4;0)	9.7e-41	Rhee et al. 2013
35	FADS1-2-3	LPC 20:5	LPC(20:5;0)	1.6e-23	Rhee et al. 2013
36	FADS1-2-3	LPC 22:6	LPC(22:6;0)	1.3e-13	Rhee et al. 2013
37	FADS1-2-3	LPE 18:2	LPE(18:2;0)	2.4e-16	Rhee et al. 2013
38	FADS1-2-3	LPE 20:4	LPE(20:4;0)	7e-16	Rhee et al. 2013
39	FADS1-2-3	SM C22:3	SM(40:3;2)	1.71953e-15	Illig et al. 2010
40	FADS1-2-3	PC aa C34:2	PC(34:2;0)	1.15244e-10	Illig et al. 2010
41	FADS1-2-3	PC 34:2	PC(34:2;0)	1.3e-13	Rhee et al. 2013
42	FADS1-2-3	PC 34:3	PC(34:3;0)	1.7e-10	Rhee et al. 2013
43	FADS1-2-3	PC aa C34:4	PC(34:4;0)	1.2591e-15	Illig et al. 2010
44	FADS1-2-3	PC aa C36:2	PC(36:2;0)	6.7004e-13	Illig et al. 2010
45	FADS1-2-3	PC 36:2	PC(36:2;0)	2.6e-12	Rhee et al. 2013
46	FADS1-2-3	PC(36:4;0)	PC(36:4;0)	4.52e-08	Gieger et al. 2008
47	FADS1-2-3	PC aa C36:4	PC(36:4;0)	2.2701e-43	Illig et al. 2010
48	FADS1-2-3	PC aa C36:5	PC(36:5;0)	1.41669e-15	Illig et al. 2010
49	FADS1-2-3	PC aa C38:4	PC(38:4;0)	1.57751e-47	Illig et al. 2010
50	FADS1-2-3	PC 38:4	PC(38:4;0)	2.7e-61	Rhee et al. 2013
51	FADS1-2-3	PC aa C38:5	PC(38:5;0)	3.60732e-27	Illig et al. 2010
52	FADS1-2-3	PC 38:5	PC(38:5;0)	1.4e-32	Rhee et al. 2013
53	FADS1-2-3	PC aa C40:4	PC(40:4;0)	8.68631e-12	Illig et al. 2010
54	FADS1-2-3	PC aa C40:5	PC(40:5;0)	3.91663e-11	Illig et al. 2010
55	FADS1-2-3	PC 40:6	PC(40:6;0)	3.5e-13	Rhee et al. 2013
56	FADS1-2-3	PC aa C42:4	PC(42:4;0)	2.9303e-11	Illig et al. 2010
57	FADS1-2-3	PC ae C34:2	PCO(34:2;0)	1.90489e-09	Illig et al. 2010
58	FADS1-2-3	PC ae C36:2	PCO(36:2;0)	5.47315e-13	Illig et al. 2010
59	FADS1-2-3	PC ae C36:3	PCO(36:3;0)	1.02912e-09	Illig et al. 2010
60	FADS1-2-3	PC ae C36:4	PCO(36:4;0)	5.97789e-11	Illig et al. 2010
61	FADS1-2-3	PC ae C36:5	PCO(36:5;0)	1.51496e-20	Illig et al. 2010
62	FADS1-2-3	PC ae C38:4	PCO(38:4;0)	2.35911e-25	Illig et al. 2010
63	FADS1-2-3	PC ae C38:5	PCO(38:5;0)	1.25231e-18	Illig et al. 2010
64	FADS1-2-3	PC ae C40:4	PCO(40:4;0)	9.65331e-18	Illig et al. 2010
65	FADS1-2-3	PC ae C40:5	PCO(40:5;0)	4.96356e-15	Illig et al. 2010
66	FADS1-2-3	PC ae C42:5	PCO(42:5;0)	8.79141e-12	Illig et al. 2010
67	FADS1-2-3	PC ae C44:5	PCO(44:5;0)	9.84599e-11	Illig et al. 2010
68	FADS1-2-3	PC ae C44:6	PCO(44:6;0)	6.50753e-12	Illig et al. 2010
69	FADS1-2-3	SM 18:1	SM(36:2;2)	3.94473e-11	Hicks et al. 2009
70	FADS1-2-3	SM C20:2	SM(38:2;2)	2.54351e-10	Illig et al. 2010
71	FADS1-2-3	TAG 54:4	TAG(54:4;0)	4.8e-08	Rhee et al. 2013
72	FADS1-2-3	TAG 58:10	TAG(58:10;0)	8.1e-17	Rhee et al. 2013
73	FADS1-2-3	TAG 58:11	TAG(58:11;0)	2.5e-16	Rhee et al. 2013
74	FADS1-2-3	adrenate (22:4n6)	adrenate (22:4n6)	8.1e-12	Long et al. 2017
75	FADS1-2-3	adrenate (22:4n6)	adrenate (22:4n6)	4.08e-20	Shin et al. 2014
76	FADS1-2-3	arachidonate (20:4n6)	arachidonate (20:4n6)	3.55e-51	Long et al. 2017
77	FADS1-2-3	arachidonate (20:4n6)	arachidonate (20:4n6)	1.43e-84	Shin et al. 2014
78	FADS1-2-3	arachidonate (20:4n6)	arachidonate (20:4n6)	9.98e-22	Suhre et al. 2011
79	FADS1-2-3	dihomo-linolenate (20:3n3 or n6)	dihomo-linolenate (20:3n3 or n6)	4.36e-09	Long et al. 2017
80	FADS1-2-3	dihomo-linolenate (20:3n3 or n6)	dihomo-linolenate (20:3n3 or n6)	1.23e-17	Shin et al. 2014
81	FADS1-2-3	docosapentaenoate (n3 DPA; 22:5n3)	docosapentaenoate (n3 DPA; 22:5n3)	4.7e-09	Long et al. 2017
82	FADS1-2-3	docosapentaenoate (n3 DPA; 22:5n3)	docosapentaenoate (n3 DPA; 22:5n3)	2.66e-10	Shin et al. 2014
83	FADS1-2-3	eicosapentaenoate (EPA; 20:5n3)	eicosapentaenoate (EPA; 20:5n3)	4.23e-11	Long et al. 2017
84	FADS1-2-3	eicosapentaenoate (EPA; 20:5n3)	eicosapentaenoate (EPA; 20:5n3)	1.96e-22	Shin et al. 2014
85	FADS1-2-3	eicosapentaenoate (EPA; 20:5n3)	eicosapentaenoate (EPA; 20:5n3)	5.05e-09	Suhre et al. 2011
86	FADS1-2-3	1-linoleoyl-GPC (18:2)	LPC(18:2;0)	6.57e-13	Long et al. 2017
87	FADS1-2-3	1-dihomo-linoleoyl-GPC (20:2)	LPC(20:2;0)	2.24e-32	Long et al. 2017
88	FADS1-2-3	lysoPC a C20:3	LPC(20:3;0)	7.1e-09	Draisma et al. 2015
89	FADS1-2-3	1-dihomo-linolenoyl-GPC (20:3n3 or 6)	LPC(20:3;0)	2.81e-13	Long et al. 2017
90	FADS1-2-3	1-eicosatrienoylglycerophosphocholine*	LPC(20:3;0)	1.3e-14	Shin et al. 2014
91	FADS1-2-3	lysoPC a C20:4	LPC(20:4;0)	6.29e-161	Draisma et al. 2015
92	FADS1-2-3	1-arachidonoyl-GPC (20:4n6)	LPC(20:4;0)	2.72e-73	Long et al. 2017
93	FADS1-2-3	2-arachidonoyl-GPC (20:4)	LPC(20:4;0)	8.21e-56	Long et al. 2017
94	FADS1-2-3	1-arachidonoylglycerophosphocholine*	LPC(20:4;0)	9.36e-83	Shin et al. 2014
95	FADS1-2-3	1-arachidonoylglycerophosphocholine*	LPC(20:4;0)	2.95e-17	Suhre et al. 2011
96	FADS1-2-3	1-eicosapentaenoyl-GPC (20:5)	LPC(20:5;0)	8.09e-13	Long et al. 2017
97	FADS1-2-3	1-adrenoyl-GPC (22:4)	LPC(22:4;0)	2.51e-13	Long et al. 2017
98	FADS1-2-3	1-docosapentaenoyl-GPC (22:5n3)	LPC(22:5;0)	2.35e-11	Long et al. 2017
99	FADS1-2-3	2-linoleoyl-GPE (18:2)	LPE(18:2;0)	1.33e-17	Long et al. 2017
100	FADS1-2-3	1-linoleoyl-GPE (18:2)	LPE(18:2;0)	6.16e-32	Long et al. 2017
101	FADS1-2-3	1-linoleoylglycerophosphoethanolamine*	LPE(18:2;0)	3.16e-34	Shin et al. 2014
102	FADS1-2-3	1-linoleoylglycerophosphoethanolamine*	LPE(18:2;0)	2.25e-12	Suhre et al. 2011
103	FADS1-2-3	1-dihomo-linolenoyl-GPE (20:3n3 or 6)	LPE(20:3;0)	9e-21	Long et al. 2017
104	FADS1-2-3	2-arachidonoyl-GPE (20:4)	LPE(20:4;0)	4.27e-14	Long et al. 2017
105	FADS1-2-3	1-arachidonoyl-GPE (20:4n6)	LPE(20:4;0)	9.78e-20	Long et al. 2017
106	FADS1-2-3	1-arachidonoylglycerophosphoethanolamine*	LPE(20:4;0)	1.3e-37	Shin et al. 2014
107	FADS1-2-3	1-arachidonoylglycerophosphoethanolamine*	LPE(20:4;0)	1.63e-12	Suhre et al. 2011
108	FADS1-2-3	1-linoleoyl-GPI (18:2)	LPI(18:2;0)	1.43e-08	Long et al. 2017
109	FADS1-2-3	1-arachidonoyl-GPI (20:4)	LPI(20:4;0)	7.85e-10	Long et al. 2017
110	FADS1-2-3	1-arachidonoylglycerophosphoinositol*	LPI(20:4;0)	1.98e-23	Shin et al. 2014
111	FADS1-2-3	2-arachidonoylglycerol (20:4)	MAG(20:4;0)	2.09e-10	Long et al. 2017
112	FADS1-2-3	phosphatidylcholine (16:0/22:5n3, 18:1/20:4)	PC(38:5;0)	2.06e-47	Long et al. 2017
113	FADS1-2-3	phosphatidylcholine (18:0/20:5, 16:0/22:5n6)	PC(38:5;0)	9.56e-22	Long et al. 2017
114	FADS1-2-3	1-myristoyl-2-linoleoyl-GPC (14:0/18:2)	PC(14:0;0-18:2;0)	6.01e-10	Long et al. 2017
115	FADS1-2-3	1-pentadecanoyl-2-linoleoyl-GPC (15:0/18:2)	PC(15:0;0-18:2;0)	6.65e-10	Long et al. 2017
116	FADS1-2-3	1-palmitoyl-2-stearoyl-GPC (16:0/18:0)	PC(16:0;0-18:0;0)	2.8e-08	Long et al. 2017
117	FADS1-2-3	1-palmitoyl-2-linoleoyl-GPC (16:0/18:2)	PC(16:0;0-18:2;0)	2.18e-17	Long et al. 2017
118	FADS1-2-3	1-palmitoyl-2-alpha-linolenoyl-GPC (16:0/18:3n3)	PC(16:0;0-18:3;0)	2.28e-22	Long et al. 2017
119	FADS1-2-3	1-palmitoyl-2-meadoyl-GPC (16:0/20:3n9)	PC(16:0;0-20:3;0)	1.14e-20	Long et al. 2017
120	FADS1-2-3	1-palmitoyl-2-dihomo-linolenoyl-GPC (16:0/20:3n3 or 6)	PC(16:0;0-20:3;0)	3.79e-14	Long et al. 2017
121	FADS1-2-3	1-palmitoyl-2-arachidonoyl-GPC (16:0/20:4)	PC(16:0;0-20:4;0)	8.05e-72	Long et al. 2017
122	FADS1-2-3	1-palmitoyl-2-eicosapentaenoyl-GPC (16:0/20:5)	PC(16:0;0-20:5;0)	7.5e-12	Long et al. 2017
123	FADS1-2-3	1-palmitoleoyl-2-linoleoyl-GPC (16:1/18:2)	PC(16:1;0-18:2;0)	1.55e-16	Long et al. 2017
124	FADS1-2-3	1-stearoyl-2-linoleoyl-GPC (18:0/18:2)	PC(18:0;0-18:2;0)	1.87e-08	Long et al. 2017
125	FADS1-2-3	1-stearoyl-2-meadoyl-GPC (18:0/20:3n9)	PC(18:0;0-20:3;0)	8.3e-28	Long et al. 2017
126	FADS1-2-3	1-stearoyl-2-arachidonoyl-GPC (18:0/20:4)	PC(18:0;0-20:4;0)	3.52e-91	Long et al. 2017
127	FADS1-2-3	1-stearoyl-2-docosapentaenoyl-GPC (18:0/22:5n3)	PC(18:0;0-22:5;0)	9.99e-16	Long et al. 2017
128	FADS1-2-3	1-stearoyl-2-docosapentaenoyl-GPC (18:0/22:5n6)	PC(18:0;0-22:5;0)	2.95e-10	Long et al. 2017
129	FADS1-2-3	1-oleoyl-2-linoleoyl-GPC (18:1/18:2)	PC(18:1;0-18:2;0)	1.07e-13	Long et al. 2017
130	FADS1-2-3	1-oleoyl-2-dihomo-linolenoyl-GPC (18:1/20:3)	PC(18:1;0-20:3;0)	1.33e-15	Long et al. 2017
131	FADS1-2-3	1-oleoyl-2-eicosapentaenoyl-GPC (18:1/20:5)	PC(18:1;0-20:5;0)	5.06e-13	Long et al. 2017
132	FADS1-2-3	1,2-dilinoleoyl-GPC (18:2/18:2)	PC(18:2;0-18:2;0)	1.9e-16	Long et al. 2017
133	FADS1-2-3	1-linoleoyl-2-arachidonoyl-GPC (18:2/20:4n6)	PC(18:2;0-20:4;0)	4.1e-29	Long et al. 2017
134	FADS1-2-3	PC aa C24:0	PC(24:0;0)	2e-14	Draisma et al. 2015
135	FADS1-2-3	PC aa C32:0	PC(32:0;0)	1.18e-15	Draisma et al. 2015
136	FADS1-2-3	PC aa C32:2	PC(32:2;0)	8.74e-15	Draisma et al. 2015
137	FADS1-2-3	PC aa C34:3	PC(34:3;0)	1.08e-17	Draisma et al. 2015
138	FADS1-2-3	PC aa C34:4	PC(34:4;0)	2.78e-36	Draisma et al. 2015
139	FADS1-2-3	PC aa C36:2	PC(36:2;0)	2.88e-17	Draisma et al. 2015
140	FADS1-2-3	PC aa C36:3	PC(36:3;0)	1.13e-35	Draisma et al. 2015
141	FADS1-2-3	PC aa C36:4	PC(36:4;0)	5.43e-124	Draisma et al. 2015
142	FADS1-2-3	PC aa C36:5	PC(36:5;0)	3.02e-54	Draisma et al. 2015
143	FADS1-2-3	PC aa C36:6	PC(36:6;0)	6.95e-16	Draisma et al. 2015
144	FADS1-2-3	PC aa C38:4	PC(38:4;0)	2.53e-153	Draisma et al. 2015
145	FADS1-2-3	PC aa C38:5	PC(38:5;0)	9.17e-88	Draisma et al. 2015
146	FADS1-2-3	PC aa C38:6	PC(38:6;0)	2.67e-13	Draisma et al. 2015
147	FADS1-2-3	PC aa C40:2	PC(40:2;0)	9.99e-14	Draisma et al. 2015
148	FADS1-2-3	PC aa C40:4	PC(40:4;0)	3.08e-37	Draisma et al. 2015
149	FADS1-2-3	PC aa C40:5	PC(40:5;0)	7.43e-41	Draisma et al. 2015
150	FADS1-2-3	PC aa C40:6	PC(40:6;0)	8.4e-19	Draisma et al. 2015
151	FADS1-2-3	PC aa C42:0	PC(42:0;0)	9.89e-21	Draisma et al. 2015
152	FADS1-2-3	PC aa C42:1	PC(42:1;0)	6.99e-30	Draisma et al. 2015
153	FADS1-2-3	PC aa C42:4	PC(42:4;0)	1.64e-30	Draisma et al. 2015
154	FADS1-2-3	PC aa C42:5	PC(42:5;0)	1.34e-09	Draisma et al. 2015
155	FADS1-2-3	PC aa C42:6	PC(42:6;0)	2.19e-23	Draisma et al. 2015
156	FADS1-2-3	1-(1-enyl-palmitoyl)-2-arachidonoyl-GPC (P-16:0/20:4)	PCO(16:1;0-20:4;0)	3.78e-48	Long et al. 2017
157	FADS1-2-3	1-(1-enyl-palmitoyl)-2-arachidonoyl-GPE (P-16:0/20:4)	PEO(16:1;0-20:4;0)	7.73e-15	Long et al. 2017
158	FADS1-2-3	1-(1-enyl-stearoyl)-2-arachidonoyl-GPE (P-18:0/20:4)	PEO(18:1;0-24:0;0)	2.91e-19	Long et al. 2017
159	FADS1-2-3	1-(1-enyl-stearoyl)-2-arachidonoyl-GPC (P-18:0/20:4)	PCO(18:1;0-24:0;0)	3.9e-43	Long et al. 2017
160	FADS1-2-3	PC ae C34:2	PCO(34:2;0)	6.28e-20	Draisma et al. 2015
161	FADS1-2-3	PC ae C36:2	PCO(36:2;0)	2.82e-29	Draisma et al. 2015
162	FADS1-2-3	PC ae C36:3	PCO(36:3;0)	1.41e-47	Draisma et al. 2015
163	FADS1-2-3	PC ae C36:4	PCO(36:4;0)	1.34e-38	Draisma et al. 2015
164	FADS1-2-3	PC ae C36:5	PCO(36:5;0)	5.21e-76	Draisma et al. 2015
165	FADS1-2-3	PC ae C38:2	PCO(38:2;0)	6.2e-23	Draisma et al. 2015
166	FADS1-2-3	PC ae C38:4	PCO(38:4;0)	2.38e-73	Draisma et al. 2015
167	FADS1-2-3	PC ae C38:5	PCO(38:5;0)	1.3e-65	Draisma et al. 2015
168	FADS1-2-3	PC ae C38:6	PCO(38:6;0)	8.69e-24	Draisma et al. 2015
169	FADS1-2-3	PC ae C40:1	PCO(40:1;0)	4.66e-30	Draisma et al. 2015
170	FADS1-2-3	PC ae C40:4	PCO(40:4;0)	1.71e-47	Draisma et al. 2015
171	FADS1-2-3	PC ae C40:5	PCO(40:5;0)	6.08e-40	Draisma et al. 2015
172	FADS1-2-3	PC ae C40:6	PCO(40:6;0)	1.17e-14	Draisma et al. 2015
173	FADS1-2-3	PC ae C42:1	PCO(42:1;0)	2.09e-20	Draisma et al. 2015
174	FADS1-2-3	PC ae C42:2	PCO(42:2;0)	6.93e-12	Draisma et al. 2015
175	FADS1-2-3	PC ae C42:5	PCO(42:5;0)	1.32e-33	Draisma et al. 2015
176	FADS1-2-3	PC ae C44:5	PCO(44:5;0)	5.88e-30	Draisma et al. 2015
177	FADS1-2-3	PC ae C44:6	PCO(44:6;0)	3.15e-37	Draisma et al. 2015
178	FADS1-2-3	1-palmitoyl-2-linoleoyl-GPE (16:0/18:2)	PE(16:0;0-18:2;0)	1e-34	Long et al. 2017
179	FADS1-2-3	1-stearoyl-2-linoleoyl-GPE (18:0/18:2)	PE(18:0;0-18:2;0)	1.8e-29	Long et al. 2017
180	FADS1-2-3	1-(1-enyl-palmitoyl)-2-linoleoyl-GPE (P-16:0/18:2)	PEO(16:1;0-18:0;0)	1.25e-09	Long et al. 2017
181	FADS1-2-3	1-palmitoyl-2-linoleoyl-GPI (16:0/18:2)	PI(16:0;0-18:2;0)	1.74e-11	Long et al. 2017
182	FADS1-2-3	1-stearoyl-2-linoleoyl-GPI (18:0/18:2)	PI(18:0;0-18:2;0)	2.59e-18	Long et al. 2017
183	FADS1-2-3	1-stearoyl-2-arachidonoyl-GPI (18:0/20:4)	PI(18:0;0-20:4;0)	1.31e-18	Long et al. 2017
184	FADS1-2-3	SM C16:1	SM(34:2;2)	7.9e-11	Draisma et al. 2015
185	FADS1-2-3	SM C18:1	SM(36:2;2)	1.97e-10	Draisma et al. 2015
186	FADS1-2-3	sphingomyelin (d18:1/18:1, d18:2/18:0)	SM(36:2;2)	1.86e-09	Long et al. 2017
187	FADS1-2-3	stearidonate (18:4n3)	stearidonate	8.04e-14	Shin et al. 2014
188	FADS1-2-3	PC 36:4	PC(36:4;0)	1.9e-41	Rhee et al. 2013
189	FADS1-2-3	SM 16:1	SM(34:2;2)	6.60337e-13	Hicks et al. 2009
190	GLTPD2	Sphingomyelins	NA	5.07e-24	Kettunen et al. 2016
191	GLTPD2	SPM(23:0;0)	SM(41:1;2)	1.216e-09	Demirkan et al. 2012
192	CERS4	CER(20:0;0)	CER(38:1;2)	1.096e-34	Demirkan et al. 2012
193	CERS4	SM 18:1Mol%	SM(36:2;2)	5.77826e-22	Hicks et al. 2009
194	CERS4	SM 18:0Mol%	SM(36:1;2)	2.27604e-27	Hicks et al. 2009
195	CERS4	SM 20:0Mol%	SM(38:1;2)	1.93422e-08	Hicks et al. 2009
196	CERS4	Cer20:0Mol%	CER(38:1;2)	1.09379e-13	Hicks et al. 2009
197	CERS4	SPM(18:0;0)	SM(36:1;2)	1.096e-34	Demirkan et al. 2012
198	CERS4	SM C18:0	SM(36:1;2)	9.87e-26	Draisma et al. 2015
199	CERS4	SM 18:0	SM(36:1;2)	1.66475e-12	Hicks et al. 2009
200	CERS4	stearoyl sphingomyelin (d18:1/18:0)	SM(36:1;2)	5.66e-10	Long et al. 2017
201	CERS4	SPM(18:1;0	SM(36:2;2)	1.096e-34	Demirkan et al. 2012
202	CERS4	SM C18:1	SM(36:2;2)	1.28e-21	Draisma et al. 2015
203	CERS4	SM 18:1	SM(36:2;2)	6.83003e-14	Hicks et al. 2009
204	CERS4	SPM(20:0;0)	SM(38:1;2)	1.096e-34	Demirkan et al. 2012
205	CERS4	sphingomyelin (d18:1/20:0, d16:1/22:0)	SM(38:1;2)	4.77e-10	Long et al. 2017
206	CERS4	SPM(20:1;0)	SM(38:2;2)	1.096e-34	Demirkan et al. 2012
207	CERS4	SM C20:2	SM(38:2;2)	1.59e-08	Draisma et al. 2015
208	CERS4	SM 20:1	SM(38:2;2)	7.5836e-15	Hicks et al. 2009
209	CERS4	sphingomyelin (d18:1/20:1, d18:2/20:0)	SM(40:2;2)	1.93e-16	Long et al. 2017
210	LIPC	1-palmitoyl-GPE (16:0)	LPE(16:0;0)	2.69e-17	Long et al. 2017
211	LIPC	2-palmitoyl-GPE (16:0)	LPE(16:0;0)	8e-13	Long et al. 2017
212	LIPC	1-palmitoylglycerophosphoethanolamine	LPE(16:0;0)	3.33e-12	Shin et al. 2014
213	LIPC	1-stearoyl-GPE (18:0)	LPE(18:0;0)	1.57e-16	Long et al. 2017
214	LIPC	1-arachidonoyl-GPE (20:4n6)	LPE(20:4;0)	1.07e-08	Long et al. 2017
215	LIPC	1-arachidonoylglycerophosphoethanolamine*	LPE(20:4;0)	1.29e-10	Shin et al. 2014
216	LIPC	%PE(32:0;0)	PE(32:0;0)	6.59e-43	Demirkan et al. 2012
217	LIPC	%PE(32:2;0)	PE(32:2;0)	6.59e-43	Demirkan et al. 2012
218	LIPC	%PE(34:0;0)	PE(34:0;0)	6.59e-43	Demirkan et al. 2012
219	LIPC	1-palmitoyl-2-oleoyl-GPE (16:0/18:1)	PE(16:0;0-18:1;0)	6.15e-16	Long et al. 2017
220	LIPC	1-palmitoyl-2-linoleoyl-GPE (16:0/18:2)	PE(16:0;0-18:2;0)	2.37e-17	Long et al. 2017
221	LIPC	1-palmitoyl-2-arachidonoyl-GPE (16:0/20:4)	PE(16:0;0-20:4;0)	1.72e-28	Long et al. 2017
222	LIPC	1-palmitoyl-2-docosahexaenoyl-GPE (16:0/22:6)	PE(16:0;0-22:6;0)	8.8e-28	Long et al. 2017
223	LIPC	1-stearoyl-2-oleoyl-GPE (18:0/18:1)	PE(18:0;0-18:1;0)	3.36e-09	Long et al. 2017
224	LIPC	1-stearoyl-2-linoleoyl-GPE (18:0/18:2)	PE(18:0;0-18:2;0)	8.11e-13	Long et al. 2017
225	LIPC	1-stearoyl-2-arachidonoyl-GPE (18:0/20:4)	PE(18:0;0-20:4;0)	1.68e-23	Long et al. 2017
226	LIPC	1-stearoyl-2-docosahexaenoyl-GPE (18:0/22:6)	PE(18:0;0-22:6;0)	6.79e-17	Long et al. 2017
227	LIPC	PE(34:2;0)	PE(34:2;0)	6.596e-43	Demirkan et al. 2012
228	LIPC	PE(36:4;0)	PE(36:4;0)	6.596e-43	Demirkan et al. 2012
229	LIPC	PE(38:5;0)	PE(38:5;0)	6.596e-43	Demirkan et al. 2012
230	LPL	palmitoleoyl-oleoyl-glycerol (16:1/18:1) [1]	DAG(16:1;0-18:1;0)	1.55e-08	Long et al. 2017
231	LPL	palmitoleoyl-oleoyl-glycerol (16:1/18:1)	DAG(16:1;0-18:1;0)	5.49e-10	Long et al. 2017
232	MBOAT7	1-linoleoyl-GPI (18:2)	LPI(18:2;0)	3.22e-13	Long et al. 2017
233	MBOAT7	1-arachidonoylglycerophosphoinositol*	LPI(20:4;0)	8.45e-18	Shin et al. 2014
234	MBOAT7	1-palmitoyl-2-oleoyl-GPI (16:0/18:1)	PI(16:0;0-18:1;0)	1.2e-17	Long et al. 2017
235	MBOAT7	1-palmitoyl-2-linoleoyl-GPI (16:0/18:2)	PI(16:0;0-18:2;0)	8.93e-20	Long et al. 2017
236	MBOAT7	1-stearoyl-2-linoleoyl-GPI (18:0/18:2)	PI(18:0;0-18:2;0)	4.42e-18	Long et al. 2017
237	MBOAT7	1-stearoyl-2-arachidonoyl-GPI (18:0/20:4)	PI(18:0;0-20:4;0)	2.88e-18	Long et al. 2017
238	PAQR9	%PE(34:1;0)	PE(34:1;0)	5.88e-29	Demirkan et al. 2012
239	PAQR9	%PE(36:1;0)	PE(36:1;0)	5.88e-29	Demirkan et al. 2012
240	SHTN1	%PC(36:1;0)	PC(36:1;0)	7.88e-09	Demirkan et al. 2012
241	SPTLC3	CER(22:0;0)	CER(40:1;2)	1.616e-16	Demirkan et al. 2012
242	SPTLC3	Cer22:0	CER(40:1;2)	5.18097e-13	Hicks et al. 2009
243	SPTLC3	CER(23:0;0)	CER(41:1;2)	1.616e-16	Demirkan et al. 2012
244	SPTLC3	Cer23:0	CER(41:1;2)	5.42255e-14	Hicks et al. 2009
245	SPTLC3	CER(24:0;0)	CER(42:1;2)	1.616e-16	Demirkan et al. 2012
246	SPTLC3	Cer24:0	CER(42:1;2)	8.24009e-15	Hicks et al. 2009
247	SPTLC3	CER(24:1;0)	CER(42:2;2)	1.616e-16	Demirkan et al. 2012
248	SPTLC3	Cer24:1	CER(42:2;2)	1.55775e-14	Hicks et al. 2009
249	SPTLC3	%CER(16:0;0)	CER(34:1;2)	1.616e-16	Demirkan et al. 2012
250	SPTLC3	%Glu-CER(16:0;0)	Glu-CER(16:0;0)	1.616e-16	Demirkan et al. 2012
251	SPTLC3	%SPM(16:1;0)	SM(34:2;2)	1.616e-16	Demirkan et al. 2012
252	SPTLC3	%SPM(17:0;0)	SM(35:1;2)	1.616e-16	Demirkan et al. 2012
253	SPTLC3	SM (OH) C14:1	SM (OH) C14:1	2.284e-11	Draisma et al. 2015
254	SPTLC3	SM (OH) C16:1	SM (OH) C16:1	3.947e-13	Draisma et al. 2015
255	SPTLC3	SM (OH) C24:1	SM (OH) C24:1	2.01e-32	Draisma et al. 2015
256	SPTLC3	Cer Unsaturated	NA	8.41562e-15	Hicks et al. 2009
257	SPTLC3	SM 17:0Mol%	SM(35:1;2)	8.51122e-13	Hicks et al. 2009
258	SPTLC3	SM 16:1Mol%	SM(34:2;2)	2.1611e-08	Hicks et al. 2009
259	SPTLC3	Cer Saturated	NA	4.78241e-13	Hicks et al. 2009
260	SPTLC3	C16:0Mol%	NA	3.26525e-14	Hicks et al. 2009
261	SPTLC3	SM (OH) C24:1	SM (OH) C24:1	2.56385e-13	Illig et al. 2010
262	SPTLC3	PC aa C28:1	PC(28:1;0)	1.522e-10	Draisma et al. 2015
263	SPTLC3	PC ae C40:2	PCO(40:2;0)	1.68e-21	Draisma et al. 2015
264	SPTLC3	PC ae C40:2	PCO(40:2;0)	1.19157e-10	Illig et al. 2010
265	SPTLC3	X-10510/palmitoyl sphingomyelin	SM(34:1;2)	7.49e-33	Shin et al. 2014
266	SPTLC3	SPM(17:0;0)	SM(35:1;2)	1.616e-16	Demirkan et al. 2012
267	SPTLC3	SM 17:0	SM(35:1;2)	4.76408e-09	Hicks et al. 2009
268	SPTLC3	SPM(20:0;0)	SM(38:1;2)	1.616e-16	Demirkan et al. 2012
269	SPTLC3	sphingomyelin (d18:1/21:0, d17:1/22:0, d16:1/23:0)	SM(39:1;2)	1.63e-10	Long et al. 2017
270	SPTLC3	SM C26:0	SM(44:1;2)	8.491e-15	Draisma et al. 2015
271	SPTLC3	SM C26:1	SM(44:2;2)	3.336e-13	Draisma et al. 2015
272	SYNE2	PC aa C28:1	PC(28:1;0)	3.69e-63	Draisma et al. 2015
273	SYNE2	sphingomyelin (d18:1/14:0, d16:1/16:0)	SM(32:1;2)	8.87e-30	Long et al. 2017
274	SYNE2	sphingomyelin (d18:1/15:0, d16:1/17:0)	SM(33:1;2)	3.76e-16	Long et al. 2017
275	SYNE2	palmitoyl dihydrosphingomyelin (d18:0/16:0)	SM(34:0;2)	2.54e-10	Long et al. 2017
276	SYNE2	sphingomyelin (d18:1/20:0, d16:1/22:0)	SM(38:1;2)	6.37e-14	Long et al. 2017
277	SYNE2	sphingomyelin (d18:1/21:0, d17:1/22:0, d16:1/23:0)	SM(39:1;2)	1.33e-21	Long et al. 2017
278	SYNE2	SM (OH) C14:1	SM(OH)C14:1	2.93e-45	Draisma et al. 2015
279	SYNE2	SM (OH) C16:1	SM(OH)C16:1	7.09e-10	Draisma et al. 2015
280	SYNE2	SM (OH) C22:2	SM(OH)C22:2	4.38e-09	Draisma et al. 2015
281	SYNE2	SPM(16:0)	SM(34:1;2)	3.106e-57	Demirkan et al. 2012
