# Supplementary material for: Genetic architecture of human plasma lipidome and its link to cardiovascular disease
Source: Nat Commun. 2019 Sep 24;10:4329. doi: 10.1038/s41467-019-11954-8 (PMC6760179; doi:10.1038/s41467-019-11954-8)
Supplement: Supplementary file 9 — Supplementary Data 5 [file 41467_2019_11954_MOESM9_ESM.xlsx]

## Sheet: Sheet1
Supplementary Data 5: Association of 141 lipid species with known variants identified in previous metabolomics GWAS
S.N.	Locus	SNP	Chr	Position	Ref	Alt	Alt freq	Lipid species	Beta	SE	P	Direction #
1	MFSD2A	rs7529794	1	40403370	G	T	0.2289	CE(14:0;0)	0.0016	0.0367	0.954993	Inconsistent
2	MFSD2A	rs7529794	1	40403370	G	T	0.2276	CE(15:0;0)	-0.0231	0.0377	0.537032	Inconsistent
3	MFSD2A	rs7529794	1	40403370	G	T	0.2287	CE(16:0;0)	0.0023	0.0355	0.954993	Inconsistent
4	MFSD2A	rs7529794	1	40403370	G	T	0.2289	CE(16:1;0)	0.0158	0.0364	0.660693	Inconsistent
5	MFSD2A	rs7529794	1	40403370	G	T	0.2286	CE(17:0;0)	-0.0243	0.0375	0.512861	Inconsistent
6	MFSD2A	rs7529794	1	40403370	G	T	0.229	CE(17:1;0)	-0.0028	0.0365	0.933254	Inconsistent
7	MFSD2A	rs7529794	1	40403370	G	T	0.2292	CE(18:0;0)	-0.0035	0.0366	0.933254	Inconsistent
8	MFSD2A	rs7529794	1	40403370	G	T	0.2287	CE(18:1;0)	0.0204	0.0366	0.57544	Inconsistent
9	MFSD2A	rs7529794	1	40403370	G	T	0.2278	CE(18:2;0)	0.0025	0.0359	0.954993	Inconsistent
10	MFSD2A	rs7529794	1	40403370	G	T	0.2284	CE(18:3;0)	-0.0004	0.0371	1	Inconsistent
11	MFSD2A	rs7529794	1	40403370	G	T	0.2296	CE(20:2;0)	-0.0721	0.0387	0.0630957	Consistent
12	MFSD2A	rs7529794	1	40403370	G	T	0.2284	CE(20:3;0)	0.008	0.0374	0.831764	Inconsistent
13	MFSD2A	rs7529794	1	40403370	G	T	0.2286	CE(20:4;0)	0.0021	0.0376	0.954993	Inconsistent
14	MFSD2A	rs7529794	1	40403370	G	T	0.2289	CE(20:5;0)	-0.0125	0.0349	0.724436	Inconsistent
15	MFSD2A	rs7529794	1	40403370	G	T	0.2287	CE(22:6;0)	-0.0283	0.0354	0.42658	Inconsistent
16	MFSD2A	rs7529794	1	40403370	G	T	0.2296	DAG(16:0;0-18:1;0)	0.0035	0.0368	0.933254	Inconsistent
17	MFSD2A	rs7529794	1	40403370	G	T	0.2281	DAG(18:1;0-18:1;0)	0.0391	0.0367	0.288403	Inconsistent
18	MFSD2A	rs7529794	1	40403370	G	T	0.2296	DAG(18:1;0-18:2;0)	-0.0011	0.0363	0.977237	Inconsistent
19	MFSD2A	rs7529794	1	40403370	G	T	0.2302	TAG(48:0;0)	-0.0312	0.0375	0.40738	Consistent
20	MFSD2A	rs7529794	1	40403370	G	T	0.2299	TAG(48:1;0)	0.0022	0.0373	0.954993	Inconsistent
21	MFSD2A	rs7529794	1	40403370	G	T	0.2269	TAG(48:2;0)	0.0259	0.0381	0.501187	Inconsistent
22	MFSD2A	rs7529794	1	40403370	G	T	0.2263	TAG(48:3;0)	0.0015	0.0395	0.977237	Inconsistent
23	MFSD2A	rs7529794	1	40403370	G	T	0.23	TAG(49:1;0)	0.0105	0.039	0.794328	Inconsistent
24	MFSD2A	rs7529794	1	40403370	G	T	0.2292	TAG(50:1;0)	-0.0087	0.0366	0.812831	Inconsistent
25	MFSD2A	rs7529794	1	40403370	G	T	0.229	TAG(50:2;0)	0.0051	0.0369	0.891251	Inconsistent
26	MFSD2A	rs7529794	1	40403370	G	T	0.2289	TAG(50:3;0)	0.0006	0.0369	0.977237	Inconsistent
27	MFSD2A	rs7529794	1	40403370	G	T	0.2284	TAG(50:4;0)	-0.0066	0.0376	0.851138	Inconsistent
28	MFSD2A	rs7529794	1	40403370	G	T	0.2297	TAG(51:2;0)	0.0094	0.0373	0.794328	Inconsistent
29	MFSD2A	rs7529794	1	40403370	G	T	0.2289	TAG(51:3;0)	0.0016	0.0377	0.977237	Inconsistent
30	MFSD2A	rs7529794	1	40403370	G	T	0.2291	TAG(52:2;0)	0.027	0.0366	0.457088	Inconsistent
31	MFSD2A	rs7529794	1	40403370	G	T	0.2291	TAG(52:3;0)	0.0013	0.0365	0.977237	Inconsistent
32	MFSD2A	rs7529794	1	40403370	G	T	0.2289	TAG(52:4;0)	-0.0141	0.0365	0.707946	Inconsistent
33	MFSD2A	rs7529794	1	40403370	G	T	0.2307	TAG(52:5;0)	-0.0253	0.0364	0.489779	Inconsistent
34	MFSD2A	rs7529794	1	40403370	G	T	0.2287	TAG(53:2;0)	0.0032	0.0382	0.933254	Inconsistent
35	MFSD2A	rs7529794	1	40403370	G	T	0.2307	TAG(53:3;0)	-0.0141	0.0377	0.707946	Inconsistent
36	MFSD2A	rs7529794	1	40403370	G	T	0.2292	TAG(54:3;0)	0.0021	0.0363	0.954993	Inconsistent
37	MFSD2A	rs7529794	1	40403370	G	T	0.2292	TAG(54:4;0)	-0.0195	0.0363	0.588844	Inconsistent
38	MFSD2A	rs7529794	1	40403370	G	T	0.229	TAG(54:5;0)	-0.0227	0.0361	0.524807	Inconsistent
39	MFSD2A	rs7529794	1	40403370	G	T	0.2285	TAG(54:6;0)	-0.0212	0.0352	0.549541	Inconsistent
40	MFSD2A	rs7529794	1	40403370	G	T	0.2296	TAG(56:4;0)	-0.0469	0.0382	0.218776	Inconsistent
41	MFSD2A	rs7529794	1	40403370	G	T	0.2286	TAG(56:5;0)	0.0148	0.0368	0.691831	Inconsistent
42	MFSD2A	rs7529794	1	40403370	G	T	0.2287	TAG(56:6;0)	-0.0032	0.0349	0.933254	Inconsistent
43	MFSD2A	rs7529794	1	40403370	G	T	0.2279	TAG(56:7;0)	0.0068	0.0353	0.851138	Inconsistent
44	MFSD2A	rs7529794	1	40403370	G	T	0.229	PC(14:0;0-16:0;0)	0.0305	0.0369	0.40738	Inconsistent
45	MFSD2A	rs7529794	1	40403370	G	T	0.2296	PC(14:0;0-18:1;0)	0.0382	0.0372	0.301995	Inconsistent
46	MFSD2A	rs7529794	1	40403370	G	T	0.2287	PC(16:0;0-16:0;0)	0.0191	0.0361	0.60256	Inconsistent
47	MFSD2A	rs7529794	1	40403370	G	T	0.2286	PC(16:0;0-16:1;0)	0.0217	0.0366	0.549541	Inconsistent
48	MFSD2A	rs7529794	1	40403370	G	T	0.2276	PC(16:0;0-17:1;0)	0.0137	0.0382	0.724436	Inconsistent
49	MFSD2A	rs7529794	1	40403370	G	T	0.2284	PC(16:0;0-18:0;0)	0.0129	0.0371	0.724436	Inconsistent
50	MFSD2A	rs7529794	1	40403370	G	T	0.2287	PC(16:0;0-18:1;0)	0.0479	0.0371	0.194984	Inconsistent
51	MFSD2A	rs7529794	1	40403370	G	T	0.2284	PC(16:0;0-18:2;0)	-0.0061	0.0363	0.870964	Inconsistent
52	MFSD2A	rs7529794	1	40403370	G	T	0.2282	PC(16:0;0-18:3;0)	0.0076	0.0372	0.831764	Inconsistent
53	MFSD2A	rs7529794	1	40403370	G	T	0.2279	PC(16:0;0-20:1;0)	0.0082	0.0387	0.831764	Consistent
54	MFSD2A	rs7529794	1	40403370	G	T	0.2277	PC(16:0;0-20:2;0)	-0.0044	0.0367	0.912011	Inconsistent
55	MFSD2A	rs7529794	1	40403370	G	T	0.2283	PC(16:0;0-20:3;0)	-0.0098	0.0371	0.794328	Inconsistent
56	MFSD2A	rs7529794	1	40403370	G	T	0.2286	PC(16:0;0-20:4;0)	0.0029	0.0378	0.933254	Inconsistent
57	MFSD2A	rs7529794	1	40403370	G	T	0.2288	PC(16:0;0-20:5;0)	-0.0104	0.0359	0.776247	Inconsistent
58	MFSD2A	rs7529794	1	40403370	G	T	0.2268	PC(16:0;0-22:4;0)	-0.0044	0.0392	0.912011	Inconsistent
59	MFSD2A	rs7529794	1	40403370	G	T	0.2288	PC(16:0;0-22:5;0)	-0.0164	0.0368	0.660693	Inconsistent
60	MFSD2A	rs7529794	1	40403370	G	T	0.229	PC(16:0;0-22:6;0)	-0.0116	0.0357	0.74131	Inconsistent
61	MFSD2A	rs7529794	1	40403370	G	T	0.229	PC(16:1;0-18:1;0)	0.0411	0.0367	0.263027	Inconsistent
62	MFSD2A	rs7529794	1	40403370	G	T	0.2276	PC(16:1;0-18:2;0)	0.0086	0.0357	0.812831	Inconsistent
63	MFSD2A	rs7529794	1	40403370	G	T	0.2273	PC(17:0;0-18:2;0)	-0.0174	0.0377	0.645654	Inconsistent
64	MFSD2A	rs7529794	1	40403370	G	T	0.2276	PC(17:0;0-20:3;0)	0.0004	0.0384	1	Inconsistent
65	MFSD2A	rs7529794	1	40403370	G	T	0.228	PC(17:0;0-20:4;0)	0.0102	0.038	0.794328	Inconsistent
66	MFSD2A	rs7529794	1	40403370	G	T	0.2287	PC(18:0;0-18:1;0)	0.0242	0.0373	0.512861	Inconsistent
67	MFSD2A	rs7529794	1	40403370	G	T	0.2283	PC(18:0;0-18:2;0)	-0.0217	0.0367	0.549541	Inconsistent
68	MFSD2A	rs7529794	1	40403370	G	T	0.2294	PC(18:0;0-18:3;0)	-0.0196	0.0383	0.60256	Inconsistent
69	MFSD2A	rs7529794	1	40403370	G	T	0.2317	PC(18:0;0-20:2;0)	-0.0299	0.0379	0.42658	Inconsistent
70	MFSD2A	rs7529794	1	40403370	G	T	0.2283	PC(18:0;0-20:3;0)	-0.0073	0.0375	0.851138	Inconsistent
71	MFSD2A	rs7529794	1	40403370	G	T	0.2284	PC(18:0;0-20:4;0)	-0.0155	0.0376	0.676083	Consistent
72	MFSD2A	rs7529794	1	40403370	G	T	0.2292	PC(18:0;0-20:5;0)	-0.0072	0.0369	0.851138	Inconsistent
73	MFSD2A	rs7529794	1	40403370	G	T	0.2291	PC(18:0;0-22:5;0)	-0.042	0.0374	0.263027	Inconsistent
74	MFSD2A	rs7529794	1	40403370	G	T	0.2291	PC(18:1;0-18:1;0)	0.0342	0.0366	0.346737	Inconsistent
75	MFSD2A	rs7529794	1	40403370	G	T	0.2285	PC(18:1;0-18:2;0)	-0.0122	0.0361	0.74131	Inconsistent
76	MFSD2A	rs7529794	1	40403370	G	T	0.2285	PC(18:1;0-20:3;0)	-0.0118	0.0369	0.74131	Inconsistent
77	MFSD2A	rs7529794	1	40403370	G	T	0.2286	PC(18:1;0-20:4;0)	0.0124	0.038	0.74131	Inconsistent
78	MFSD2A	rs7529794	1	40403370	G	T	0.2286	PC(18:2;0-18:2;0)	-0.0152	0.036	0.676083	Inconsistent
79	MFSD2A	rs7529794	1	40403370	G	T	0.2282	PCO(16:0;0-16:0;0)	0.0668	0.0378	0.0776247	Inconsistent
80	MFSD2A	rs7529794	1	40403370	G	T	0.2262	PCO(16:0;0-16:1;0)	0.0218	0.0385	0.57544	Inconsistent
81	MFSD2A	rs7529794	1	40403370	G	T	0.229	PCO(16:0;0-18:1;0)	0.0346	0.0359	0.338844	Inconsistent
82	MFSD2A	rs7529794	1	40403370	G	T	0.2284	PCO(16:0;0-18:2;0)	0.0041	0.0366	0.912011	Inconsistent
83	MFSD2A	rs7529794	1	40403370	G	T	0.2283	PCO(16:0;0-20:3;0)	-0.0091	0.0375	0.812831	Inconsistent
84	MFSD2A	rs7529794	1	40403370	G	T	0.2288	PCO(16:0;0-20:4;0)	0.0019	0.0379	0.954993	Inconsistent
85	MFSD2A	rs7529794	1	40403370	G	T	0.2275	PCO(16:1;0-16:0;0)	0.0593	0.0383	0.120226	Consistent
86	MFSD2A	rs7529794	1	40403370	G	T	0.2285	PCO(16:1;0-18:1;0)	0.0053	0.0369	0.891251	Inconsistent
87	MFSD2A	rs7529794	1	40403370	G	T	0.2284	PCO(16:1;0-18:2;0)	0.0089	0.036	0.812831	Inconsistent
88	MFSD2A	rs7529794	1	40403370	G	T	0.2287	PCO(17:0;0-17:1;0)	0.0004	0.0369	1	Inconsistent
89	MFSD2A	rs7529794	1	40403370	G	T	0.2281	PCO(18:0;0-14:0;0)	0.0786	0.0377	0.0371535	Consistent
90	MFSD2A	rs7529794	1	40403370	G	T	0.2277	PCO(18:0;0-20:4;0)	0.0013	0.0375	0.977237	Inconsistent
91	MFSD2A	rs7529794	1	40403370	G	T	0.2288	PCO(18:1;0-16:0;0)	0.0223	0.0361	0.537032	Inconsistent
92	MFSD2A	rs7529794	1	40403370	G	T	0.2281	PCO(18:1;0-18:2;0)	0.0066	0.036	0.851138	Inconsistent
93	MFSD2A	rs7529794	1	40403370	G	T	0.228	PCO(18:1;0-20:3;0)	0.0367	0.0368	0.316228	Inconsistent
94	MFSD2A	rs7529794	1	40403370	G	T	0.229	PCO(18:1;0-20:4;0)	0.014	0.0375	0.707946	Inconsistent
95	MFSD2A	rs7529794	1	40403370	G	T	0.2287	PCO(18:2;0-16:0;0)	0.013	0.0367	0.724436	Inconsistent
96	MFSD2A	rs7529794	1	40403370	G	T	0.2278	PCO(18:2;0-18:1;0)	0.0136	0.0367	0.707946	Inconsistent
97	MFSD2A	rs7529794	1	40403370	G	T	0.2289	PCO(18:2;0-18:2;0)	0.0151	0.0366	0.676083	Inconsistent
98	MFSD2A	rs7529794	1	40403370	G	T	0.2281	SM(32:1;2)	0.0256	0.036	0.47863	Inconsistent
99	MFSD2A	rs7529794	1	40403370	G	T	0.2276	SM(34:0;2)	0.0478	0.0367	0.190546	Consistent
100	MFSD2A	rs7529794	1	40403370	G	T	0.2282	SM(34:1;2)	0.0118	0.0356	0.74131	Inconsistent
101	MFSD2A	rs7529794	1	40403370	G	T	0.2282	SM(34:2;2)	0.0412	0.0342	0.229087	Inconsistent
102	MFSD2A	rs7529794	1	40403370	G	T	0.2285	SM(36:1;2)	0.0207	0.0365	0.57544	Consistent
103	MFSD2A	rs7529794	1	40403370	G	T	0.2285	SM(36:2;2)	0.021	0.0353	0.549541	Inconsistent
104	MFSD2A	rs7529794	1	40403370	G	T	0.2282	SM(38:1;2)	0.0362	0.037	0.331131	Consistent
105	MFSD2A	rs7529794	1	40403370	G	T	0.2286	SM(38:2;2)	0.0321	0.035	0.363078	Consistent
106	MFSD2A	rs7529794	1	40403370	G	T	0.2282	SM(40:1;2)	0.0325	0.0373	0.380189	Consistent
107	MFSD2A	rs7529794	1	40403370	G	T	0.2282	SM(40:2;2)	0.0246	0.0354	0.489779	Consistent
108	MFSD2A	rs7529794	1	40403370	G	T	0.2284	SM(42:2;2)	0.0086	0.0367	0.812831	Inconsistent
109	MFSD2A	rs7529794	1	40403370	G	T	0.2283	CER(40:1;2)	0.0455	0.0365	0.213796	Consistent
110	MFSD2A	rs7529794	1	40403370	G	T	0.2312	CER(40:2;2)	0.0279	0.0379	0.457088	Inconsistent
111	MFSD2A	rs7529794	1	40403370	G	T	0.2283	CER(42:1;2)	0.0372	0.0363	0.30903	Consistent
112	MFSD2A	rs7529794	1	40403370	G	T	0.2284	CER(42:2;2)	0.0275	0.0354	0.436516	Consistent
113	MFSD2A	rs7529794	1	40403370	G	T	0.229	PI(16:0;0-18:1;0)	0.0688	0.0376	0.0676083	Consistent
114	MFSD2A	rs7529794	1	40403370	G	T	0.2288	PI(16:0;0-18:2;0)	-0.0323	0.0369	0.380189	Inconsistent
115	MFSD2A	rs7529794	1	40403370	G	T	0.2286	PI(18:0;0-18:1;0)	-0.0066	0.0368	0.851138	Inconsistent
116	MFSD2A	rs7529794	1	40403370	G	T	0.2285	PI(18:0;0-18:2;0)	-0.0369	0.0363	0.30903	Inconsistent
117	MFSD2A	rs7529794	1	40403370	G	T	0.2286	PI(18:0;0-20:3;0)	0.0341	0.0373	0.363078	Inconsistent
118	MFSD2A	rs7529794	1	40403370	G	T	0.2285	PI(18:0;0-20:4;0)	0.0132	0.0372	0.724436	Inconsistent
119	MFSD2A	rs7529794	1	40403370	G	T	0.2281	PI(18:1;0-18:1;0)	-0.0159	0.0367	0.660693	Inconsistent
120	MFSD2A	rs7529794	1	40403370	G	T	0.228	PE(18:0;0-18:2;0)	0.0099	0.038	0.794328	Inconsistent
121	MFSD2A	rs7529794	1	40403370	G	T	0.2293	PE(18:0;0-20:4;0)	0.0181	0.0373	0.630957	Inconsistent
122	MFSD2A	rs7529794	1	40403370	G	T	0.2279	PEO(16:1;0-18:2;0)	0.0164	0.0388	0.676083	Inconsistent
123	MFSD2A	rs7529794	1	40403370	G	T	0.2277	PEO(16:1;0-20:4;0)	0.0188	0.0389	0.630957	Consistent
124	MFSD2A	rs7529794	1	40403370	G	T	0.2285	PEO(18:1;0-18:2;0)	0.0208	0.0379	0.588844	Inconsistent
125	MFSD2A	rs7529794	1	40403370	G	T	0.2279	PEO(18:2;0-18:2;0)	0.0303	0.0388	0.436516	Inconsistent
126	MFSD2A	rs7529794	1	40403370	G	T	0.2273	PEO(18:2;0-20:4;0)	0.0094	0.039	0.812831	Inconsistent
127	MFSD2A	rs7529794	1	40403370	G	T	0.2281	LPE(16:0;0)	0.1614	0.0382	2.45471e-05	Consistent
128	MFSD2A	rs7529794	1	40403370	G	T	0.228	LPE(18:1;0)	0.0775	0.0378	0.0398107	Consistent
129	MFSD2A	rs7529794	1	40403370	G	T	0.2288	LPE(18:2;0)	0.0623	0.0371	0.0933254	Inconsistent
130	MFSD2A	rs7529794	1	40403370	G	T	0.2289	LPE(20:4;0)	0.1208	0.0381	0.00154882	Consistent
131	MFSD2A	rs7529794	1	40403370	G	T	0.2291	LPE(22:6;0)	0.096	0.037	0.00954993	Consistent
132	MFSD2A	rs7529794	1	40403370	G	T	0.2291	LPC(14:0;0)	0.1062	0.0392	0.00676083	Consistent
133	MFSD2A	rs7529794	1	40403370	G	T	0.2288	LPC(16:0;0)	0.1593	0.0376	2.29087e-05	Consistent
134	MFSD2A	rs7529794	1	40403370	G	T	0.23	LPC(16:1;0)	0.0867	0.0386	0.0245471	Consistent
135	MFSD2A	rs7529794	1	40403370	G	T	0.2287	LPC(18:0;0)	0.109	0.0376	0.00380189	Consistent
136	MFSD2A	rs7529794	1	40403370	G	T	0.2291	LPC(18:1;0)	0.1479	0.0375	8.12831e-05	Consistent
137	MFSD2A	rs7529794	1	40403370	G	T	0.2289	LPC(18:2;0)	0.0918	0.0363	0.0114815	Consistent
138	MFSD2A	rs7529794	1	40403370	G	T	0.2305	LPC(20:3;0)	0.1192	0.0382	0.00177828	Consistent
139	MFSD2A	rs7529794	1	40403370	G	T	0.2286	LPC(20:4;0)	0.1208	0.0374	0.00123027	Consistent
140	MFSD2A	rs7529794	1	40403370	G	T	0.2285	LPC(22:6;0)	0.0746	0.0386	0.0537032	Consistent
141	MFSD2A	rs7529794	1	40403370	G	T	0.2267	ST	0.0337	0.0363	0.354813	Consistent
142	FAAH/CYP4A11	rs111790575	1	47386549	A	G	0.1259	CE(14:0;0)	0.0113	0.0468	0.812831	Inconsistent
143	FAAH/CYP4A11	rs111790575	1	47386549	A	G	0.1269	CE(15:0;0)	-0.0041	0.0478	0.933254	Inconsistent
144	FAAH/CYP4A11	rs111790575	1	47386549	A	G	0.1255	CE(16:0;0)	0.0144	0.0454	0.758578	Inconsistent
145	FAAH/CYP4A11	rs111790575	1	47386549	A	G	0.1255	CE(16:1;0)	0.0878	0.0465	0.0588844	Inconsistent
146	FAAH/CYP4A11	rs111790575	1	47386549	A	G	0.1263	CE(17:0;0)	-0.0221	0.0478	0.645654	Inconsistent
147	FAAH/CYP4A11	rs111790575	1	47386549	A	G	0.1256	CE(17:1;0)	0.0248	0.0467	0.588844	Inconsistent
148	FAAH/CYP4A11	rs111790575	1	47386549	A	G	0.126	CE(18:0;0)	-0.0435	0.0469	0.354813	Inconsistent
149	FAAH/CYP4A11	rs111790575	1	47386549	A	G	0.1252	CE(18:1;0)	0.0251	0.0468	0.588844	Inconsistent
150	FAAH/CYP4A11	rs111790575	1	47386549	A	G	0.1258	CE(18:2;0)	0.0206	0.0458	0.645654	Inconsistent
151	FAAH/CYP4A11	rs111790575	1	47386549	A	G	0.1257	CE(18:3;0)	0.0698	0.0474	0.141254	Inconsistent
152	FAAH/CYP4A11	rs111790575	1	47386549	A	G	0.1269	CE(20:2;0)	-0.0079	0.0495	0.870964	Inconsistent
153	FAAH/CYP4A11	rs111790575	1	47386549	A	G	0.1256	CE(20:3;0)	0.1076	0.0478	0.0245471	Consistent
154	FAAH/CYP4A11	rs111790575	1	47386549	A	G	0.1256	CE(20:4;0)	0.0385	0.0481	0.42658	Inconsistent
155	FAAH/CYP4A11	rs111790575	1	47386549	A	G	0.1256	CE(20:5;0)	-0.0396	0.0447	0.371535	Consistent
156	FAAH/CYP4A11	rs111790575	1	47386549	A	G	0.1252	CE(22:6;0)	-0.076	0.0453	0.0933254	Consistent
157	FAAH/CYP4A11	rs111790575	1	47386549	A	G	0.124	DAG(16:0;0-18:1;0)	0.011	0.0477	0.812831	Inconsistent
158	FAAH/CYP4A11	rs111790575	1	47386549	A	G	0.1251	DAG(18:1;0-18:1;0)	0.0648	0.0472	0.169824	Consistent
159	FAAH/CYP4A11	rs111790575	1	47386549	A	G	0.1253	DAG(18:1;0-18:2;0)	0.0341	0.047	0.467735	Inconsistent
160	FAAH/CYP4A11	rs111790575	1	47386549	A	G	0.1252	TAG(48:0;0)	-0.0311	0.0481	0.512861	Inconsistent
161	FAAH/CYP4A11	rs111790575	1	47386549	A	G	0.1253	TAG(48:1;0)	0.018	0.0478	0.707946	Inconsistent
162	FAAH/CYP4A11	rs111790575	1	47386549	A	G	0.1244	TAG(48:2;0)	0.0186	0.0489	0.707946	Inconsistent
163	FAAH/CYP4A11	rs111790575	1	47386549	A	G	0.1228	TAG(48:3;0)	0.0119	0.0506	0.812831	Inconsistent
164	FAAH/CYP4A11	rs111790575	1	47386549	A	G	0.1258	TAG(49:1;0)	0.0176	0.0503	0.724436	Inconsistent
165	FAAH/CYP4A11	rs111790575	1	47386549	A	G	0.1253	TAG(50:1;0)	0.0137	0.047	0.776247	Inconsistent
166	FAAH/CYP4A11	rs111790575	1	47386549	A	G	0.1246	TAG(50:2;0)	0.0482	0.0476	0.30903	Consistent
167	FAAH/CYP4A11	rs111790575	1	47386549	A	G	0.1252	TAG(50:3;0)	0.0596	0.0474	0.20893	Consistent
168	FAAH/CYP4A11	rs111790575	1	47386549	A	G	0.1243	TAG(50:4;0)	0.035	0.0488	0.47863	Consistent
169	FAAH/CYP4A11	rs111790575	1	47386549	A	G	0.1245	TAG(51:2;0)	0.056	0.0479	0.245471	Inconsistent
170	FAAH/CYP4A11	rs111790575	1	47386549	A	G	0.1253	TAG(51:3;0)	0.0546	0.0486	0.263027	Consistent
171	FAAH/CYP4A11	rs111790575	1	47386549	A	G	0.1247	TAG(52:2;0)	0.0597	0.0471	0.204174	Consistent
172	FAAH/CYP4A11	rs111790575	1	47386549	A	G	0.1253	TAG(52:3;0)	0.0527	0.0469	0.263027	Inconsistent
173	FAAH/CYP4A11	rs111790575	1	47386549	A	G	0.1254	TAG(52:4;0)	0.0422	0.0469	0.371535	Inconsistent
174	FAAH/CYP4A11	rs111790575	1	47386549	A	G	0.1244	TAG(52:5;0)	0.0503	0.0471	0.288403	Consistent
175	FAAH/CYP4A11	rs111790575	1	47386549	A	G	0.1228	TAG(53:2;0)	0.0224	0.0494	0.645654	Inconsistent
176	FAAH/CYP4A11	rs111790575	1	47386549	A	G	0.1255	TAG(53:3;0)	0.0869	0.0484	0.0724436	Consistent
177	FAAH/CYP4A11	rs111790575	1	47386549	A	G	0.1253	TAG(54:3;0)	0.083	0.0467	0.0758578	Inconsistent
178	FAAH/CYP4A11	rs111790575	1	47386549	A	G	0.1253	TAG(54:4;0)	0.063	0.0467	0.177828	Inconsistent
179	FAAH/CYP4A11	rs111790575	1	47386549	A	G	0.1251	TAG(54:5;0)	0.0472	0.0463	0.30903	Inconsistent
180	FAAH/CYP4A11	rs111790575	1	47386549	A	G	0.1245	TAG(54:6;0)	0.0212	0.0451	0.645654	Inconsistent
181	FAAH/CYP4A11	rs111790575	1	47386549	A	G	0.1243	TAG(56:4;0)	0.0814	0.0489	0.0954993	Consistent
182	FAAH/CYP4A11	rs111790575	1	47386549	A	G	0.1254	TAG(56:5;0)	0.0805	0.0469	0.0851138	Inconsistent
183	FAAH/CYP4A11	rs111790575	1	47386549	A	G	0.1253	TAG(56:6;0)	0.0567	0.0446	0.204174	Consistent
184	FAAH/CYP4A11	rs111790575	1	47386549	A	G	0.1258	TAG(56:7;0)	0.0167	0.0451	0.707946	Inconsistent
185	FAAH/CYP4A11	rs111790575	1	47386549	A	G	0.126	PC(14:0;0-16:0;0)	-0.0484	0.0471	0.301995	Inconsistent
186	FAAH/CYP4A11	rs111790575	1	47386549	A	G	0.1268	PC(14:0;0-18:1;0)	0.0368	0.0476	0.436516	Inconsistent
187	FAAH/CYP4A11	rs111790575	1	47386549	A	G	0.1256	PC(16:0;0-16:0;0)	-0.0203	0.0461	0.660693	Inconsistent
188	FAAH/CYP4A11	rs111790575	1	47386549	A	G	0.1254	PC(16:0;0-16:1;0)	0.0706	0.0467	0.131826	Inconsistent
189	FAAH/CYP4A11	rs111790575	1	47386549	A	G	0.1248	PC(16:0;0-17:1;0)	-0.058	0.0491	0.239883	Consistent
190	FAAH/CYP4A11	rs111790575	1	47386549	A	G	0.1255	PC(16:0;0-18:0;0)	-0.0027	0.0473	0.954993	Inconsistent
191	FAAH/CYP4A11	rs111790575	1	47386549	A	G	0.1256	PC(16:0;0-18:1;0)	0.0347	0.0474	0.467735	Inconsistent
192	FAAH/CYP4A11	rs111790575	1	47386549	A	G	0.1258	PC(16:0;0-18:2;0)	0.0182	0.0465	0.691831	Inconsistent
193	FAAH/CYP4A11	rs111790575	1	47386549	A	G	0.1258	PC(16:0;0-18:3;0)	0.0262	0.0474	0.57544	Inconsistent
194	FAAH/CYP4A11	rs111790575	1	47386549	A	G	0.1249	PC(16:0;0-20:1;0)	-0.0234	0.0491	0.630957	Inconsistent
195	FAAH/CYP4A11	rs111790575	1	47386549	A	G	0.1258	PC(16:0;0-20:2;0)	0.0215	0.0468	0.645654	Inconsistent
196	FAAH/CYP4A11	rs111790575	1	47386549	A	G	0.1255	PC(16:0;0-20:3;0)	0.0823	0.0474	0.0812831	Inconsistent
197	FAAH/CYP4A11	rs111790575	1	47386549	A	G	0.1257	PC(16:0;0-20:4;0)	0.0321	0.0481	0.501187	Inconsistent
198	FAAH/CYP4A11	rs111790575	1	47386549	A	G	0.1257	PC(16:0;0-20:5;0)	-0.0316	0.0458	0.489779	Consistent
199	FAAH/CYP4A11	rs111790575	1	47386549	A	G	0.1237	PC(16:0;0-22:4;0)	0.0406	0.0501	0.416869	Inconsistent
200	FAAH/CYP4A11	rs111790575	1	47386549	A	G	0.1254	PC(16:0;0-22:5;0)	-0.058	0.0468	0.213796	Inconsistent
201	FAAH/CYP4A11	rs111790575	1	47386549	A	G	0.1255	PC(16:0;0-22:6;0)	-0.0796	0.0456	0.0812831	Consistent
202	FAAH/CYP4A11	rs111790575	1	47386549	A	G	0.1258	PC(16:1;0-18:1;0)	0.1276	0.0467	0.00630957	Consistent
203	FAAH/CYP4A11	rs111790575	1	47386549	A	G	0.1245	PC(16:1;0-18:2;0)	0.091	0.0458	0.0467735	Consistent
204	FAAH/CYP4A11	rs111790575	1	47386549	A	G	0.1254	PC(17:0;0-18:2;0)	-0.0303	0.0481	0.524807	Inconsistent
205	FAAH/CYP4A11	rs111790575	1	47386549	A	G	0.1269	PC(17:0;0-20:3;0)	0.0285	0.0487	0.562341	Inconsistent
206	FAAH/CYP4A11	rs111790575	1	47386549	A	G	0.1257	PC(17:0;0-20:4;0)	0.0272	0.0486	0.57544	Inconsistent
207	FAAH/CYP4A11	rs111790575	1	47386549	A	G	0.1256	PC(18:0;0-18:1;0)	-0.0065	0.0476	0.891251	Inconsistent
208	FAAH/CYP4A11	rs111790575	1	47386549	A	G	0.1258	PC(18:0;0-18:2;0)	-0.0119	0.0469	0.794328	Inconsistent
209	FAAH/CYP4A11	rs111790575	1	47386549	A	G	0.1269	PC(18:0;0-18:3;0)	-0.0038	0.0488	0.933254	Inconsistent
210	FAAH/CYP4A11	rs111790575	1	47386549	A	G	0.1261	PC(18:0;0-20:2;0)	-0.0302	0.0485	0.537032	Inconsistent
211	FAAH/CYP4A11	rs111790575	1	47386549	A	G	0.1256	PC(18:0;0-20:3;0)	0.0534	0.0479	0.263027	Inconsistent
212	FAAH/CYP4A11	rs111790575	1	47386549	A	G	0.1257	PC(18:0;0-20:4;0)	0.0047	0.048	0.912011	Inconsistent
213	FAAH/CYP4A11	rs111790575	1	47386549	A	G	0.1264	PC(18:0;0-20:5;0)	-0.0115	0.0471	0.812831	Inconsistent
214	FAAH/CYP4A11	rs111790575	1	47386549	A	G	0.1272	PC(18:0;0-22:5;0)	0.0141	0.0477	0.776247	Inconsistent
215	FAAH/CYP4A11	rs111790575	1	47386549	A	G	0.1257	PC(18:1;0-18:1;0)	0.0781	0.047	0.0954993	Inconsistent
216	FAAH/CYP4A11	rs111790575	1	47386549	A	G	0.1259	PC(18:1;0-18:2;0)	0.0624	0.0461	0.177828	Inconsistent
217	FAAH/CYP4A11	rs111790575	1	47386549	A	G	0.1259	PC(18:1;0-20:3;0)	0.1554	0.0472	0.000977237	Consistent
218	FAAH/CYP4A11	rs111790575	1	47386549	A	G	0.1258	PC(18:1;0-20:4;0)	0.0742	0.0484	0.125893	Consistent
219	FAAH/CYP4A11	rs111790575	1	47386549	A	G	0.1259	PC(18:2;0-18:2;0)	0.0234	0.046	0.616595	Inconsistent
220	FAAH/CYP4A11	rs111790575	1	47386549	A	G	0.1263	PCO(16:0;0-16:0;0)	-0.0379	0.0482	0.436516	Inconsistent
221	FAAH/CYP4A11	rs111790575	1	47386549	A	G	0.1249	PCO(16:0;0-16:1;0)	0.0641	0.0492	0.190546	Consistent
222	FAAH/CYP4A11	rs111790575	1	47386549	A	G	0.126	PCO(16:0;0-18:1;0)	0.0139	0.046	0.758578	Inconsistent
223	FAAH/CYP4A11	rs111790575	1	47386549	A	G	0.1262	PCO(16:0;0-18:2;0)	-0.0005	0.0468	1	Inconsistent
224	FAAH/CYP4A11	rs111790575	1	47386549	A	G	0.1256	PCO(16:0;0-20:3;0)	0.1192	0.0478	0.0125893	Consistent
225	FAAH/CYP4A11	rs111790575	1	47386549	A	G	0.1259	PCO(16:0;0-20:4;0)	0.0148	0.0485	0.758578	Inconsistent
226	FAAH/CYP4A11	rs111790575	1	47386549	A	G	0.1258	PCO(16:1;0-16:0;0)	-0.0343	0.0488	0.47863	Inconsistent
227	FAAH/CYP4A11	rs111790575	1	47386549	A	G	0.1263	PCO(16:1;0-18:1;0)	0.0034	0.0471	0.933254	Inconsistent
228	FAAH/CYP4A11	rs111790575	1	47386549	A	G	0.1263	PCO(16:1;0-18:2;0)	0.0397	0.0461	0.389045	Inconsistent
229	FAAH/CYP4A11	rs111790575	1	47386549	A	G	0.1243	PCO(17:0;0-17:1;0)	-0.057	0.0476	0.229087	Inconsistent
230	FAAH/CYP4A11	rs111790575	1	47386549	A	G	0.1262	PCO(18:0;0-14:0;0)	-0.0574	0.0479	0.229087	Consistent
231	FAAH/CYP4A11	rs111790575	1	47386549	A	G	0.1263	PCO(18:0;0-20:4;0)	0.0389	0.0478	0.416869	Consistent
232	FAAH/CYP4A11	rs111790575	1	47386549	A	G	0.126	PCO(18:1;0-16:0;0)	-0.0188	0.0463	0.691831	Inconsistent
233	FAAH/CYP4A11	rs111790575	1	47386549	A	G	0.1261	PCO(18:1;0-18:2;0)	-0.0027	0.046	0.954993	Inconsistent
234	FAAH/CYP4A11	rs111790575	1	47386549	A	G	0.1269	PCO(18:1;0-20:3;0)	0.063	0.047	0.18197	Inconsistent
235	FAAH/CYP4A11	rs111790575	1	47386549	A	G	0.1258	PCO(18:1;0-20:4;0)	0.0506	0.048	0.295121	Inconsistent
236	FAAH/CYP4A11	rs111790575	1	47386549	A	G	0.1257	PCO(18:2;0-16:0;0)	-0.0073	0.0469	0.870964	Inconsistent
237	FAAH/CYP4A11	rs111790575	1	47386549	A	G	0.1258	PCO(18:2;0-18:1;0)	0.0718	0.0469	0.125893	Consistent
238	FAAH/CYP4A11	rs111790575	1	47386549	A	G	0.126	PCO(18:2;0-18:2;0)	-0.017	0.047	0.724436	Inconsistent
239	FAAH/CYP4A11	rs111790575	1	47386549	A	G	0.126	SM(32:1;2)	0.0061	0.046	0.891251	Inconsistent
240	FAAH/CYP4A11	rs111790575	1	47386549	A	G	0.1258	SM(34:0;2)	0.0078	0.0468	0.870964	Inconsistent
241	FAAH/CYP4A11	rs111790575	1	47386549	A	G	0.1261	SM(34:1;2)	-0.0081	0.0455	0.851138	Inconsistent
242	FAAH/CYP4A11	rs111790575	1	47386549	A	G	0.1258	SM(34:2;2)	0.0212	0.0437	0.630957	Inconsistent
243	FAAH/CYP4A11	rs111790575	1	47386549	A	G	0.1258	SM(36:1;2)	-0.0416	0.0466	0.371535	Inconsistent
244	FAAH/CYP4A11	rs111790575	1	47386549	A	G	0.1257	SM(36:2;2)	-0.0487	0.0451	0.281838	Inconsistent
245	FAAH/CYP4A11	rs111790575	1	47386549	A	G	0.1259	SM(38:1;2)	-0.0093	0.0472	0.851138	Inconsistent
246	FAAH/CYP4A11	rs111790575	1	47386549	A	G	0.1258	SM(38:2;2)	-0.0105	0.0447	0.812831	Consistent
247	FAAH/CYP4A11	rs111790575	1	47386549	A	G	0.126	SM(40:1;2)	0.0219	0.0476	0.645654	Inconsistent
248	FAAH/CYP4A11	rs111790575	1	47386549	A	G	0.1261	SM(40:2;2)	-0.023	0.0452	0.616595	Inconsistent
249	FAAH/CYP4A11	rs111790575	1	47386549	A	G	0.1259	SM(42:2;2)	-0.0043	0.0469	0.933254	Inconsistent
250	FAAH/CYP4A11	rs111790575	1	47386549	A	G	0.1256	CER(40:1;2)	0.07	0.0466	0.131826	Consistent
251	FAAH/CYP4A11	rs111790575	1	47386549	A	G	0.1242	CER(40:2;2)	0.0056	0.0485	0.912011	Inconsistent
252	FAAH/CYP4A11	rs111790575	1	47386549	A	G	0.1256	CER(42:1;2)	0.0966	0.0463	0.0371535	Consistent
253	FAAH/CYP4A11	rs111790575	1	47386549	A	G	0.1254	CER(42:2;2)	0.0661	0.0453	0.144544	Consistent
254	FAAH/CYP4A11	rs111790575	1	47386549	A	G	0.126	PI(16:0;0-18:1;0)	0.0246	0.0481	0.60256	Inconsistent
255	FAAH/CYP4A11	rs111790575	1	47386549	A	G	0.1263	PI(16:0;0-18:2;0)	0.0538	0.0472	0.251189	Consistent
256	FAAH/CYP4A11	rs111790575	1	47386549	A	G	0.1262	PI(18:0;0-18:1;0)	0.0583	0.0471	0.213796	Inconsistent
257	FAAH/CYP4A11	rs111790575	1	47386549	A	G	0.1258	PI(18:0;0-18:2;0)	0.0773	0.0463	0.0954993	Consistent
258	FAAH/CYP4A11	rs111790575	1	47386549	A	G	0.1259	PI(18:0;0-20:3;0)	0.1008	0.0475	0.0338844	Consistent
259	FAAH/CYP4A11	rs111790575	1	47386549	A	G	0.1256	PI(18:0;0-20:4;0)	-0.0237	0.0476	0.616595	Consistent
260	FAAH/CYP4A11	rs111790575	1	47386549	A	G	0.1255	PI(18:1;0-18:1;0)	0.0358	0.0469	0.446684	Inconsistent
261	FAAH/CYP4A11	rs111790575	1	47386549	A	G	0.126	PE(18:0;0-18:2;0)	0.0425	0.0484	0.380189	Inconsistent
262	FAAH/CYP4A11	rs111790575	1	47386549	A	G	0.1263	PE(18:0;0-20:4;0)	0.0487	0.048	0.30903	Inconsistent
263	FAAH/CYP4A11	rs111790575	1	47386549	A	G	0.1272	PEO(16:1;0-18:2;0)	0.1325	0.0493	0.00724436	Consistent
264	FAAH/CYP4A11	rs111790575	1	47386549	A	G	0.1234	PEO(16:1;0-20:4;0)	0.018	0.05	0.724436	Inconsistent
265	FAAH/CYP4A11	rs111790575	1	47386549	A	G	0.1262	PEO(18:1;0-18:2;0)	0.0803	0.0485	0.0977237	Consistent
266	FAAH/CYP4A11	rs111790575	1	47386549	A	G	0.1274	PEO(18:2;0-18:2;0)	0.0586	0.0493	0.234423	Consistent
267	FAAH/CYP4A11	rs111790575	1	47386549	A	G	0.125	PEO(18:2;0-20:4;0)	-0.0022	0.0497	0.954993	Inconsistent
268	FAAH/CYP4A11	rs111790575	1	47386549	A	G	0.1255	LPE(16:0;0)	-0.0547	0.049	0.263027	Inconsistent
269	FAAH/CYP4A11	rs111790575	1	47386549	A	G	0.1258	LPE(18:1;0)	0.0441	0.0479	0.354813	Consistent
270	FAAH/CYP4A11	rs111790575	1	47386549	A	G	0.1256	LPE(18:2;0)	0.0096	0.0473	0.831764	Inconsistent
271	FAAH/CYP4A11	rs111790575	1	47386549	A	G	0.1257	LPE(20:4;0)	0.0314	0.0485	0.512861	Inconsistent
272	FAAH/CYP4A11	rs111790575	1	47386549	A	G	0.1258	LPE(22:6;0)	-0.0708	0.0474	0.134896	Inconsistent
273	FAAH/CYP4A11	rs111790575	1	47386549	A	G	0.1269	LPC(14:0;0)	-0.0376	0.0498	0.446684	Inconsistent
274	FAAH/CYP4A11	rs111790575	1	47386549	A	G	0.126	LPC(16:0;0)	-0.0796	0.0481	0.0977237	Inconsistent
275	FAAH/CYP4A11	rs111790575	1	47386549	A	G	0.126	LPC(16:1;0)	0.0298	0.0492	0.549541	Inconsistent
276	FAAH/CYP4A11	rs111790575	1	47386549	A	G	0.1259	LPC(18:0;0)	-0.0932	0.0481	0.0524807	Consistent
277	FAAH/CYP4A11	rs111790575	1	47386549	A	G	0.1257	LPC(18:1;0)	-0.0312	0.0479	0.512861	Inconsistent
278	FAAH/CYP4A11	rs111790575	1	47386549	A	G	0.1258	LPC(18:2;0)	-0.0483	0.0463	0.295121	Consistent
279	FAAH/CYP4A11	rs111790575	1	47386549	A	G	0.1268	LPC(20:3;0)	0.045	0.0485	0.354813	Inconsistent
280	FAAH/CYP4A11	rs111790575	1	47386549	A	G	0.1258	LPC(20:4;0)	-0.0267	0.0474	0.57544	Inconsistent
281	FAAH/CYP4A11	rs111790575	1	47386549	A	G	0.126	LPC(22:6;0)	-0.1172	0.0493	0.017378	Consistent
282	FAAH/CYP4A11	rs111790575	1	47386549	A	G	0.1242	ST	0.0088	0.0466	0.851138	Inconsistent
283	ALG14	rs9437689	1	95549536	C	T	0.4554	CE(14:0;0)	-0.0189	0.0311	0.537032	Consistent
284	ALG14	rs9437689	1	95549536	C	T	0.4534	CE(15:0;0)	-0.0246	0.0318	0.436516	Consistent
285	ALG14	rs9437689	1	95549536	C	T	0.4551	CE(16:0;0)	-0.0217	0.0302	0.467735	Inconsistent
286	ALG14	rs9437689	1	95549536	C	T	0.4551	CE(16:1;0)	-0.002	0.0309	0.954993	Inconsistent
287	ALG14	rs9437689	1	95549536	C	T	0.4561	CE(17:0;0)	0.0073	0.0318	0.812831	Inconsistent
288	ALG14	rs9437689	1	95549536	C	T	0.4551	CE(17:1;0)	-0.0078	0.031	0.794328	Inconsistent
289	ALG14	rs9437689	1	95549536	C	T	0.4552	CE(18:0;0)	0.0116	0.0312	0.707946	Consistent
290	ALG14	rs9437689	1	95549536	C	T	0.4549	CE(18:1;0)	-0.0043	0.0311	0.891251	Inconsistent
291	ALG14	rs9437689	1	95549536	C	T	0.4556	CE(18:2;0)	-0.0215	0.0304	0.47863	Inconsistent
292	ALG14	rs9437689	1	95549536	C	T	0.4547	CE(18:3;0)	-0.0094	0.0315	0.758578	Inconsistent
293	ALG14	rs9437689	1	95549536	C	T	0.4545	CE(20:2;0)	-0.0026	0.0329	0.933254	Inconsistent
294	ALG14	rs9437689	1	95549536	C	T	0.4553	CE(20:3;0)	-0.0146	0.0316	0.645654	Inconsistent
295	ALG14	rs9437689	1	95549536	C	T	0.4552	CE(20:4;0)	-0.0214	0.0318	0.501187	Consistent
296	ALG14	rs9437689	1	95549536	C	T	0.455	CE(20:5;0)	-0.0356	0.0296	0.229087	Consistent
297	ALG14	rs9437689	1	95549536	C	T	0.4548	CE(22:6;0)	-0.0271	0.0301	0.363078	Consistent
298	ALG14	rs9437689	1	95549536	C	T	0.4547	DAG(16:0;0-18:1;0)	0.0056	0.0314	0.851138	Inconsistent
299	ALG14	rs9437689	1	95549536	C	T	0.4555	DAG(18:1;0-18:1;0)	0.0183	0.0311	0.562341	Inconsistent
300	ALG14	rs9437689	1	95549536	C	T	0.4567	DAG(18:1;0-18:2;0)	0.0134	0.0309	0.660693	Inconsistent
301	ALG14	rs9437689	1	95549536	C	T	0.4537	TAG(48:0;0)	-0.0317	0.0319	0.323594	Consistent
302	ALG14	rs9437689	1	95549536	C	T	0.4564	TAG(48:1;0)	0.0125	0.0316	0.691831	Inconsistent
303	ALG14	rs9437689	1	95549536	C	T	0.4537	TAG(48:2;0)	0.0083	0.0321	0.794328	Inconsistent
304	ALG14	rs9437689	1	95549536	C	T	0.4557	TAG(48:3;0)	0.009	0.033	0.776247	Inconsistent
305	ALG14	rs9437689	1	95549536	C	T	0.4543	TAG(49:1;0)	0.0034	0.0333	0.912011	Inconsistent
306	ALG14	rs9437689	1	95549536	C	T	0.456	TAG(50:1;0)	0.009	0.031	0.776247	Inconsistent
307	ALG14	rs9437689	1	95549536	C	T	0.4562	TAG(50:2;0)	0.015	0.0313	0.630957	Inconsistent
308	ALG14	rs9437689	1	95549536	C	T	0.4568	TAG(50:3;0)	0.0143	0.0313	0.645654	Inconsistent
309	ALG14	rs9437689	1	95549536	C	T	0.4545	TAG(50:4;0)	0.003	0.0318	0.933254	Inconsistent
310	ALG14	rs9437689	1	95549536	C	T	0.4565	TAG(51:2;0)	0.0144	0.0315	0.645654	Inconsistent
311	ALG14	rs9437689	1	95549536	C	T	0.4534	TAG(51:3;0)	0.0218	0.0321	0.501187	Inconsistent
312	ALG14	rs9437689	1	95549536	C	T	0.4562	TAG(52:2;0)	0.0167	0.031	0.588844	Inconsistent
313	ALG14	rs9437689	1	95549536	C	T	0.456	TAG(52:3;0)	0.0083	0.0309	0.794328	Inconsistent
314	ALG14	rs9437689	1	95549536	C	T	0.4554	TAG(52:4;0)	-0.0006	0.031	0.977237	Inconsistent
315	ALG14	rs9437689	1	95549536	C	T	0.4557	TAG(52:5;0)	-0.0029	0.0309	0.933254	Inconsistent
316	ALG14	rs9437689	1	95549536	C	T	0.4551	TAG(53:2;0)	0.0152	0.0324	0.630957	Inconsistent
317	ALG14	rs9437689	1	95549536	C	T	0.4543	TAG(53:3;0)	0.0201	0.0321	0.537032	Inconsistent
318	ALG14	rs9437689	1	95549536	C	T	0.456	TAG(54:3;0)	0.021	0.0308	0.489779	Inconsistent
319	ALG14	rs9437689	1	95549536	C	T	0.456	TAG(54:4;0)	0.0153	0.0308	0.616595	Inconsistent
320	ALG14	rs9437689	1	95549536	C	T	0.4565	TAG(54:5;0)	0.0101	0.0306	0.74131	Inconsistent
321	ALG14	rs9437689	1	95549536	C	T	0.4564	TAG(54:6;0)	-0.0186	0.0298	0.537032	Inconsistent
322	ALG14	rs9437689	1	95549536	C	T	0.4526	TAG(56:4;0)	0.0177	0.0325	0.588844	Inconsistent
323	ALG14	rs9437689	1	95549536	C	T	0.4552	TAG(56:5;0)	-0.014	0.031	0.645654	Inconsistent
324	ALG14	rs9437689	1	95549536	C	T	0.4551	TAG(56:6;0)	-0.0051	0.0295	0.870964	Inconsistent
325	ALG14	rs9437689	1	95549536	C	T	0.458	TAG(56:7;0)	-0.0051	0.0301	0.870964	Inconsistent
326	ALG14	rs9437689	1	95549536	C	T	0.455	PC(14:0;0-16:0;0)	-0.0102	0.0313	0.74131	Inconsistent
327	ALG14	rs9437689	1	95549536	C	T	0.4557	PC(14:0;0-18:1;0)	-0.036	0.0316	0.25704	Inconsistent
328	ALG14	rs9437689	1	95549536	C	T	0.4552	PC(16:0;0-16:0;0)	-0.0247	0.0306	0.416869	Consistent
329	ALG14	rs9437689	1	95549536	C	T	0.4553	PC(16:0;0-16:1;0)	0.0049	0.031	0.870964	Inconsistent
330	ALG14	rs9437689	1	95549536	C	T	0.4569	PC(16:0;0-17:1;0)	0.0121	0.0325	0.707946	Inconsistent
331	ALG14	rs9437689	1	95549536	C	T	0.4548	PC(16:0;0-18:0;0)	0.0169	0.0315	0.588844	Inconsistent
332	ALG14	rs9437689	1	95549536	C	T	0.4553	PC(16:0;0-18:1;0)	-0.0248	0.0315	0.436516	Consistent
333	ALG14	rs9437689	1	95549536	C	T	0.4554	PC(16:0;0-18:2;0)	-0.0394	0.0309	0.204174	Consistent
334	ALG14	rs9437689	1	95549536	C	T	0.4551	PC(16:0;0-18:3;0)	-0.0281	0.0314	0.371535	Inconsistent
335	ALG14	rs9437689	1	95549536	C	T	0.4563	PC(16:0;0-20:1;0)	-0.0016	0.0327	0.954993	Inconsistent
336	ALG14	rs9437689	1	95549536	C	T	0.4558	PC(16:0;0-20:2;0)	-0.0012	0.0312	0.977237	Inconsistent
337	ALG14	rs9437689	1	95549536	C	T	0.4553	PC(16:0;0-20:3;0)	-0.0346	0.0314	0.269153	Consistent
338	ALG14	rs9437689	1	95549536	C	T	0.4552	PC(16:0;0-20:4;0)	-0.0436	0.0318	0.169824	Inconsistent
339	ALG14	rs9437689	1	95549536	C	T	0.4553	PC(16:0;0-20:5;0)	-0.0447	0.0304	0.141254	Consistent
340	ALG14	rs9437689	1	95549536	C	T	0.4575	PC(16:0;0-22:4;0)	-0.0147	0.0329	0.660693	Inconsistent
341	ALG14	rs9437689	1	95549536	C	T	0.4551	PC(16:0;0-22:5;0)	-0.0519	0.031	0.0933254	Consistent
342	ALG14	rs9437689	1	95549536	C	T	0.455	PC(16:0;0-22:6;0)	-0.031	0.0303	0.30903	Inconsistent
343	ALG14	rs9437689	1	95549536	C	T	0.4542	PC(16:1;0-18:1;0)	-0.0127	0.0312	0.676083	Inconsistent
344	ALG14	rs9437689	1	95549536	C	T	0.4559	PC(16:1;0-18:2;0)	-0.0178	0.0302	0.562341	Inconsistent
345	ALG14	rs9437689	1	95549536	C	T	0.4556	PC(17:0;0-18:2;0)	-0.014	0.0319	0.660693	Inconsistent
346	ALG14	rs9437689	1	95549536	C	T	0.4565	PC(17:0;0-20:3;0)	0.02	0.0324	0.537032	Consistent
347	ALG14	rs9437689	1	95549536	C	T	0.456	PC(17:0;0-20:4;0)	0.0005	0.0321	0.977237	Inconsistent
348	ALG14	rs9437689	1	95549536	C	T	0.4553	PC(18:0;0-18:1;0)	0.0463	0.0317	0.144544	Consistent
349	ALG14	rs9437689	1	95549536	C	T	0.4554	PC(18:0;0-18:2;0)	0.0568	0.0311	0.0676083	Consistent
350	ALG14	rs9437689	1	95549536	C	T	0.4555	PC(18:0;0-18:3;0)	0.0338	0.0326	0.301995	Inconsistent
351	ALG14	rs9437689	1	95549536	C	T	0.4547	PC(18:0;0-20:2;0)	0.0614	0.0324	0.057544	Consistent
352	ALG14	rs9437689	1	95549536	C	T	0.4553	PC(18:0;0-20:3;0)	0.0222	0.0317	0.47863	Inconsistent
353	ALG14	rs9437689	1	95549536	C	T	0.4552	PC(18:0;0-20:4;0)	0.0345	0.0317	0.275423	Consistent
354	ALG14	rs9437689	1	95549536	C	T	0.454	PC(18:0;0-20:5;0)	-0.0092	0.0313	0.776247	Inconsistent
355	ALG14	rs9437689	1	95549536	C	T	0.455	PC(18:0;0-22:5;0)	-0.0007	0.0317	0.977237	Inconsistent
356	ALG14	rs9437689	1	95549536	C	T	0.4551	PC(18:1;0-18:1;0)	0.0286	0.0312	0.363078	Consistent
357	ALG14	rs9437689	1	95549536	C	T	0.4554	PC(18:1;0-18:2;0)	0.0236	0.0306	0.436516	Consistent
358	ALG14	rs9437689	1	95549536	C	T	0.4552	PC(18:1;0-20:3;0)	0.0258	0.0313	0.40738	Inconsistent
359	ALG14	rs9437689	1	95549536	C	T	0.4553	PC(18:1;0-20:4;0)	0.013	0.032	0.691831	Consistent
360	ALG14	rs9437689	1	95549536	C	T	0.4554	PC(18:2;0-18:2;0)	0.0039	0.0305	0.891251	Inconsistent
361	ALG14	rs9437689	1	95549536	C	T	0.4556	PCO(16:0;0-16:0;0)	0.0266	0.032	0.40738	Inconsistent
362	ALG14	rs9437689	1	95549536	C	T	0.4545	PCO(16:0;0-16:1;0)	-0.017	0.0327	0.60256	Inconsistent
363	ALG14	rs9437689	1	95549536	C	T	0.4549	PCO(16:0;0-18:1;0)	-0.0059	0.0305	0.851138	Inconsistent
364	ALG14	rs9437689	1	95549536	C	T	0.4556	PCO(16:0;0-18:2;0)	0.0091	0.031	0.776247	Consistent
365	ALG14	rs9437689	1	95549536	C	T	0.4561	PCO(16:0;0-20:3;0)	0.036	0.0318	0.25704	Consistent
366	ALG14	rs9437689	1	95549536	C	T	0.4553	PCO(16:0;0-20:4;0)	-0.0111	0.0321	0.724436	Inconsistent
367	ALG14	rs9437689	1	95549536	C	T	0.4553	PCO(16:1;0-16:0;0)	-0.0002	0.0322	1	Inconsistent
368	ALG14	rs9437689	1	95549536	C	T	0.4553	PCO(16:1;0-18:1;0)	0.0256	0.0312	0.40738	Inconsistent
369	ALG14	rs9437689	1	95549536	C	T	0.4551	PCO(16:1;0-18:2;0)	0.0096	0.0305	0.758578	Inconsistent
370	ALG14	rs9437689	1	95549536	C	T	0.4554	PCO(17:0;0-17:1;0)	-0.0112	0.0315	0.724436	Inconsistent
371	ALG14	rs9437689	1	95549536	C	T	0.4553	PCO(18:0;0-14:0;0)	0.0291	0.0317	0.363078	Inconsistent
372	ALG14	rs9437689	1	95549536	C	T	0.456	PCO(18:0;0-20:4;0)	0.0084	0.0317	0.794328	Consistent
373	ALG14	rs9437689	1	95549536	C	T	0.4549	PCO(18:1;0-16:0;0)	-0.0074	0.0307	0.812831	Inconsistent
374	ALG14	rs9437689	1	95549536	C	T	0.4559	PCO(18:1;0-18:2;0)	0.0282	0.0305	0.354813	Inconsistent
375	ALG14	rs9437689	1	95549536	C	T	0.4559	PCO(18:1;0-20:3;0)	0.0011	0.0313	0.977237	Inconsistent
376	ALG14	rs9437689	1	95549536	C	T	0.4551	PCO(18:1;0-20:4;0)	0.0044	0.0319	0.891251	Inconsistent
377	ALG14	rs9437689	1	95549536	C	T	0.4552	PCO(18:2;0-16:0;0)	-0.0108	0.0311	0.724436	Inconsistent
378	ALG14	rs9437689	1	95549536	C	T	0.4558	PCO(18:2;0-18:1;0)	0.036	0.0311	0.245471	Consistent
379	ALG14	rs9437689	1	95549536	C	T	0.4549	PCO(18:2;0-18:2;0)	0.0491	0.031	0.114815	Consistent
380	ALG14	rs9437689	1	95549536	C	T	0.4555	SM(32:1;2)	-0.0064	0.0304	0.831764	Inconsistent
381	ALG14	rs9437689	1	95549536	C	T	0.4554	SM(34:0;2)	0.0057	0.0309	0.851138	Inconsistent
382	ALG14	rs9437689	1	95549536	C	T	0.4556	SM(34:1;2)	0.0089	0.0302	0.776247	Inconsistent
383	ALG14	rs9437689	1	95549536	C	T	0.4554	SM(34:2;2)	-0.0345	0.0289	0.234423	Consistent
384	ALG14	rs9437689	1	95549536	C	T	0.4554	SM(36:1;2)	-0.0293	0.031	0.346737	Consistent
385	ALG14	rs9437689	1	95549536	C	T	0.4552	SM(36:2;2)	-0.0561	0.0299	0.060256	Consistent
386	ALG14	rs9437689	1	95549536	C	T	0.4555	SM(38:1;2)	-0.0304	0.0312	0.331131	Consistent
387	ALG14	rs9437689	1	95549536	C	T	0.4553	SM(38:2;2)	-0.0618	0.0296	0.0363078	Consistent
388	ALG14	rs9437689	1	95549536	C	T	0.4555	SM(40:1;2)	-0.017	0.0315	0.588844	Inconsistent
389	ALG14	rs9437689	1	95549536	C	T	0.4555	SM(40:2;2)	-0.0394	0.0299	0.186209	Consistent
390	ALG14	rs9437689	1	95549536	C	T	0.4554	SM(42:2;2)	-0.0035	0.0311	0.912011	Inconsistent
391	ALG14	rs9437689	1	95549536	C	T	0.4552	CER(40:1;2)	-0.0099	0.0309	0.74131	Inconsistent
392	ALG14	rs9437689	1	95549536	C	T	0.4537	CER(40:2;2)	-0.0038	0.0323	0.912011	Inconsistent
393	ALG14	rs9437689	1	95549536	C	T	0.4553	CER(42:1;2)	-0.0165	0.0308	0.588844	Inconsistent
394	ALG14	rs9437689	1	95549536	C	T	0.4551	CER(42:2;2)	-0.0029	0.03	0.933254	Inconsistent
395	ALG14	rs9437689	1	95549536	C	T	0.4557	PI(16:0;0-18:1;0)	0.0196	0.032	0.537032	Inconsistent
396	ALG14	rs9437689	1	95549536	C	T	0.4561	PI(16:0;0-18:2;0)	-0.0293	0.0313	0.346737	Consistent
397	ALG14	rs9437689	1	95549536	C	T	0.4557	PI(18:0;0-18:1;0)	0.0167	0.0313	0.588844	Inconsistent
398	ALG14	rs9437689	1	95549536	C	T	0.4554	PI(18:0;0-18:2;0)	-0.0345	0.0307	0.263027	Consistent
399	ALG14	rs9437689	1	95549536	C	T	0.4546	PI(18:0;0-20:3;0)	-0.012	0.0316	0.707946	Inconsistent
400	ALG14	rs9437689	1	95549536	C	T	0.4552	PI(18:0;0-20:4;0)	-0.0215	0.0315	0.501187	Inconsistent
401	ALG14	rs9437689	1	95549536	C	T	0.4554	PI(18:1;0-18:1;0)	0.026	0.0311	0.40738	Consistent
402	ALG14	rs9437689	1	95549536	C	T	0.4556	PE(18:0;0-18:2;0)	0.0324	0.032	0.30903	Inconsistent
403	ALG14	rs9437689	1	95549536	C	T	0.4549	PE(18:0;0-20:4;0)	0.0208	0.0316	0.512861	Inconsistent
404	ALG14	rs9437689	1	95549536	C	T	0.4519	PEO(16:1;0-18:2;0)	0.0065	0.033	0.851138	Inconsistent
405	ALG14	rs9437689	1	95549536	C	T	0.4544	PEO(16:1;0-20:4;0)	0.0065	0.0328	0.851138	Inconsistent
406	ALG14	rs9437689	1	95549536	C	T	0.4549	PEO(18:1;0-18:2;0)	0.0061	0.0321	0.851138	Inconsistent
407	ALG14	rs9437689	1	95549536	C	T	0.4534	PEO(18:2;0-18:2;0)	0.0336	0.0328	0.301995	Consistent
408	ALG14	rs9437689	1	95549536	C	T	0.4556	PEO(18:2;0-20:4;0)	0.0366	0.0329	0.263027	Consistent
409	ALG14	rs9437689	1	95549536	C	T	0.455	LPE(16:0;0)	0.0107	0.0324	0.74131	Inconsistent
410	ALG14	rs9437689	1	95549536	C	T	0.4543	LPE(18:1;0)	0.0179	0.0318	0.57544	Inconsistent
411	ALG14	rs9437689	1	95549536	C	T	0.4549	LPE(18:2;0)	0.0034	0.0314	0.912011	Inconsistent
412	ALG14	rs9437689	1	95549536	C	T	0.4553	LPE(20:4;0)	0.008	0.0322	0.794328	Inconsistent
413	ALG14	rs9437689	1	95549536	C	T	0.4549	LPE(22:6;0)	-0.0108	0.0314	0.724436	Inconsistent
414	ALG14	rs9437689	1	95549536	C	T	0.4564	LPC(14:0;0)	-0.0289	0.033	0.380189	Inconsistent
415	ALG14	rs9437689	1	95549536	C	T	0.4553	LPC(16:0;0)	-0.0137	0.0318	0.660693	Inconsistent
416	ALG14	rs9437689	1	95549536	C	T	0.4549	LPC(16:1;0)	0.0012	0.0326	0.977237	Inconsistent
417	ALG14	rs9437689	1	95549536	C	T	0.4553	LPC(18:0;0)	0.0757	0.0318	0.017378	Inconsistent
418	ALG14	rs9437689	1	95549536	C	T	0.4551	LPC(18:1;0)	0.0336	0.0317	0.288403	Inconsistent
419	ALG14	rs9437689	1	95549536	C	T	0.455	LPC(18:2;0)	0.0177	0.0307	0.562341	Inconsistent
420	ALG14	rs9437689	1	95549536	C	T	0.4545	LPC(20:3;0)	0.0194	0.0321	0.549541	Inconsistent
421	ALG14	rs9437689	1	95549536	C	T	0.4553	LPC(20:4;0)	-0.0003	0.0314	1	Inconsistent
422	ALG14	rs9437689	1	95549536	C	T	0.4542	LPC(22:6;0)	0.0174	0.0326	0.588844	Inconsistent
423	ALG14	rs9437689	1	95549536	C	T	0.4553	ST	-0.0126	0.0308	0.676083	Inconsistent
424	GCKR	rs1260326	2	27730940	T	C	0.3739	CE(14:0;0)	-0.0334	0.0331	0.316228	Consistent
425	GCKR	rs1260326	2	27730940	T	C	0.373	CE(15:0;0)	0.0105	0.034	0.758578	Inconsistent
426	GCKR	rs1260326	2	27730940	T	C	0.3748	CE(16:0;0)	-0.0098	0.0321	0.758578	Inconsistent
427	GCKR	rs1260326	2	27730940	T	C	0.3748	CE(16:1;0)	-0.0378	0.0329	0.251189	Inconsistent
428	GCKR	rs1260326	2	27730940	T	C	0.3739	CE(17:0;0)	0.0669	0.0339	0.0489779	Inconsistent
429	GCKR	rs1260326	2	27730940	T	C	0.3746	CE(17:1;0)	-0.0042	0.033	0.891251	Inconsistent
430	GCKR	rs1260326	2	27730940	T	C	0.3734	CE(18:0;0)	0.0555	0.0331	0.0933254	Consistent
431	GCKR	rs1260326	2	27730940	T	C	0.3741	CE(18:1;0)	0.0111	0.0331	0.74131	Inconsistent
432	GCKR	rs1260326	2	27730940	T	C	0.3729	CE(18:2;0)	-0.0007	0.0324	0.977237	Inconsistent
433	GCKR	rs1260326	2	27730940	T	C	0.3745	CE(18:3;0)	-0.0703	0.0335	0.0354813	Inconsistent
434	GCKR	rs1260326	2	27730940	T	C	0.3714	CE(20:2;0)	0.038	0.035	0.275423	Inconsistent
435	GCKR	rs1260326	2	27730940	T	C	0.3745	CE(20:3;0)	-0.0274	0.0337	0.416869	Inconsistent
436	GCKR	rs1260326	2	27730940	T	C	0.3744	CE(20:4;0)	-0.0136	0.0339	0.691831	Inconsistent
437	GCKR	rs1260326	2	27730940	T	C	0.3746	CE(20:5;0)	-0.0718	0.0315	0.0223872	Consistent
438	GCKR	rs1260326	2	27730940	T	C	0.3752	CE(22:6;0)	-0.1106	0.0318	0.000512861	Consistent
439	GCKR	rs1260326	2	27730940	T	C	0.3739	DAG(16:0;0-18:1;0)	-0.1001	0.0335	0.00281838	Consistent
440	GCKR	rs1260326	2	27730940	T	C	0.3744	DAG(18:1;0-18:1;0)	-0.1169	0.0331	0.00040738	Consistent
441	GCKR	rs1260326	2	27730940	T	C	0.3754	DAG(18:1;0-18:2;0)	-0.1233	0.0328	0.00017378	Consistent
442	GCKR	rs1260326	2	27730940	T	C	0.3726	TAG(48:0;0)	-0.068	0.0342	0.0467735	Inconsistent
443	GCKR	rs1260326	2	27730940	T	C	0.3754	TAG(48:1;0)	-0.0666	0.0338	0.0489779	Consistent
444	GCKR	rs1260326	2	27730940	T	C	0.3782	TAG(48:2;0)	-0.0695	0.0343	0.042658	Consistent
445	GCKR	rs1260326	2	27730940	T	C	0.378	TAG(48:3;0)	-0.0974	0.0353	0.0057544	Consistent
446	GCKR	rs1260326	2	27730940	T	C	0.3785	TAG(49:1;0)	-0.058	0.0355	0.102329	Consistent
447	GCKR	rs1260326	2	27730940	T	C	0.3748	TAG(50:1;0)	-0.0552	0.0331	0.0954993	Consistent
448	GCKR	rs1260326	2	27730940	T	C	0.3746	TAG(50:2;0)	-0.0835	0.0334	0.0125893	Consistent
449	GCKR	rs1260326	2	27730940	T	C	0.3756	TAG(50:3;0)	-0.1045	0.0334	0.00177828	Consistent
450	GCKR	rs1260326	2	27730940	T	C	0.3758	TAG(50:4;0)	-0.1139	0.0341	0.000831764	Consistent
451	GCKR	rs1260326	2	27730940	T	C	0.3759	TAG(51:2;0)	-0.0764	0.0336	0.0229087	Inconsistent
452	GCKR	rs1260326	2	27730940	T	C	0.3761	TAG(51:3;0)	-0.0791	0.0343	0.0213796	Consistent
453	GCKR	rs1260326	2	27730940	T	C	0.3751	TAG(52:2;0)	-0.0875	0.0331	0.00812831	Consistent
454	GCKR	rs1260326	2	27730940	T	C	0.3746	TAG(52:3;0)	-0.1145	0.0331	0.000537032	Consistent
455	GCKR	rs1260326	2	27730940	T	C	0.3751	TAG(52:4;0)	-0.1218	0.033	0.000229087	Consistent
456	GCKR	rs1260326	2	27730940	T	C	0.3759	TAG(52:5;0)	-0.1165	0.0329	0.000398107	Consistent
457	GCKR	rs1260326	2	27730940	T	C	0.3786	TAG(53:2;0)	-0.0781	0.0344	0.0229087	Inconsistent
458	GCKR	rs1260326	2	27730940	T	C	0.3761	TAG(53:3;0)	-0.1183	0.0341	0.000524807	Consistent
459	GCKR	rs1260326	2	27730940	T	C	0.3747	TAG(54:3;0)	-0.0775	0.0328	0.018197	Consistent
460	GCKR	rs1260326	2	27730940	T	C	0.3747	TAG(54:4;0)	-0.0933	0.0328	0.00457088	Consistent
461	GCKR	rs1260326	2	27730940	T	C	0.375	TAG(54:5;0)	-0.1022	0.0326	0.00169824	Consistent
462	GCKR	rs1260326	2	27730940	T	C	0.3745	TAG(54:6;0)	-0.103	0.0317	0.00114815	Consistent
463	GCKR	rs1260326	2	27730940	T	C	0.371	TAG(56:4;0)	-0.071	0.0345	0.0398107	Inconsistent
464	GCKR	rs1260326	2	27730940	T	C	0.376	TAG(56:5;0)	-0.0715	0.0332	0.030903	Inconsistent
465	GCKR	rs1260326	2	27730940	T	C	0.3765	TAG(56:6;0)	-0.084	0.0315	0.00758578	Inconsistent
466	GCKR	rs1260326	2	27730940	T	C	0.3774	TAG(56:7;0)	-0.1076	0.0317	0.000691831	Consistent
467	GCKR	rs1260326	2	27730940	T	C	0.374	PC(14:0;0-16:0;0)	-0.034	0.0333	0.30903	Inconsistent
468	GCKR	rs1260326	2	27730940	T	C	0.3733	PC(14:0;0-18:1;0)	-0.0864	0.0336	0.01	Consistent
469	GCKR	rs1260326	2	27730940	T	C	0.3747	PC(16:0;0-16:0;0)	0.005	0.0325	0.870964	Inconsistent
470	GCKR	rs1260326	2	27730940	T	C	0.3743	PC(16:0;0-16:1;0)	-0.045	0.033	0.17378	Inconsistent
471	GCKR	rs1260326	2	27730940	T	C	0.3781	PC(16:0;0-17:1;0)	-0.0248	0.0345	0.467735	Inconsistent
472	GCKR	rs1260326	2	27730940	T	C	0.3743	PC(16:0;0-18:0;0)	0.0056	0.0333	0.870964	Inconsistent
473	GCKR	rs1260326	2	27730940	T	C	0.3746	PC(16:0;0-18:1;0)	-0.0434	0.0334	0.194984	Inconsistent
474	GCKR	rs1260326	2	27730940	T	C	0.3737	PC(16:0;0-18:2;0)	0.0066	0.0329	0.831764	Inconsistent
475	GCKR	rs1260326	2	27730940	T	C	0.3742	PC(16:0;0-18:3;0)	-0.0731	0.0334	0.0281838	Inconsistent
476	GCKR	rs1260326	2	27730940	T	C	0.3771	PC(16:0;0-20:1;0)	0.0057	0.0346	0.870964	Inconsistent
477	GCKR	rs1260326	2	27730940	T	C	0.3748	PC(16:0;0-20:2;0)	-0.027	0.0331	0.416869	Inconsistent
478	GCKR	rs1260326	2	27730940	T	C	0.3748	PC(16:0;0-20:3;0)	-0.0203	0.0334	0.549541	Inconsistent
479	GCKR	rs1260326	2	27730940	T	C	0.3743	PC(16:0;0-20:4;0)	0.0021	0.034	0.954993	Inconsistent
480	GCKR	rs1260326	2	27730940	T	C	0.3745	PC(16:0;0-20:5;0)	-0.0671	0.0323	0.0380189	Consistent
481	GCKR	rs1260326	2	27730940	T	C	0.3765	PC(16:0;0-22:4;0)	-0.0162	0.0351	0.645654	Inconsistent
482	GCKR	rs1260326	2	27730940	T	C	0.3749	PC(16:0;0-22:5;0)	-0.0855	0.033	0.00954993	Consistent
483	GCKR	rs1260326	2	27730940	T	C	0.3749	PC(16:0;0-22:6;0)	-0.0985	0.0321	0.00218776	Consistent
484	GCKR	rs1260326	2	27730940	T	C	0.3735	PC(16:1;0-18:1;0)	-0.059	0.0332	0.0758578	Inconsistent
485	GCKR	rs1260326	2	27730940	T	C	0.374	PC(16:1;0-18:2;0)	-0.0341	0.0321	0.288403	Inconsistent
486	GCKR	rs1260326	2	27730940	T	C	0.3734	PC(17:0;0-18:2;0)	0.0264	0.0339	0.436516	Inconsistent
487	GCKR	rs1260326	2	27730940	T	C	0.3719	PC(17:0;0-20:3;0)	-0.0228	0.0345	0.512861	Inconsistent
488	GCKR	rs1260326	2	27730940	T	C	0.3742	PC(17:0;0-20:4;0)	-0.0039	0.0342	0.912011	Inconsistent
489	GCKR	rs1260326	2	27730940	T	C	0.3743	PC(18:0;0-18:1;0)	-0.0418	0.0336	0.213796	Inconsistent
490	GCKR	rs1260326	2	27730940	T	C	0.3737	PC(18:0;0-18:2;0)	-0.0018	0.0331	0.954993	Inconsistent
491	GCKR	rs1260326	2	27730940	T	C	0.3723	PC(18:0;0-18:3;0)	-0.0655	0.0343	0.0562341	Inconsistent
492	GCKR	rs1260326	2	27730940	T	C	0.3743	PC(18:0;0-20:2;0)	-0.0212	0.0345	0.537032	Inconsistent
493	GCKR	rs1260326	2	27730940	T	C	0.3745	PC(18:0;0-20:3;0)	-0.046	0.0337	0.17378	Inconsistent
494	GCKR	rs1260326	2	27730940	T	C	0.3743	PC(18:0;0-20:4;0)	-0.0239	0.0339	0.47863	Inconsistent
495	GCKR	rs1260326	2	27730940	T	C	0.3744	PC(18:0;0-20:5;0)	-0.0502	0.0332	0.131826	Consistent
496	GCKR	rs1260326	2	27730940	T	C	0.3743	PC(18:0;0-22:5;0)	-0.1029	0.0339	0.00239883	Consistent
497	GCKR	rs1260326	2	27730940	T	C	0.3744	PC(18:1;0-18:1;0)	-0.0007	0.0332	0.977237	Inconsistent
498	GCKR	rs1260326	2	27730940	T	C	0.3736	PC(18:1;0-18:2;0)	0.0102	0.0326	0.758578	Inconsistent
499	GCKR	rs1260326	2	27730940	T	C	0.3745	PC(18:1;0-20:3;0)	0.0051	0.0332	0.870964	Inconsistent
500	GCKR	rs1260326	2	27730940	T	C	0.3741	PC(18:1;0-20:4;0)	-0.0116	0.0341	0.74131	Inconsistent
501	GCKR	rs1260326	2	27730940	T	C	0.3735	PC(18:2;0-18:2;0)	0.045	0.0325	0.165959	Consistent
502	GCKR	rs1260326	2	27730940	T	C	0.3735	PCO(16:0;0-16:0;0)	-0.0406	0.0341	0.234423	Inconsistent
503	GCKR	rs1260326	2	27730940	T	C	0.3728	PCO(16:0;0-16:1;0)	0.006	0.0344	0.851138	Inconsistent
504	GCKR	rs1260326	2	27730940	T	C	0.3743	PCO(16:0;0-18:1;0)	0.056	0.0323	0.0831764	Inconsistent
505	GCKR	rs1260326	2	27730940	T	C	0.3724	PCO(16:0;0-18:2;0)	0.0564	0.033	0.0870964	Consistent
506	GCKR	rs1260326	2	27730940	T	C	0.3723	PCO(16:0;0-20:3;0)	0.0415	0.0338	0.218776	Inconsistent
507	GCKR	rs1260326	2	27730940	T	C	0.3736	PCO(16:0;0-20:4;0)	0.0176	0.0342	0.60256	Inconsistent
508	GCKR	rs1260326	2	27730940	T	C	0.3708	PCO(16:1;0-16:0;0)	0.0274	0.0344	0.42658	Inconsistent
509	GCKR	rs1260326	2	27730940	T	C	0.3731	PCO(16:1;0-18:1;0)	0.0729	0.0331	0.0275423	Inconsistent
510	GCKR	rs1260326	2	27730940	T	C	0.373	PCO(16:1;0-18:2;0)	0.0512	0.0324	0.114815	Inconsistent
511	GCKR	rs1260326	2	27730940	T	C	0.3773	PCO(17:0;0-17:1;0)	0.0279	0.0333	0.398107	Inconsistent
512	GCKR	rs1260326	2	27730940	T	C	0.3734	PCO(18:0;0-14:0;0)	0.0059	0.0339	0.870964	Inconsistent
513	GCKR	rs1260326	2	27730940	T	C	0.3731	PCO(18:0;0-20:4;0)	0.0721	0.0336	0.0316228	Inconsistent
514	GCKR	rs1260326	2	27730940	T	C	0.3742	PCO(18:1;0-16:0;0)	0.0807	0.0324	0.0128825	Inconsistent
515	GCKR	rs1260326	2	27730940	T	C	0.3718	PCO(18:1;0-18:2;0)	0.052	0.0325	0.109648	Consistent
516	GCKR	rs1260326	2	27730940	T	C	0.3715	PCO(18:1;0-20:3;0)	0.0795	0.0331	0.0165959	Consistent
517	GCKR	rs1260326	2	27730940	T	C	0.3737	PCO(18:1;0-20:4;0)	0.0494	0.0337	0.141254	Inconsistent
518	GCKR	rs1260326	2	27730940	T	C	0.3736	PCO(18:2;0-16:0;0)	0.033	0.033	0.316228	Inconsistent
519	GCKR	rs1260326	2	27730940	T	C	0.3726	PCO(18:2;0-18:1;0)	0.0183	0.0332	0.57544	Inconsistent
520	GCKR	rs1260326	2	27730940	T	C	0.3733	PCO(18:2;0-18:2;0)	0.0462	0.033	0.162181	Inconsistent
521	GCKR	rs1260326	2	27730940	T	C	0.3732	SM(32:1;2)	0.0375	0.0325	0.245471	Consistent
522	GCKR	rs1260326	2	27730940	T	C	0.3726	SM(34:0;2)	0.0163	0.0331	0.616595	Inconsistent
523	GCKR	rs1260326	2	27730940	T	C	0.373	SM(34:1;2)	0.0697	0.032	0.0295121	Inconsistent
524	GCKR	rs1260326	2	27730940	T	C	0.3739	SM(34:2;2)	0.0275	0.0307	0.371535	Inconsistent
525	GCKR	rs1260326	2	27730940	T	C	0.3738	SM(36:1;2)	0.0021	0.0329	0.954993	Inconsistent
526	GCKR	rs1260326	2	27730940	T	C	0.3743	SM(36:2;2)	0.0174	0.0318	0.588844	Inconsistent
527	GCKR	rs1260326	2	27730940	T	C	0.3733	SM(38:1;2)	-0.0127	0.0334	0.707946	Inconsistent
528	GCKR	rs1260326	2	27730940	T	C	0.374	SM(38:2;2)	0.0171	0.0315	0.588844	Inconsistent
529	GCKR	rs1260326	2	27730940	T	C	0.3732	SM(40:1;2)	-0.0144	0.0336	0.676083	Inconsistent
530	GCKR	rs1260326	2	27730940	T	C	0.3731	SM(40:2;2)	0.0251	0.0318	0.42658	Inconsistent
531	GCKR	rs1260326	2	27730940	T	C	0.3735	SM(42:2;2)	0.0357	0.033	0.281838	Inconsistent
532	GCKR	rs1260326	2	27730940	T	C	0.3747	CER(40:1;2)	-0.0809	0.0329	0.0141254	Inconsistent
533	GCKR	rs1260326	2	27730940	T	C	0.3726	CER(40:2;2)	-0.0835	0.0344	0.0151356	Inconsistent
534	GCKR	rs1260326	2	27730940	T	C	0.3743	CER(42:1;2)	-0.0717	0.0328	0.0288403	Consistent
535	GCKR	rs1260326	2	27730940	T	C	0.3752	CER(42:2;2)	-0.0635	0.032	0.0467735	Consistent
536	GCKR	rs1260326	2	27730940	T	C	0.3734	PI(16:0;0-18:1;0)	0.0209	0.034	0.537032	Inconsistent
537	GCKR	rs1260326	2	27730940	T	C	0.3736	PI(16:0;0-18:2;0)	-0.0033	0.0333	0.912011	Inconsistent
538	GCKR	rs1260326	2	27730940	T	C	0.3737	PI(18:0;0-18:1;0)	0.039	0.0333	0.239883	Inconsistent
539	GCKR	rs1260326	2	27730940	T	C	0.3738	PI(18:0;0-18:2;0)	-0.0174	0.0327	0.588844	Inconsistent
540	GCKR	rs1260326	2	27730940	T	C	0.3742	PI(18:0;0-20:3;0)	-0.0451	0.0336	0.18197	Inconsistent
541	GCKR	rs1260326	2	27730940	T	C	0.3745	PI(18:0;0-20:4;0)	-0.0534	0.0336	0.112202	Inconsistent
542	GCKR	rs1260326	2	27730940	T	C	0.3745	PI(18:1;0-18:1;0)	0.0841	0.033	0.0109648	Inconsistent
543	GCKR	rs1260326	2	27730940	T	C	0.3747	PE(18:0;0-18:2;0)	-0.022	0.0342	0.524807	Inconsistent
544	GCKR	rs1260326	2	27730940	T	C	0.3733	PE(18:0;0-20:4;0)	-0.0169	0.0337	0.616595	Inconsistent
545	GCKR	rs1260326	2	27730940	T	C	0.3711	PEO(16:1;0-18:2;0)	-0.0023	0.035	0.954993	Inconsistent
546	GCKR	rs1260326	2	27730940	T	C	0.3728	PEO(16:1;0-20:4;0)	-0.0218	0.0347	0.524807	Consistent
547	GCKR	rs1260326	2	27730940	T	C	0.3728	PEO(18:1;0-18:2;0)	0.0305	0.0342	0.371535	Consistent
548	GCKR	rs1260326	2	27730940	T	C	0.3733	PEO(18:2;0-18:2;0)	0.0046	0.0349	0.891251	Inconsistent
549	GCKR	rs1260326	2	27730940	T	C	0.3771	PEO(18:2;0-20:4;0)	-0.011	0.0349	0.758578	Inconsistent
550	GCKR	rs1260326	2	27730940	T	C	0.3732	LPE(16:0;0)	-0.0304	0.0345	0.380189	Inconsistent
551	GCKR	rs1260326	2	27730940	T	C	0.3749	LPE(18:1;0)	0.0051	0.0336	0.870964	Inconsistent
552	GCKR	rs1260326	2	27730940	T	C	0.3747	LPE(18:2;0)	-0.0142	0.0333	0.676083	Inconsistent
553	GCKR	rs1260326	2	27730940	T	C	0.3736	LPE(20:4;0)	-0.0174	0.0342	0.616595	Inconsistent
554	GCKR	rs1260326	2	27730940	T	C	0.373	LPE(22:6;0)	-0.1052	0.0334	0.00165959	Inconsistent
555	GCKR	rs1260326	2	27730940	T	C	0.3735	LPC(14:0;0)	-0.0841	0.0352	0.0169824	Consistent
556	GCKR	rs1260326	2	27730940	T	C	0.3734	LPC(16:0;0)	-0.0374	0.0339	0.269153	Inconsistent
557	GCKR	rs1260326	2	27730940	T	C	0.3731	LPC(16:1;0)	-0.054	0.0347	0.120226	Inconsistent
558	GCKR	rs1260326	2	27730940	T	C	0.3734	LPC(18:0;0)	-0.0325	0.0339	0.338844	Inconsistent
559	GCKR	rs1260326	2	27730940	T	C	0.3742	LPC(18:1;0)	-0.0287	0.0337	0.398107	Inconsistent
560	GCKR	rs1260326	2	27730940	T	C	0.3738	LPC(18:2;0)	-0.0036	0.0326	0.912011	Inconsistent
561	GCKR	rs1260326	2	27730940	T	C	0.3731	LPC(20:3;0)	-0.0622	0.0344	0.0707946	Inconsistent
562	GCKR	rs1260326	2	27730940	T	C	0.374	LPC(20:4;0)	-0.0146	0.0334	0.660693	Inconsistent
563	GCKR	rs1260326	2	27730940	T	C	0.3742	LPC(22:6;0)	-0.0789	0.0348	0.0229087	Inconsistent
564	GCKR	rs1260326	2	27730940	T	C	0.3758	ST	-0.01	0.0327	0.758578	Inconsistent
565	GCKR	rs4666002	2	27840640	G	C	0.3025	CE(14:0;0)	0.0124	0.0347	0.724436	Inconsistent
566	GCKR	rs4666002	2	27840640	G	C	0.3026	CE(15:0;0)	-0.03	0.0357	0.398107	Inconsistent
567	GCKR	rs4666002	2	27840640	G	C	0.3031	CE(16:0;0)	-0.0094	0.0336	0.776247	Inconsistent
568	GCKR	rs4666002	2	27840640	G	C	0.303	CE(16:1;0)	0.024	0.0345	0.489779	Consistent
569	GCKR	rs4666002	2	27840640	G	C	0.302	CE(17:0;0)	-0.0557	0.0356	0.11749	Inconsistent
570	GCKR	rs4666002	2	27840640	G	C	0.3024	CE(17:1;0)	-0.0174	0.0347	0.616595	Inconsistent
571	GCKR	rs4666002	2	27840640	G	C	0.303	CE(18:0;0)	-0.0543	0.0348	0.120226	Inconsistent
572	GCKR	rs4666002	2	27840640	G	C	0.3025	CE(18:1;0)	-0.0334	0.0347	0.338844	Inconsistent
573	GCKR	rs4666002	2	27840640	G	C	0.3022	CE(18:2;0)	0.0035	0.034	0.912011	Inconsistent
574	GCKR	rs4666002	2	27840640	G	C	0.3034	CE(18:3;0)	0.0218	0.0351	0.537032	Inconsistent
575	GCKR	rs4666002	2	27840640	G	C	0.3015	CE(20:2;0)	-0.0031	0.0365	0.933254	Inconsistent
576	GCKR	rs4666002	2	27840640	G	C	0.3033	CE(20:3;0)	0.026	0.0354	0.467735	Inconsistent
577	GCKR	rs4666002	2	27840640	G	C	0.3028	CE(20:4;0)	-0.0105	0.0356	0.776247	Inconsistent
578	GCKR	rs4666002	2	27840640	G	C	0.3026	CE(20:5;0)	0.0222	0.0331	0.501187	Inconsistent
579	GCKR	rs4666002	2	27840640	G	C	0.3031	CE(22:6;0)	0.0555	0.0335	0.0977237	Inconsistent
580	GCKR	rs4666002	2	27840640	G	C	0.303	DAG(16:0;0-18:1;0)	0.0772	0.0352	0.0281838	Consistent
581	GCKR	rs4666002	2	27840640	G	C	0.3033	DAG(18:1;0-18:1;0)	0.0747	0.0348	0.0316228	Consistent
582	GCKR	rs4666002	2	27840640	G	C	0.3041	DAG(18:1;0-18:2;0)	0.0839	0.0344	0.0147911	Consistent
583	GCKR	rs4666002	2	27840640	G	C	0.3009	TAG(48:0;0)	0.0608	0.0359	0.0912011	Inconsistent
584	GCKR	rs4666002	2	27840640	G	C	0.304	TAG(48:1;0)	0.0566	0.0353	0.109648	Consistent
585	GCKR	rs4666002	2	27840640	G	C	0.3047	TAG(48:2;0)	0.0694	0.036	0.0537032	Consistent
586	GCKR	rs4666002	2	27840640	G	C	0.3057	TAG(48:3;0)	0.089	0.0369	0.0158489	Consistent
587	GCKR	rs4666002	2	27840640	G	C	0.3071	TAG(49:1;0)	0.0321	0.0371	0.389045	Inconsistent
588	GCKR	rs4666002	2	27840640	G	C	0.3031	TAG(50:1;0)	0.0451	0.0347	0.194984	Consistent
589	GCKR	rs4666002	2	27840640	G	C	0.3032	TAG(50:2;0)	0.0696	0.035	0.0467735	Consistent
590	GCKR	rs4666002	2	27840640	G	C	0.3043	TAG(50:3;0)	0.0857	0.035	0.0141254	Consistent
591	GCKR	rs4666002	2	27840640	G	C	0.3051	TAG(50:4;0)	0.0817	0.0357	0.0218776	Consistent
592	GCKR	rs4666002	2	27840640	G	C	0.3034	TAG(51:2;0)	0.062	0.0353	0.0794328	Consistent
593	GCKR	rs4666002	2	27840640	G	C	0.3036	TAG(51:3;0)	0.0559	0.0359	0.120226	Consistent
594	GCKR	rs4666002	2	27840640	G	C	0.3033	TAG(52:2;0)	0.0605	0.0348	0.0812831	Consistent
595	GCKR	rs4666002	2	27840640	G	C	0.303	TAG(52:3;0)	0.0844	0.0347	0.0151356	Consistent
596	GCKR	rs4666002	2	27840640	G	C	0.3035	TAG(52:4;0)	0.0881	0.0346	0.0109648	Consistent
597	GCKR	rs4666002	2	27840640	G	C	0.3046	TAG(52:5;0)	0.0734	0.0345	0.0331131	Consistent
598	GCKR	rs4666002	2	27840640	G	C	0.3049	TAG(53:2;0)	0.0555	0.0361	0.123027	Consistent
599	GCKR	rs4666002	2	27840640	G	C	0.3055	TAG(53:3;0)	0.0765	0.0357	0.0316228	Consistent
600	GCKR	rs4666002	2	27840640	G	C	0.3031	TAG(54:3;0)	0.0419	0.0345	0.223872	Consistent
601	GCKR	rs4666002	2	27840640	G	C	0.3033	TAG(54:4;0)	0.061	0.0344	0.0758578	Consistent
602	GCKR	rs4666002	2	27840640	G	C	0.3036	TAG(54:5;0)	0.0657	0.0342	0.0549541	Consistent
603	GCKR	rs4666002	2	27840640	G	C	0.3035	TAG(54:6;0)	0.0569	0.0332	0.0870964	Consistent
604	GCKR	rs4666002	2	27840640	G	C	0.3017	TAG(56:4;0)	0.0582	0.0362	0.107152	Consistent
605	GCKR	rs4666002	2	27840640	G	C	0.3045	TAG(56:5;0)	0.0385	0.0346	0.263027	Inconsistent
606	GCKR	rs4666002	2	27840640	G	C	0.3044	TAG(56:6;0)	0.0475	0.0329	0.147911	Inconsistent
607	GCKR	rs4666002	2	27840640	G	C	0.3048	TAG(56:7;0)	0.0535	0.0333	0.107152	Inconsistent
608	GCKR	rs4666002	2	27840640	G	C	0.3025	PC(14:0;0-16:0;0)	0.0164	0.035	0.645654	Consistent
609	GCKR	rs4666002	2	27840640	G	C	0.3033	PC(14:0;0-18:1;0)	0.0356	0.0355	0.316228	Consistent
610	GCKR	rs4666002	2	27840640	G	C	0.303	PC(16:0;0-16:0;0)	-0.0098	0.0341	0.776247	Inconsistent
611	GCKR	rs4666002	2	27840640	G	C	0.3032	PC(16:0;0-16:1;0)	0.0334	0.0346	0.331131	Consistent
612	GCKR	rs4666002	2	27840640	G	C	0.3045	PC(16:0;0-17:1;0)	-0.0203	0.0364	0.57544	Inconsistent
613	GCKR	rs4666002	2	27840640	G	C	0.303	PC(16:0;0-18:0;0)	-0.0073	0.035	0.831764	Inconsistent
614	GCKR	rs4666002	2	27840640	G	C	0.3033	PC(16:0;0-18:1;0)	-0.0027	0.0351	0.933254	Inconsistent
615	GCKR	rs4666002	2	27840640	G	C	0.3026	PC(16:0;0-18:2;0)	-0.0126	0.0345	0.707946	Consistent
616	GCKR	rs4666002	2	27840640	G	C	0.3032	PC(16:0;0-18:3;0)	0.0085	0.0351	0.812831	Inconsistent
617	GCKR	rs4666002	2	27840640	G	C	0.3052	PC(16:0;0-20:1;0)	-0.0168	0.0364	0.645654	Inconsistent
618	GCKR	rs4666002	2	27840640	G	C	0.3044	PC(16:0;0-20:2;0)	0.0219	0.0347	0.524807	Inconsistent
619	GCKR	rs4666002	2	27840640	G	C	0.3041	PC(16:0;0-20:3;0)	0.0149	0.035	0.676083	Inconsistent
620	GCKR	rs4666002	2	27840640	G	C	0.3029	PC(16:0;0-20:4;0)	-0.022	0.0356	0.537032	Inconsistent
621	GCKR	rs4666002	2	27840640	G	C	0.3026	PC(16:0;0-20:5;0)	0.0277	0.0339	0.416869	Inconsistent
622	GCKR	rs4666002	2	27840640	G	C	0.3042	PC(16:0;0-22:4;0)	-0.0066	0.0367	0.851138	Inconsistent
623	GCKR	rs4666002	2	27840640	G	C	0.3033	PC(16:0;0-22:5;0)	0.0461	0.0345	0.18197	Inconsistent
624	GCKR	rs4666002	2	27840640	G	C	0.3027	PC(16:0;0-22:6;0)	0.0459	0.0338	0.17378	Consistent
625	GCKR	rs4666002	2	27840640	G	C	0.302	PC(16:1;0-18:1;0)	0.0358	0.0349	0.301995	Inconsistent
626	GCKR	rs4666002	2	27840640	G	C	0.3025	PC(16:1;0-18:2;0)	0.0379	0.0338	0.263027	Consistent
627	GCKR	rs4666002	2	27840640	G	C	0.3027	PC(17:0;0-18:2;0)	-0.0232	0.0356	0.512861	Consistent
628	GCKR	rs4666002	2	27840640	G	C	0.3014	PC(17:0;0-20:3;0)	0.0132	0.0362	0.707946	Inconsistent
629	GCKR	rs4666002	2	27840640	G	C	0.3027	PC(17:0;0-20:4;0)	0.0015	0.0359	0.977237	Inconsistent
630	GCKR	rs4666002	2	27840640	G	C	0.3029	PC(18:0;0-18:1;0)	-0.0077	0.0353	0.831764	Inconsistent
631	GCKR	rs4666002	2	27840640	G	C	0.3026	PC(18:0;0-18:2;0)	-0.0079	0.0348	0.812831	Consistent
632	GCKR	rs4666002	2	27840640	G	C	0.3018	PC(18:0;0-18:3;0)	0.0126	0.0362	0.724436	Inconsistent
633	GCKR	rs4666002	2	27840640	G	C	0.3034	PC(18:0;0-20:2;0)	0.0053	0.0361	0.891251	Inconsistent
634	GCKR	rs4666002	2	27840640	G	C	0.3035	PC(18:0;0-20:3;0)	0.0452	0.0354	0.204174	Inconsistent
635	GCKR	rs4666002	2	27840640	G	C	0.303	PC(18:0;0-20:4;0)	0.0007	0.0355	0.977237	Inconsistent
636	GCKR	rs4666002	2	27840640	G	C	0.302	PC(18:0;0-20:5;0)	0.0142	0.0349	0.676083	Inconsistent
637	GCKR	rs4666002	2	27840640	G	C	0.3019	PC(18:0;0-22:5;0)	0.0665	0.0354	0.060256	Consistent
638	GCKR	rs4666002	2	27840640	G	C	0.3023	PC(18:1;0-18:1;0)	-0.04	0.0348	0.251189	Consistent
639	GCKR	rs4666002	2	27840640	G	C	0.3024	PC(18:1;0-18:2;0)	-0.0144	0.0342	0.676083	Inconsistent
640	GCKR	rs4666002	2	27840640	G	C	0.3035	PC(18:1;0-20:3;0)	-0.0098	0.0349	0.776247	Inconsistent
641	GCKR	rs4666002	2	27840640	G	C	0.3026	PC(18:1;0-20:4;0)	-0.0172	0.0358	0.630957	Inconsistent
642	GCKR	rs4666002	2	27840640	G	C	0.3022	PC(18:2;0-18:2;0)	-0.0482	0.0341	0.158489	Consistent
643	GCKR	rs4666002	2	27840640	G	C	0.3022	PCO(16:0;0-16:0;0)	0.0003	0.0358	1	Inconsistent
644	GCKR	rs4666002	2	27840640	G	C	0.3029	PCO(16:0;0-16:1;0)	-0.0284	0.0363	0.436516	Inconsistent
645	GCKR	rs4666002	2	27840640	G	C	0.3018	PCO(16:0;0-18:1;0)	-0.0677	0.034	0.0467735	Inconsistent
646	GCKR	rs4666002	2	27840640	G	C	0.301	PCO(16:0;0-18:2;0)	-0.0397	0.0348	0.251189	Consistent
647	GCKR	rs4666002	2	27840640	G	C	0.3014	PCO(16:0;0-20:3;0)	-0.0336	0.0355	0.346737	Inconsistent
648	GCKR	rs4666002	2	27840640	G	C	0.3018	PCO(16:0;0-20:4;0)	-0.0396	0.0359	0.269153	Inconsistent
649	GCKR	rs4666002	2	27840640	G	C	0.2998	PCO(16:1;0-16:0;0)	-0.049	0.0362	0.17378	Consistent
650	GCKR	rs4666002	2	27840640	G	C	0.3012	PCO(16:1;0-18:1;0)	-0.0522	0.035	0.134896	Inconsistent
651	GCKR	rs4666002	2	27840640	G	C	0.3012	PCO(16:1;0-18:2;0)	-0.0293	0.0343	0.389045	Inconsistent
652	GCKR	rs4666002	2	27840640	G	C	0.3026	PCO(17:0;0-17:1;0)	-0.0202	0.035	0.562341	Inconsistent
653	GCKR	rs4666002	2	27840640	G	C	0.3023	PCO(18:0;0-14:0;0)	-0.0357	0.0355	0.316228	Inconsistent
654	GCKR	rs4666002	2	27840640	G	C	0.3018	PCO(18:0;0-20:4;0)	-0.0748	0.0353	0.0338844	Inconsistent
655	GCKR	rs4666002	2	27840640	G	C	0.3018	PCO(18:1;0-16:0;0)	-0.0764	0.0342	0.0251189	Inconsistent
656	GCKR	rs4666002	2	27840640	G	C	0.3007	PCO(18:1;0-18:2;0)	-0.0281	0.0342	0.40738	Inconsistent
657	GCKR	rs4666002	2	27840640	G	C	0.3004	PCO(18:1;0-20:3;0)	-0.0514	0.0348	0.141254	Inconsistent
658	GCKR	rs4666002	2	27840640	G	C	0.3017	PCO(18:1;0-20:4;0)	-0.0444	0.0355	0.20893	Inconsistent
659	GCKR	rs4666002	2	27840640	G	C	0.3016	PCO(18:2;0-16:0;0)	-0.0508	0.0348	0.144544	Consistent
660	GCKR	rs4666002	2	27840640	G	C	0.3018	PCO(18:2;0-18:1;0)	-0.0281	0.0349	0.416869	Inconsistent
661	GCKR	rs4666002	2	27840640	G	C	0.3018	PCO(18:2;0-18:2;0)	-0.0226	0.0348	0.512861	Inconsistent
662	GCKR	rs4666002	2	27840640	G	C	0.3023	SM(32:1;2)	-0.0428	0.0341	0.20893	Consistent
663	GCKR	rs4666002	2	27840640	G	C	0.3016	SM(34:0;2)	0.0028	0.0347	0.933254	Inconsistent
664	GCKR	rs4666002	2	27840640	G	C	0.3018	SM(34:1;2)	-0.0402	0.0337	0.234423	Inconsistent
665	GCKR	rs4666002	2	27840640	G	C	0.3028	SM(34:2;2)	-0.0461	0.0323	0.151356	Inconsistent
666	GCKR	rs4666002	2	27840640	G	C	0.3024	SM(36:1;2)	0.0021	0.0346	0.954993	Inconsistent
667	GCKR	rs4666002	2	27840640	G	C	0.3028	SM(36:2;2)	-0.0347	0.0334	0.295121	Inconsistent
668	GCKR	rs4666002	2	27840640	G	C	0.3025	SM(38:1;2)	-0.0003	0.035	1	Inconsistent
669	GCKR	rs4666002	2	27840640	G	C	0.3024	SM(38:2;2)	-0.0215	0.0331	0.512861	Inconsistent
670	GCKR	rs4666002	2	27840640	G	C	0.3023	SM(40:1;2)	0.0211	0.0353	0.549541	Inconsistent
671	GCKR	rs4666002	2	27840640	G	C	0.3021	SM(40:2;2)	-0.0415	0.0334	0.213796	Inconsistent
672	GCKR	rs4666002	2	27840640	G	C	0.3022	SM(42:2;2)	-0.0258	0.0348	0.457088	Inconsistent
673	GCKR	rs4666002	2	27840640	G	C	0.3032	CER(40:1;2)	0.0383	0.0346	0.269153	Consistent
674	GCKR	rs4666002	2	27840640	G	C	0.3009	CER(40:2;2)	0.0285	0.0362	0.42658	Consistent
675	GCKR	rs4666002	2	27840640	G	C	0.3031	CER(42:1;2)	0.0448	0.0344	0.194984	Consistent
676	GCKR	rs4666002	2	27840640	G	C	0.3038	CER(42:2;2)	0.015	0.0336	0.660693	Consistent
677	GCKR	rs4666002	2	27840640	G	C	0.3016	PI(16:0;0-18:1;0)	-0.0562	0.0356	0.114815	Consistent
678	GCKR	rs4666002	2	27840640	G	C	0.3028	PI(16:0;0-18:2;0)	0.0026	0.0349	0.933254	Inconsistent
679	GCKR	rs4666002	2	27840640	G	C	0.3018	PI(18:0;0-18:1;0)	-0.0666	0.0349	0.0562341	Consistent
680	GCKR	rs4666002	2	27840640	G	C	0.3027	PI(18:0;0-18:2;0)	0.0309	0.0343	0.363078	Inconsistent
681	GCKR	rs4666002	2	27840640	G	C	0.3031	PI(18:0;0-20:3;0)	0.029	0.0352	0.40738	Inconsistent
682	GCKR	rs4666002	2	27840640	G	C	0.3031	PI(18:0;0-20:4;0)	0.0151	0.0352	0.676083	Inconsistent
683	GCKR	rs4666002	2	27840640	G	C	0.3024	PI(18:1;0-18:1;0)	-0.1182	0.0347	0.000660693	Consistent
684	GCKR	rs4666002	2	27840640	G	C	0.3034	PE(18:0;0-18:2;0)	0.0094	0.0359	0.794328	Inconsistent
685	GCKR	rs4666002	2	27840640	G	C	0.3017	PE(18:0;0-20:4;0)	0.0072	0.0354	0.831764	Inconsistent
686	GCKR	rs4666002	2	27840640	G	C	0.3009	PEO(16:1;0-18:2;0)	0.0122	0.0368	0.74131	Inconsistent
687	GCKR	rs4666002	2	27840640	G	C	0.3003	PEO(16:1;0-20:4;0)	0.0212	0.0367	0.562341	Inconsistent
688	GCKR	rs4666002	2	27840640	G	C	0.3004	PEO(18:1;0-18:2;0)	0.0062	0.0361	0.870964	Inconsistent
689	GCKR	rs4666002	2	27840640	G	C	0.3011	PEO(18:2;0-18:2;0)	0.0191	0.0368	0.60256	Inconsistent
690	GCKR	rs4666002	2	27840640	G	C	0.3035	PEO(18:2;0-20:4;0)	0.0216	0.0368	0.549541	Inconsistent
691	GCKR	rs4666002	2	27840640	G	C	0.3014	LPE(16:0;0)	-0.0285	0.0363	0.436516	Inconsistent
692	GCKR	rs4666002	2	27840640	G	C	0.3033	LPE(18:1;0)	-0.0688	0.0354	0.0524807	Inconsistent
693	GCKR	rs4666002	2	27840640	G	C	0.3021	LPE(18:2;0)	-0.0317	0.035	0.363078	Inconsistent
694	GCKR	rs4666002	2	27840640	G	C	0.302	LPE(20:4;0)	-0.0498	0.036	0.165959	Consistent
695	GCKR	rs4666002	2	27840640	G	C	0.3008	LPE(22:6;0)	0.0278	0.0353	0.42658	Inconsistent
696	GCKR	rs4666002	2	27840640	G	C	0.3011	LPC(14:0;0)	0.0391	0.0371	0.295121	Consistent
697	GCKR	rs4666002	2	27840640	G	C	0.3017	LPC(16:0;0)	-0.0284	0.0357	0.42658	Inconsistent
698	GCKR	rs4666002	2	27840640	G	C	0.3018	LPC(16:1;0)	0.0185	0.0365	0.616595	Inconsistent
699	GCKR	rs4666002	2	27840640	G	C	0.3018	LPC(18:0;0)	-0.0131	0.0356	0.707946	Inconsistent
700	GCKR	rs4666002	2	27840640	G	C	0.302	LPC(18:1;0)	-0.0296	0.0354	0.40738	Inconsistent
701	GCKR	rs4666002	2	27840640	G	C	0.3024	LPC(18:2;0)	-0.0341	0.0343	0.316228	Inconsistent
702	GCKR	rs4666002	2	27840640	G	C	0.3014	LPC(20:3;0)	0.0167	0.0361	0.645654	Inconsistent
703	GCKR	rs4666002	2	27840640	G	C	0.3021	LPC(20:4;0)	-0.0403	0.0351	0.251189	Consistent
704	GCKR	rs4666002	2	27840640	G	C	0.3023	LPC(22:6;0)	0.0093	0.0365	0.794328	Inconsistent
705	GCKR	rs4666002	2	27840640	G	C	0.3035	ST	-0.0208	0.0343	0.549541	Inconsistent
706	KCNH7	rs1424760	2	163781787	C	T	0.3369	CE(14:0;0)	0.002	0.0331	0.954993	Inconsistent
707	KCNH7	rs1424760	2	163781787	C	T	0.3395	CE(15:0;0)	0.0031	0.0339	0.933254	Inconsistent
708	KCNH7	rs1424760	2	163781787	C	T	0.3369	CE(16:0;0)	-0.0054	0.0321	0.870964	Inconsistent
709	KCNH7	rs1424760	2	163781787	C	T	0.3371	CE(16:1;0)	0.01	0.0328	0.758578	Inconsistent
710	KCNH7	rs1424760	2	163781787	C	T	0.3375	CE(17:0;0)	0.0241	0.0339	0.47863	Inconsistent
711	KCNH7	rs1424760	2	163781787	C	T	0.3378	CE(17:1;0)	0.0123	0.0331	0.707946	Inconsistent
712	KCNH7	rs1424760	2	163781787	C	T	0.3377	CE(18:0;0)	0.0215	0.0331	0.512861	Inconsistent
713	KCNH7	rs1424760	2	163781787	C	T	0.3371	CE(18:1;0)	-0.0092	0.033	0.776247	Inconsistent
714	KCNH7	rs1424760	2	163781787	C	T	0.3371	CE(18:2;0)	-0.0193	0.0323	0.549541	Inconsistent
715	KCNH7	rs1424760	2	163781787	C	T	0.3367	CE(18:3;0)	-0.02	0.0333	0.549541	Consistent
716	KCNH7	rs1424760	2	163781787	C	T	0.3375	CE(20:2;0)	0.0449	0.0349	0.199526	Consistent
717	KCNH7	rs1424760	2	163781787	C	T	0.3361	CE(20:3;0)	-0.0521	0.0336	0.120226	Consistent
718	KCNH7	rs1424760	2	163781787	C	T	0.3372	CE(20:4;0)	-0.0318	0.0338	0.346737	Inconsistent
719	KCNH7	rs1424760	2	163781787	C	T	0.3377	CE(20:5;0)	-0.0369	0.0314	0.239883	Inconsistent
720	KCNH7	rs1424760	2	163781787	C	T	0.338	CE(22:6;0)	-0.0207	0.0318	0.512861	Inconsistent
721	KCNH7	rs1424760	2	163781787	C	T	0.3365	DAG(16:0;0-18:1;0)	0.0298	0.0333	0.371535	Inconsistent
722	KCNH7	rs1424760	2	163781787	C	T	0.337	DAG(18:1;0-18:1;0)	0.0262	0.033	0.42658	Inconsistent
723	KCNH7	rs1424760	2	163781787	C	T	0.3359	DAG(18:1;0-18:2;0)	0.0054	0.0328	0.870964	Inconsistent
724	KCNH7	rs1424760	2	163781787	C	T	0.3344	TAG(48:0;0)	-0.0041	0.034	0.912011	Inconsistent
725	KCNH7	rs1424760	2	163781787	C	T	0.3385	TAG(48:1;0)	0.0189	0.0338	0.57544	Inconsistent
726	KCNH7	rs1424760	2	163781787	C	T	0.3376	TAG(48:2;0)	0.0066	0.0343	0.851138	Inconsistent
727	KCNH7	rs1424760	2	163781787	C	T	0.3322	TAG(48:3;0)	-0.0367	0.0354	0.301995	Consistent
728	KCNH7	rs1424760	2	163781787	C	T	0.3382	TAG(49:1;0)	0.0101	0.0352	0.776247	Inconsistent
729	KCNH7	rs1424760	2	163781787	C	T	0.3373	TAG(50:1;0)	0.0252	0.0331	0.446684	Inconsistent
730	KCNH7	rs1424760	2	163781787	C	T	0.3373	TAG(50:2;0)	0.0183	0.0333	0.588844	Inconsistent
731	KCNH7	rs1424760	2	163781787	C	T	0.3375	TAG(50:3;0)	0.0053	0.0332	0.870964	Inconsistent
732	KCNH7	rs1424760	2	163781787	C	T	0.3388	TAG(50:4;0)	0.0096	0.0339	0.776247	Inconsistent
733	KCNH7	rs1424760	2	163781787	C	T	0.3372	TAG(51:2;0)	0.0264	0.0335	0.42658	Inconsistent
734	KCNH7	rs1424760	2	163781787	C	T	0.3354	TAG(51:3;0)	0.0157	0.034	0.645654	Inconsistent
735	KCNH7	rs1424760	2	163781787	C	T	0.3372	TAG(52:2;0)	0.0246	0.033	0.457088	Inconsistent
736	KCNH7	rs1424760	2	163781787	C	T	0.3372	TAG(52:3;0)	0.0131	0.0329	0.691831	Inconsistent
737	KCNH7	rs1424760	2	163781787	C	T	0.3374	TAG(52:4;0)	0.0031	0.0329	0.933254	Inconsistent
738	KCNH7	rs1424760	2	163781787	C	T	0.3381	TAG(52:5;0)	-0.0031	0.0328	0.933254	Inconsistent
739	KCNH7	rs1424760	2	163781787	C	T	0.3366	TAG(53:2;0)	0.0441	0.0344	0.199526	Inconsistent
740	KCNH7	rs1424760	2	163781787	C	T	0.3357	TAG(53:3;0)	0.0158	0.0338	0.645654	Inconsistent
741	KCNH7	rs1424760	2	163781787	C	T	0.3373	TAG(54:3;0)	0.0214	0.0327	0.512861	Inconsistent
742	KCNH7	rs1424760	2	163781787	C	T	0.3372	TAG(54:4;0)	0.0017	0.0327	0.954993	Inconsistent
743	KCNH7	rs1424760	2	163781787	C	T	0.3368	TAG(54:5;0)	-0.0043	0.0324	0.891251	Inconsistent
744	KCNH7	rs1424760	2	163781787	C	T	0.3359	TAG(54:6;0)	-0.0086	0.0316	0.794328	Inconsistent
745	KCNH7	rs1424760	2	163781787	C	T	0.3307	TAG(56:4;0)	0.0096	0.0347	0.776247	Inconsistent
746	KCNH7	rs1424760	2	163781787	C	T	0.3352	TAG(56:5;0)	-0.0012	0.0329	0.977237	Inconsistent
747	KCNH7	rs1424760	2	163781787	C	T	0.3376	TAG(56:6;0)	0.0138	0.0313	0.660693	Inconsistent
748	KCNH7	rs1424760	2	163781787	C	T	0.3383	TAG(56:7;0)	0.0199	0.0318	0.537032	Consistent
749	KCNH7	rs1424760	2	163781787	C	T	0.3352	PC(14:0;0-16:0;0)	-0.0113	0.0333	0.74131	Inconsistent
750	KCNH7	rs1424760	2	163781787	C	T	0.3367	PC(14:0;0-18:1;0)	0.0027	0.0336	0.933254	Inconsistent
751	KCNH7	rs1424760	2	163781787	C	T	0.3368	PC(16:0;0-16:0;0)	0.0133	0.0325	0.676083	Consistent
752	KCNH7	rs1424760	2	163781787	C	T	0.3359	PC(16:0;0-16:1;0)	0.0087	0.033	0.794328	Inconsistent
753	KCNH7	rs1424760	2	163781787	C	T	0.3369	PC(16:0;0-17:1;0)	0.044	0.0346	0.204174	Inconsistent
754	KCNH7	rs1424760	2	163781787	C	T	0.3369	PC(16:0;0-18:0;0)	0.0454	0.0334	0.17378	Inconsistent
755	KCNH7	rs1424760	2	163781787	C	T	0.3364	PC(16:0;0-18:1;0)	0.0353	0.0335	0.295121	Consistent
756	KCNH7	rs1424760	2	163781787	C	T	0.3365	PC(16:0;0-18:2;0)	0.0296	0.0327	0.363078	Inconsistent
757	KCNH7	rs1424760	2	163781787	C	T	0.3358	PC(16:0;0-18:3;0)	-0.0001	0.0333	1	Inconsistent
758	KCNH7	rs1424760	2	163781787	C	T	0.3362	PC(16:0;0-20:1;0)	0.0504	0.0348	0.147911	Consistent
759	KCNH7	rs1424760	2	163781787	C	T	0.3354	PC(16:0;0-20:2;0)	0.0138	0.0331	0.676083	Inconsistent
760	KCNH7	rs1424760	2	163781787	C	T	0.3351	PC(16:0;0-20:3;0)	-0.0079	0.0333	0.812831	Inconsistent
761	KCNH7	rs1424760	2	163781787	C	T	0.3371	PC(16:0;0-20:4;0)	0.0055	0.0339	0.870964	Inconsistent
762	KCNH7	rs1424760	2	163781787	C	T	0.3378	PC(16:0;0-20:5;0)	-0.0276	0.0322	0.389045	Inconsistent
763	KCNH7	rs1424760	2	163781787	C	T	0.3308	PC(16:0;0-22:4;0)	0.0124	0.035	0.724436	Inconsistent
764	KCNH7	rs1424760	2	163781787	C	T	0.3367	PC(16:0;0-22:5;0)	-0.0223	0.0329	0.501187	Inconsistent
765	KCNH7	rs1424760	2	163781787	C	T	0.3379	PC(16:0;0-22:6;0)	-0.0096	0.0321	0.758578	Inconsistent
766	KCNH7	rs1424760	2	163781787	C	T	0.3375	PC(16:1;0-18:1;0)	0.0359	0.0331	0.275423	Consistent
767	KCNH7	rs1424760	2	163781787	C	T	0.3368	PC(16:1;0-18:2;0)	0.0131	0.0319	0.676083	Inconsistent
768	KCNH7	rs1424760	2	163781787	C	T	0.3358	PC(17:0;0-18:2;0)	0.0096	0.0338	0.776247	Inconsistent
769	KCNH7	rs1424760	2	163781787	C	T	0.3382	PC(17:0;0-20:3;0)	-0.0184	0.0344	0.588844	Inconsistent
770	KCNH7	rs1424760	2	163781787	C	T	0.3374	PC(17:0;0-20:4;0)	-0.0265	0.0341	0.436516	Inconsistent
771	KCNH7	rs1424760	2	163781787	C	T	0.3368	PC(18:0;0-18:1;0)	0.0221	0.0338	0.512861	Inconsistent
772	KCNH7	rs1424760	2	163781787	C	T	0.3366	PC(18:0;0-18:2;0)	-0.0006	0.033	0.977237	Inconsistent
773	KCNH7	rs1424760	2	163781787	C	T	0.3373	PC(18:0;0-18:3;0)	-0.0218	0.0345	0.524807	Inconsistent
774	KCNH7	rs1424760	2	163781787	C	T	0.3367	PC(18:0;0-20:2;0)	0.0197	0.0344	0.562341	Inconsistent
775	KCNH7	rs1424760	2	163781787	C	T	0.3356	PC(18:0;0-20:3;0)	-0.0344	0.0337	0.30903	Consistent
776	KCNH7	rs1424760	2	163781787	C	T	0.337	PC(18:0;0-20:4;0)	-0.0406	0.0338	0.229087	Inconsistent
777	KCNH7	rs1424760	2	163781787	C	T	0.3392	PC(18:0;0-20:5;0)	-0.0468	0.0331	0.158489	Inconsistent
778	KCNH7	rs1424760	2	163781787	C	T	0.3372	PC(18:0;0-22:5;0)	0.0002	0.0338	1	Inconsistent
779	KCNH7	rs1424760	2	163781787	C	T	0.3378	PC(18:1;0-18:1;0)	0.0392	0.0331	0.234423	Inconsistent
780	KCNH7	rs1424760	2	163781787	C	T	0.337	PC(18:1;0-18:2;0)	0.0175	0.0324	0.588844	Inconsistent
781	KCNH7	rs1424760	2	163781787	C	T	0.3356	PC(18:1;0-20:3;0)	-0.0285	0.0332	0.389045	Consistent
782	KCNH7	rs1424760	2	163781787	C	T	0.3374	PC(18:1;0-20:4;0)	-0.0149	0.0341	0.660693	Inconsistent
783	KCNH7	rs1424760	2	163781787	C	T	0.3373	PC(18:2;0-18:2;0)	0.0091	0.0324	0.776247	Inconsistent
784	KCNH7	rs1424760	2	163781787	C	T	0.3376	PCO(16:0;0-16:0;0)	0.0297	0.0341	0.380189	Inconsistent
785	KCNH7	rs1424760	2	163781787	C	T	0.3352	PCO(16:0;0-16:1;0)	0.0161	0.0348	0.645654	Inconsistent
786	KCNH7	rs1424760	2	163781787	C	T	0.3384	PCO(16:0;0-18:1;0)	0.0021	0.0325	0.954993	Inconsistent
787	KCNH7	rs1424760	2	163781787	C	T	0.3383	PCO(16:0;0-18:2;0)	0.0196	0.033	0.549541	Inconsistent
788	KCNH7	rs1424760	2	163781787	C	T	0.337	PCO(16:0;0-20:3;0)	-0.0091	0.0337	0.794328	Inconsistent
789	KCNH7	rs1424760	2	163781787	C	T	0.3383	PCO(16:0;0-20:4;0)	0.0223	0.0342	0.512861	Inconsistent
790	KCNH7	rs1424760	2	163781787	C	T	0.3384	PCO(16:1;0-16:0;0)	0.0252	0.0342	0.457088	Inconsistent
791	KCNH7	rs1424760	2	163781787	C	T	0.3392	PCO(16:1;0-18:1;0)	0.0216	0.0332	0.512861	Consistent
792	KCNH7	rs1424760	2	163781787	C	T	0.3384	PCO(16:1;0-18:2;0)	-0.003	0.0324	0.933254	Inconsistent
793	KCNH7	rs1424760	2	163781787	C	T	0.3389	PCO(17:0;0-17:1;0)	0.0748	0.0335	0.025704	Consistent
794	KCNH7	rs1424760	2	163781787	C	T	0.3371	PCO(18:0;0-14:0;0)	-0.0216	0.0338	0.524807	Inconsistent
795	KCNH7	rs1424760	2	163781787	C	T	0.3377	PCO(18:0;0-20:4;0)	0.0011	0.0337	0.977237	Inconsistent
796	KCNH7	rs1424760	2	163781787	C	T	0.3383	PCO(18:1;0-16:0;0)	-0.0027	0.0326	0.933254	Inconsistent
797	KCNH7	rs1424760	2	163781787	C	T	0.3383	PCO(18:1;0-18:2;0)	0.0161	0.0324	0.616595	Inconsistent
798	KCNH7	rs1424760	2	163781787	C	T	0.3376	PCO(18:1;0-20:3;0)	0.0396	0.0333	0.234423	Consistent
799	KCNH7	rs1424760	2	163781787	C	T	0.3384	PCO(18:1;0-20:4;0)	0.0183	0.0338	0.588844	Inconsistent
800	KCNH7	rs1424760	2	163781787	C	T	0.3387	PCO(18:2;0-16:0;0)	0.0273	0.033	0.40738	Inconsistent
801	KCNH7	rs1424760	2	163781787	C	T	0.3383	PCO(18:2;0-18:1;0)	-0.002	0.033	0.954993	Inconsistent
802	KCNH7	rs1424760	2	163781787	C	T	0.3385	PCO(18:2;0-18:2;0)	0.0442	0.033	0.18197	Consistent
803	KCNH7	rs1424760	2	163781787	C	T	0.3367	SM(32:1;2)	-0.0159	0.0323	0.616595	Inconsistent
804	KCNH7	rs1424760	2	163781787	C	T	0.3377	SM(34:0;2)	0.0163	0.0329	0.616595	Inconsistent
805	KCNH7	rs1424760	2	163781787	C	T	0.3374	SM(34:1;2)	-0.0047	0.0321	0.891251	Inconsistent
806	KCNH7	rs1424760	2	163781787	C	T	0.3366	SM(34:2;2)	0.0005	0.0307	0.977237	Inconsistent
807	KCNH7	rs1424760	2	163781787	C	T	0.3372	SM(36:1;2)	0.0034	0.0329	0.912011	Inconsistent
808	KCNH7	rs1424760	2	163781787	C	T	0.3371	SM(36:2;2)	0.014	0.0317	0.660693	Inconsistent
809	KCNH7	rs1424760	2	163781787	C	T	0.3367	SM(38:1;2)	-0.0116	0.0332	0.724436	Inconsistent
810	KCNH7	rs1424760	2	163781787	C	T	0.3374	SM(38:2;2)	0.0011	0.0314	0.977237	Inconsistent
811	KCNH7	rs1424760	2	163781787	C	T	0.3369	SM(40:1;2)	-0.0253	0.0335	0.446684	Inconsistent
812	KCNH7	rs1424760	2	163781787	C	T	0.337	SM(40:2;2)	-0.0144	0.0318	0.645654	Inconsistent
813	KCNH7	rs1424760	2	163781787	C	T	0.3373	SM(42:2;2)	-0.0161	0.0331	0.630957	Inconsistent
814	KCNH7	rs1424760	2	163781787	C	T	0.3362	CER(40:1;2)	0.0057	0.0329	0.870964	Inconsistent
815	KCNH7	rs1424760	2	163781787	C	T	0.3356	CER(40:2;2)	-0.0063	0.0343	0.851138	Inconsistent
816	KCNH7	rs1424760	2	163781787	C	T	0.3364	CER(42:1;2)	0.0062	0.0327	0.851138	Inconsistent
817	KCNH7	rs1424760	2	163781787	C	T	0.3359	CER(42:2;2)	0.0151	0.032	0.630957	Inconsistent
818	KCNH7	rs1424760	2	163781787	C	T	0.3365	PI(16:0;0-18:1;0)	0.014	0.034	0.676083	Inconsistent
819	KCNH7	rs1424760	2	163781787	C	T	0.3372	PI(16:0;0-18:2;0)	-0.026	0.0332	0.436516	Consistent
820	KCNH7	rs1424760	2	163781787	C	T	0.338	PI(18:0;0-18:1;0)	0.0163	0.0334	0.630957	Inconsistent
821	KCNH7	rs1424760	2	163781787	C	T	0.3367	PI(18:0;0-18:2;0)	-0.0223	0.0326	0.489779	Consistent
822	KCNH7	rs1424760	2	163781787	C	T	0.3357	PI(18:0;0-20:3;0)	-0.0271	0.0335	0.416869	Consistent
823	KCNH7	rs1424760	2	163781787	C	T	0.3365	PI(18:0;0-20:4;0)	-0.0051	0.0334	0.870964	Inconsistent
824	KCNH7	rs1424760	2	163781787	C	T	0.3375	PI(18:1;0-18:1;0)	0.0441	0.033	0.18197	Consistent
825	KCNH7	rs1424760	2	163781787	C	T	0.337	PE(18:0;0-18:2;0)	0.0373	0.034	0.275423	Inconsistent
826	KCNH7	rs1424760	2	163781787	C	T	0.3373	PE(18:0;0-20:4;0)	0.0212	0.0337	0.524807	Inconsistent
827	KCNH7	rs1424760	2	163781787	C	T	0.3357	PEO(16:1;0-18:2;0)	-0.0261	0.0348	0.457088	Consistent
828	KCNH7	rs1424760	2	163781787	C	T	0.3382	PEO(16:1;0-20:4;0)	-0.0086	0.0347	0.794328	Inconsistent
829	KCNH7	rs1424760	2	163781787	C	T	0.337	PEO(18:1;0-18:2;0)	-0.0169	0.0341	0.616595	Inconsistent
830	KCNH7	rs1424760	2	163781787	C	T	0.3383	PEO(18:2;0-18:2;0)	0.0096	0.0349	0.776247	Inconsistent
831	KCNH7	rs1424760	2	163781787	C	T	0.3393	PEO(18:2;0-20:4;0)	-0.0056	0.0349	0.870964	Inconsistent
832	KCNH7	rs1424760	2	163781787	C	T	0.3388	LPE(16:0;0)	0.0314	0.0345	0.363078	Inconsistent
833	KCNH7	rs1424760	2	163781787	C	T	0.3378	LPE(18:1;0)	0.0129	0.0337	0.707946	Inconsistent
834	KCNH7	rs1424760	2	163781787	C	T	0.3379	LPE(18:2;0)	0.014	0.0333	0.676083	Inconsistent
835	KCNH7	rs1424760	2	163781787	C	T	0.3385	LPE(20:4;0)	0.024	0.0342	0.47863	Inconsistent
836	KCNH7	rs1424760	2	163781787	C	T	0.3389	LPE(22:6;0)	-0.0188	0.0334	0.57544	Consistent
837	KCNH7	rs1424760	2	163781787	C	T	0.3371	LPC(14:0;0)	-0.0063	0.0354	0.851138	Inconsistent
838	KCNH7	rs1424760	2	163781787	C	T	0.3387	LPC(16:0;0)	0.0292	0.0339	0.389045	Inconsistent
839	KCNH7	rs1424760	2	163781787	C	T	0.3386	LPC(16:1;0)	0.0302	0.0348	0.389045	Inconsistent
840	KCNH7	rs1424760	2	163781787	C	T	0.3385	LPC(18:0;0)	-0.006	0.034	0.851138	Inconsistent
841	KCNH7	rs1424760	2	163781787	C	T	0.3386	LPC(18:1;0)	0.0222	0.0337	0.512861	Inconsistent
842	KCNH7	rs1424760	2	163781787	C	T	0.3379	LPC(18:2;0)	0.0011	0.0325	0.977237	Inconsistent
843	KCNH7	rs1424760	2	163781787	C	T	0.3397	LPC(20:3;0)	-0.0193	0.0342	0.57544	Inconsistent
844	KCNH7	rs1424760	2	163781787	C	T	0.3384	LPC(20:4;0)	-0.0266	0.0334	0.42658	Inconsistent
845	KCNH7	rs1424760	2	163781787	C	T	0.3408	LPC(22:6;0)	-0.0297	0.0347	0.389045	Consistent
846	KCNH7	rs1424760	2	163781787	C	T	0.3372	ST	-0.0057	0.0328	0.870964	Inconsistent
847	AGPS	rs7582179	2	178370631	A	G	0.1284	CE(14:0;0)	-0.0288	0.047	0.537032	Consistent
848	AGPS	rs7582179	2	178370631	A	G	0.1294	CE(15:0;0)	0.0208	0.0486	0.676083	Inconsistent
849	AGPS	rs7582179	2	178370631	A	G	0.1279	CE(16:0;0)	0.0014	0.0456	0.977237	Inconsistent
850	AGPS	rs7582179	2	178370631	A	G	0.1279	CE(16:1;0)	-0.0316	0.0467	0.501187	Inconsistent
851	AGPS	rs7582179	2	178370631	A	G	0.1291	CE(17:0;0)	0.0492	0.0482	0.30903	Inconsistent
852	AGPS	rs7582179	2	178370631	A	G	0.1283	CE(17:1;0)	0.0277	0.047	0.549541	Inconsistent
853	AGPS	rs7582179	2	178370631	A	G	0.1287	CE(18:0;0)	0.0409	0.0471	0.389045	Consistent
854	AGPS	rs7582179	2	178370631	A	G	0.1283	CE(18:1;0)	-0.0028	0.047	0.954993	Inconsistent
855	AGPS	rs7582179	2	178370631	A	G	0.1288	CE(18:2;0)	0.0291	0.046	0.524807	Inconsistent
856	AGPS	rs7582179	2	178370631	A	G	0.1276	CE(18:3;0)	-0.0294	0.0476	0.537032	Inconsistent
857	AGPS	rs7582179	2	178370631	A	G	0.128	CE(20:2;0)	-0.01	0.0493	0.831764	Inconsistent
858	AGPS	rs7582179	2	178370631	A	G	0.1279	CE(20:3;0)	0.0007	0.048	0.977237	Inconsistent
859	AGPS	rs7582179	2	178370631	A	G	0.1281	CE(20:4;0)	0.0029	0.0483	0.954993	Inconsistent
860	AGPS	rs7582179	2	178370631	A	G	0.1281	CE(20:5;0)	-0.026	0.0448	0.562341	Inconsistent
861	AGPS	rs7582179	2	178370631	A	G	0.1279	CE(22:6;0)	0.0058	0.0455	0.891251	Inconsistent
862	AGPS	rs7582179	2	178370631	A	G	0.1278	DAG(16:0;0-18:1;0)	-0.021	0.0478	0.660693	Inconsistent
863	AGPS	rs7582179	2	178370631	A	G	0.1281	DAG(18:1;0-18:1;0)	-0.0277	0.0471	0.562341	Consistent
864	AGPS	rs7582179	2	178370631	A	G	0.1277	DAG(18:1;0-18:2;0)	-0.0387	0.0466	0.40738	Inconsistent
865	AGPS	rs7582179	2	178370631	A	G	0.1283	TAG(48:0;0)	0.0035	0.0482	0.933254	Inconsistent
866	AGPS	rs7582179	2	178370631	A	G	0.1276	TAG(48:1;0)	-0.0216	0.0481	0.660693	Inconsistent
867	AGPS	rs7582179	2	178370631	A	G	0.1288	TAG(48:2;0)	-0.0261	0.0487	0.588844	Inconsistent
868	AGPS	rs7582179	2	178370631	A	G	0.1277	TAG(48:3;0)	-0.036	0.0502	0.47863	Consistent
869	AGPS	rs7582179	2	178370631	A	G	0.1274	TAG(49:1;0)	0.0014	0.0503	0.977237	Inconsistent
870	AGPS	rs7582179	2	178370631	A	G	0.1276	TAG(50:1;0)	0.0045	0.0472	0.933254	Inconsistent
871	AGPS	rs7582179	2	178370631	A	G	0.1275	TAG(50:2;0)	-0.0243	0.0476	0.60256	Inconsistent
872	AGPS	rs7582179	2	178370631	A	G	0.128	TAG(50:3;0)	-0.0402	0.0474	0.398107	Consistent
873	AGPS	rs7582179	2	178370631	A	G	0.1266	TAG(50:4;0)	-0.0719	0.0486	0.138038	Consistent
874	AGPS	rs7582179	2	178370631	A	G	0.1284	TAG(51:2;0)	-0.0177	0.0477	0.707946	Inconsistent
875	AGPS	rs7582179	2	178370631	A	G	0.1286	TAG(51:3;0)	-0.037	0.0483	0.446684	Consistent
876	AGPS	rs7582179	2	178370631	A	G	0.1278	TAG(52:2;0)	-0.0184	0.0471	0.691831	Consistent
877	AGPS	rs7582179	2	178370631	A	G	0.1276	TAG(52:3;0)	-0.0262	0.047	0.57544	Inconsistent
878	AGPS	rs7582179	2	178370631	A	G	0.1279	TAG(52:4;0)	-0.0412	0.0469	0.380189	Inconsistent
879	AGPS	rs7582179	2	178370631	A	G	0.1278	TAG(52:5;0)	-0.0546	0.0468	0.245471	Consistent
880	AGPS	rs7582179	2	178370631	A	G	0.1307	TAG(53:2;0)	-0.0223	0.0486	0.645654	Consistent
881	AGPS	rs7582179	2	178370631	A	G	0.1277	TAG(53:3;0)	-0.0476	0.0481	0.323594	Consistent
882	AGPS	rs7582179	2	178370631	A	G	0.1275	TAG(54:3;0)	-0.047	0.0467	0.316228	Consistent
883	AGPS	rs7582179	2	178370631	A	G	0.1275	TAG(54:4;0)	-0.0427	0.0466	0.363078	Inconsistent
884	AGPS	rs7582179	2	178370631	A	G	0.1275	TAG(54:5;0)	-0.0504	0.0462	0.275423	Inconsistent
885	AGPS	rs7582179	2	178370631	A	G	0.1269	TAG(54:6;0)	-0.049	0.045	0.275423	Inconsistent
886	AGPS	rs7582179	2	178370631	A	G	0.1285	TAG(56:4;0)	-0.0186	0.0485	0.707946	Inconsistent
887	AGPS	rs7582179	2	178370631	A	G	0.1291	TAG(56:5;0)	-0.0233	0.0466	0.616595	Inconsistent
888	AGPS	rs7582179	2	178370631	A	G	0.1267	TAG(56:6;0)	-0.0397	0.0445	0.371535	Inconsistent
889	AGPS	rs7582179	2	178370631	A	G	0.1289	TAG(56:7;0)	-0.0245	0.0448	0.588844	Inconsistent
890	AGPS	rs7582179	2	178370631	A	G	0.1282	PC(14:0;0-16:0;0)	-0.0207	0.0471	0.660693	Inconsistent
891	AGPS	rs7582179	2	178370631	A	G	0.1285	PC(14:0;0-18:1;0)	-0.0456	0.0481	0.338844	Inconsistent
892	AGPS	rs7582179	2	178370631	A	G	0.1279	PC(16:0;0-16:0;0)	0.0424	0.0462	0.363078	Consistent
893	AGPS	rs7582179	2	178370631	A	G	0.1278	PC(16:0;0-16:1;0)	-0.0283	0.0468	0.549541	Inconsistent
894	AGPS	rs7582179	2	178370631	A	G	0.1258	PC(16:0;0-17:1;0)	-0.0112	0.0496	0.812831	Inconsistent
895	AGPS	rs7582179	2	178370631	A	G	0.1278	PC(16:0;0-18:0;0)	0.0008	0.0476	0.977237	Inconsistent
896	AGPS	rs7582179	2	178370631	A	G	0.1278	PC(16:0;0-18:1;0)	-0.0122	0.0475	0.794328	Inconsistent
897	AGPS	rs7582179	2	178370631	A	G	0.1284	PC(16:0;0-18:2;0)	0.042	0.0467	0.371535	Consistent
898	AGPS	rs7582179	2	178370631	A	G	0.1279	PC(16:0;0-18:3;0)	-0.0286	0.0475	0.549541	Inconsistent
899	AGPS	rs7582179	2	178370631	A	G	0.127	PC(16:0;0-20:1;0)	-0.0417	0.0495	0.398107	Inconsistent
900	AGPS	rs7582179	2	178370631	A	G	0.1272	PC(16:0;0-20:2;0)	-0.0034	0.0471	0.933254	Inconsistent
901	AGPS	rs7582179	2	178370631	A	G	0.1274	PC(16:0;0-20:3;0)	0.0178	0.0473	0.707946	Consistent
902	AGPS	rs7582179	2	178370631	A	G	0.128	PC(16:0;0-20:4;0)	0.0123	0.0482	0.794328	Inconsistent
903	AGPS	rs7582179	2	178370631	A	G	0.1276	PC(16:0;0-20:5;0)	-0.0362	0.0459	0.42658	Inconsistent
904	AGPS	rs7582179	2	178370631	A	G	0.1276	PC(16:0;0-22:4;0)	-0.0316	0.0498	0.524807	Inconsistent
905	AGPS	rs7582179	2	178370631	A	G	0.128	PC(16:0;0-22:5;0)	0.0142	0.0468	0.758578	Inconsistent
906	AGPS	rs7582179	2	178370631	A	G	0.128	PC(16:0;0-22:6;0)	0.0083	0.0458	0.851138	Inconsistent
907	AGPS	rs7582179	2	178370631	A	G	0.1283	PC(16:1;0-18:1;0)	-0.0532	0.047	0.25704	Inconsistent
908	AGPS	rs7582179	2	178370631	A	G	0.1291	PC(16:1;0-18:2;0)	0.0078	0.0454	0.870964	Inconsistent
909	AGPS	rs7582179	2	178370631	A	G	0.1286	PC(17:0;0-18:2;0)	0.0303	0.0485	0.537032	Inconsistent
910	AGPS	rs7582179	2	178370631	A	G	0.1279	PC(17:0;0-20:3;0)	0.0017	0.0496	0.977237	Inconsistent
911	AGPS	rs7582179	2	178370631	A	G	0.129	PC(17:0;0-20:4;0)	0.0152	0.0488	0.758578	Inconsistent
912	AGPS	rs7582179	2	178370631	A	G	0.128	PC(18:0;0-18:1;0)	-0.0478	0.0479	0.316228	Inconsistent
913	AGPS	rs7582179	2	178370631	A	G	0.1284	PC(18:0;0-18:2;0)	-0.0092	0.0471	0.851138	Inconsistent
914	AGPS	rs7582179	2	178370631	A	G	0.1281	PC(18:0;0-18:3;0)	-0.0548	0.0492	0.263027	Inconsistent
915	AGPS	rs7582179	2	178370631	A	G	0.128	PC(18:0;0-20:2;0)	-0.0504	0.049	0.301995	Consistent
916	AGPS	rs7582179	2	178370631	A	G	0.1277	PC(18:0;0-20:3;0)	-0.002	0.048	0.977237	Inconsistent
917	AGPS	rs7582179	2	178370631	A	G	0.1281	PC(18:0;0-20:4;0)	-0.0203	0.0482	0.676083	Inconsistent
918	AGPS	rs7582179	2	178370631	A	G	0.1293	PC(18:0;0-20:5;0)	-0.0866	0.0468	0.0645654	Inconsistent
919	AGPS	rs7582179	2	178370631	A	G	0.129	PC(18:0;0-22:5;0)	-0.0307	0.0477	0.524807	Inconsistent
920	AGPS	rs7582179	2	178370631	A	G	0.1283	PC(18:1;0-18:1;0)	-0.046	0.0472	0.331131	Inconsistent
921	AGPS	rs7582179	2	178370631	A	G	0.1285	PC(18:1;0-18:2;0)	-0.0149	0.0463	0.74131	Inconsistent
922	AGPS	rs7582179	2	178370631	A	G	0.1274	PC(18:1;0-20:3;0)	-0.0316	0.0471	0.501187	Inconsistent
923	AGPS	rs7582179	2	178370631	A	G	0.1283	PC(18:1;0-20:4;0)	-0.0254	0.0485	0.60256	Inconsistent
924	AGPS	rs7582179	2	178370631	A	G	0.1286	PC(18:2;0-18:2;0)	0.0036	0.0462	0.933254	Inconsistent
925	AGPS	rs7582179	2	178370631	A	G	0.1285	PCO(16:0;0-16:0;0)	0.0098	0.0484	0.831764	Inconsistent
926	AGPS	rs7582179	2	178370631	A	G	0.1288	PCO(16:0;0-16:1;0)	-0.021	0.0491	0.676083	Inconsistent
927	AGPS	rs7582179	2	178370631	A	G	0.1288	PCO(16:0;0-18:1;0)	0.0307	0.046	0.501187	Inconsistent
928	AGPS	rs7582179	2	178370631	A	G	0.1293	PCO(16:0;0-18:2;0)	0.0348	0.047	0.457088	Inconsistent
929	AGPS	rs7582179	2	178370631	A	G	0.1286	PCO(16:0;0-20:3;0)	0.0273	0.0478	0.562341	Consistent
930	AGPS	rs7582179	2	178370631	A	G	0.1287	PCO(16:0;0-20:4;0)	0.0341	0.0486	0.47863	Inconsistent
931	AGPS	rs7582179	2	178370631	A	G	0.1284	PCO(16:1;0-16:0;0)	0.0048	0.0489	0.912011	Inconsistent
932	AGPS	rs7582179	2	178370631	A	G	0.1292	PCO(16:1;0-18:1;0)	0.0007	0.0473	0.977237	Inconsistent
933	AGPS	rs7582179	2	178370631	A	G	0.1294	PCO(16:1;0-18:2;0)	0.0149	0.0464	0.74131	Inconsistent
934	AGPS	rs7582179	2	178370631	A	G	0.1275	PCO(17:0;0-17:1;0)	0.0266	0.0474	0.57544	Inconsistent
935	AGPS	rs7582179	2	178370631	A	G	0.1283	PCO(18:0;0-14:0;0)	-0.0677	0.0482	0.158489	Consistent
936	AGPS	rs7582179	2	178370631	A	G	0.1288	PCO(18:0;0-20:4;0)	0.0602	0.0478	0.20893	Inconsistent
937	AGPS	rs7582179	2	178370631	A	G	0.1289	PCO(18:1;0-16:0;0)	0.037	0.0464	0.42658	Inconsistent
938	AGPS	rs7582179	2	178370631	A	G	0.1293	PCO(18:1;0-18:2;0)	0.0375	0.0462	0.416869	Consistent
939	AGPS	rs7582179	2	178370631	A	G	0.1283	PCO(18:1;0-20:3;0)	0.0523	0.0472	0.269153	Consistent
940	AGPS	rs7582179	2	178370631	A	G	0.1286	PCO(18:1;0-20:4;0)	0.0216	0.0482	0.660693	Inconsistent
941	AGPS	rs7582179	2	178370631	A	G	0.129	PCO(18:2;0-16:0;0)	0.0603	0.047	0.199526	Consistent
942	AGPS	rs7582179	2	178370631	A	G	0.1292	PCO(18:2;0-18:1;0)	0.0145	0.0475	0.758578	Inconsistent
943	AGPS	rs7582179	2	178370631	A	G	0.1283	PCO(18:2;0-18:2;0)	-0.0074	0.0471	0.870964	Inconsistent
944	AGPS	rs7582179	2	178370631	A	G	0.1286	SM(32:1;2)	-0.0149	0.0462	0.74131	Inconsistent
945	AGPS	rs7582179	2	178370631	A	G	0.1291	SM(34:0;2)	0.0356	0.047	0.446684	Consistent
946	AGPS	rs7582179	2	178370631	A	G	0.1289	SM(34:1;2)	0.0224	0.0457	0.630957	Inconsistent
947	AGPS	rs7582179	2	178370631	A	G	0.1285	SM(34:2;2)	0.0189	0.0441	0.676083	Inconsistent
948	AGPS	rs7582179	2	178370631	A	G	0.1284	SM(36:1;2)	0.0421	0.0469	0.371535	Inconsistent
949	AGPS	rs7582179	2	178370631	A	G	0.1283	SM(36:2;2)	0.0572	0.0454	0.20893	Consistent
950	AGPS	rs7582179	2	178370631	A	G	0.1285	SM(38:1;2)	-0.0349	0.0473	0.457088	Consistent
951	AGPS	rs7582179	2	178370631	A	G	0.1284	SM(38:2;2)	0.0243	0.0449	0.588844	Inconsistent
952	AGPS	rs7582179	2	178370631	A	G	0.1287	SM(40:1;2)	-0.0336	0.0479	0.47863	Consistent
953	AGPS	rs7582179	2	178370631	A	G	0.1288	SM(40:2;2)	-0.0281	0.0453	0.537032	Consistent
954	AGPS	rs7582179	2	178370631	A	G	0.1286	SM(42:2;2)	-0.0055	0.0473	0.912011	Inconsistent
955	AGPS	rs7582179	2	178370631	A	G	0.1279	CER(40:1;2)	-0.0456	0.0469	0.331131	Consistent
956	AGPS	rs7582179	2	178370631	A	G	0.1296	CER(40:2;2)	-0.0074	0.0484	0.870964	Inconsistent
957	AGPS	rs7582179	2	178370631	A	G	0.1281	CER(42:1;2)	-0.0364	0.0467	0.436516	Consistent
958	AGPS	rs7582179	2	178370631	A	G	0.1276	CER(42:2;2)	-0.0113	0.0456	0.812831	Inconsistent
959	AGPS	rs7582179	2	178370631	A	G	0.1282	PI(16:0;0-18:1;0)	-0.0167	0.0482	0.724436	Inconsistent
960	AGPS	rs7582179	2	178370631	A	G	0.1286	PI(16:0;0-18:2;0)	-0.0594	0.0472	0.20893	Inconsistent
961	AGPS	rs7582179	2	178370631	A	G	0.1285	PI(18:0;0-18:1;0)	-0.0417	0.0474	0.380189	Inconsistent
962	AGPS	rs7582179	2	178370631	A	G	0.1283	PI(18:0;0-18:2;0)	-0.0678	0.0465	0.144544	Inconsistent
963	AGPS	rs7582179	2	178370631	A	G	0.1283	PI(18:0;0-20:3;0)	-0.0131	0.0475	0.776247	Inconsistent
964	AGPS	rs7582179	2	178370631	A	G	0.128	PI(18:0;0-20:4;0)	-0.0308	0.0477	0.524807	Inconsistent
965	AGPS	rs7582179	2	178370631	A	G	0.1286	PI(18:1;0-18:1;0)	-0.0329	0.047	0.47863	Inconsistent
966	AGPS	rs7582179	2	178370631	A	G	0.1281	PE(18:0;0-18:2;0)	-0.0277	0.0484	0.562341	Inconsistent
967	AGPS	rs7582179	2	178370631	A	G	0.1286	PE(18:0;0-20:4;0)	-0.0116	0.048	0.812831	Inconsistent
968	AGPS	rs7582179	2	178370631	A	G	0.1286	PEO(16:1;0-18:2;0)	0.0187	0.0498	0.707946	Inconsistent
969	AGPS	rs7582179	2	178370631	A	G	0.1297	PEO(16:1;0-20:4;0)	0.0225	0.0494	0.645654	Inconsistent
970	AGPS	rs7582179	2	178370631	A	G	0.1279	PEO(18:1;0-18:2;0)	-0.0026	0.0488	0.954993	Inconsistent
971	AGPS	rs7582179	2	178370631	A	G	0.1298	PEO(18:2;0-18:2;0)	0.0913	0.0496	0.0660693	Inconsistent
972	AGPS	rs7582179	2	178370631	A	G	0.1287	PEO(18:2;0-20:4;0)	-0.0155	0.0499	0.758578	Inconsistent
973	AGPS	rs7582179	2	178370631	A	G	0.1293	LPE(16:0;0)	0.0012	0.0491	0.977237	Inconsistent
974	AGPS	rs7582179	2	178370631	A	G	0.1286	LPE(18:1;0)	-0.0624	0.0478	0.190546	Inconsistent
975	AGPS	rs7582179	2	178370631	A	G	0.1281	LPE(18:2;0)	0.03	0.0473	0.524807	Inconsistent
976	AGPS	rs7582179	2	178370631	A	G	0.1281	LPE(20:4;0)	0.033	0.0487	0.501187	Inconsistent
977	AGPS	rs7582179	2	178370631	A	G	0.1291	LPE(22:6;0)	0.0393	0.0477	0.40738	Inconsistent
978	AGPS	rs7582179	2	178370631	A	G	0.1314	LPC(14:0;0)	-0.0366	0.0497	0.467735	Inconsistent
979	AGPS	rs7582179	2	178370631	A	G	0.1288	LPC(16:0;0)	-0.0001	0.0483	1	Inconsistent
980	AGPS	rs7582179	2	178370631	A	G	0.1288	LPC(16:1;0)	-0.0631	0.0493	0.199526	Inconsistent
981	AGPS	rs7582179	2	178370631	A	G	0.1287	LPC(18:0;0)	-0.0249	0.0482	0.60256	Inconsistent
982	AGPS	rs7582179	2	178370631	A	G	0.1284	LPC(18:1;0)	-0.001	0.0479	0.977237	Inconsistent
983	AGPS	rs7582179	2	178370631	A	G	0.1275	LPC(18:2;0)	0.0137	0.0465	0.776247	Inconsistent
984	AGPS	rs7582179	2	178370631	A	G	0.1278	LPC(20:3;0)	0.0118	0.0485	0.812831	Inconsistent
985	AGPS	rs7582179	2	178370631	A	G	0.1284	LPC(20:4;0)	0.0413	0.0474	0.380189	Inconsistent
986	AGPS	rs7582179	2	178370631	A	G	0.1313	LPC(22:6;0)	0.038	0.0493	0.436516	Consistent
987	AGPS	rs7582179	2	178370631	A	G	0.1275	ST	0.0394	0.0466	0.398107	Inconsistent
988	ILKAP	rs12472274	2	239095422	G	A	0.2244	CE(14:0;0)	-0.0631	0.0376	0.0933254	Consistent
989	ILKAP	rs12472274	2	239095422	G	A	0.2239	CE(15:0;0)	-0.0103	0.0388	0.794328	Inconsistent
990	ILKAP	rs12472274	2	239095422	G	A	0.2246	CE(16:0;0)	-0.0134	0.0364	0.707946	Inconsistent
991	ILKAP	rs12472274	2	239095422	G	A	0.2243	CE(16:1;0)	-0.0401	0.0374	0.281838	Inconsistent
992	ILKAP	rs12472274	2	239095422	G	A	0.2236	CE(17:0;0)	0.0062	0.0386	0.870964	Inconsistent
993	ILKAP	rs12472274	2	239095422	G	A	0.2239	CE(17:1;0)	-0.0169	0.0375	0.645654	Inconsistent
994	ILKAP	rs12472274	2	239095422	G	A	0.2243	CE(18:0;0)	-0.0081	0.0377	0.831764	Inconsistent
995	ILKAP	rs12472274	2	239095422	G	A	0.2246	CE(18:1;0)	0.0183	0.0376	0.630957	Inconsistent
996	ILKAP	rs12472274	2	239095422	G	A	0.2246	CE(18:2;0)	-0.004	0.0368	0.912011	Inconsistent
997	ILKAP	rs12472274	2	239095422	G	A	0.2256	CE(18:3;0)	-0.0276	0.0379	0.467735	Inconsistent
998	ILKAP	rs12472274	2	239095422	G	A	0.2235	CE(20:2;0)	0.0285	0.0397	0.47863	Inconsistent
999	ILKAP	rs12472274	2	239095422	G	A	0.2251	CE(20:3;0)	-0.0062	0.0383	0.870964	Inconsistent
1000	ILKAP	rs12472274	2	239095422	G	A	0.2245	CE(20:4;0)	0.0195	0.0385	0.616595	Inconsistent
1001	ILKAP	rs12472274	2	239095422	G	A	0.2239	CE(20:5;0)	-0.0562	0.0358	0.11749	Consistent
1002	ILKAP	rs12472274	2	239095422	G	A	0.2241	CE(22:6;0)	-0.0232	0.0363	0.524807	Inconsistent
1003	ILKAP	rs12472274	2	239095422	G	A	0.2253	DAG(16:0;0-18:1;0)	-0.0683	0.0378	0.0707946	Inconsistent
1004	ILKAP	rs12472274	2	239095422	G	A	0.2252	DAG(18:1;0-18:1;0)	-0.0348	0.0376	0.354813	Inconsistent
1005	ILKAP	rs12472274	2	239095422	G	A	0.2244	DAG(18:1;0-18:2;0)	-0.0119	0.0374	0.758578	Inconsistent
1006	ILKAP	rs12472274	2	239095422	G	A	0.2219	TAG(48:0;0)	-0.0331	0.0388	0.398107	Inconsistent
1007	ILKAP	rs12472274	2	239095422	G	A	0.2247	TAG(48:1;0)	-0.0493	0.0384	0.199526	Inconsistent
1008	ILKAP	rs12472274	2	239095422	G	A	0.2229	TAG(48:2;0)	-0.0363	0.0391	0.354813	Inconsistent
1009	ILKAP	rs12472274	2	239095422	G	A	0.2243	TAG(48:3;0)	-0.0363	0.04	0.363078	Inconsistent
1010	ILKAP	rs12472274	2	239095422	G	A	0.2232	TAG(49:1;0)	-0.0179	0.0403	0.660693	Inconsistent
1011	ILKAP	rs12472274	2	239095422	G	A	0.2246	TAG(50:1;0)	-0.0364	0.0376	0.331131	Inconsistent
1012	ILKAP	rs12472274	2	239095422	G	A	0.2246	TAG(50:2;0)	-0.0313	0.038	0.40738	Inconsistent
1013	ILKAP	rs12472274	2	239095422	G	A	0.2253	TAG(50:3;0)	-0.0198	0.0379	0.60256	Inconsistent
1014	ILKAP	rs12472274	2	239095422	G	A	0.2251	TAG(50:4;0)	-0.0144	0.0386	0.707946	Inconsistent
1015	ILKAP	rs12472274	2	239095422	G	A	0.2242	TAG(51:2;0)	-0.0143	0.0383	0.707946	Inconsistent
1016	ILKAP	rs12472274	2	239095422	G	A	0.2259	TAG(51:3;0)	-0.0043	0.0387	0.912011	Inconsistent
1017	ILKAP	rs12472274	2	239095422	G	A	0.2246	TAG(52:2;0)	-0.0135	0.0375	0.724436	Inconsistent
1018	ILKAP	rs12472274	2	239095422	G	A	0.2247	TAG(52:3;0)	0.0106	0.0375	0.776247	Inconsistent
1019	ILKAP	rs12472274	2	239095422	G	A	0.2248	TAG(52:4;0)	0.0098	0.0375	0.794328	Inconsistent
1020	ILKAP	rs12472274	2	239095422	G	A	0.225	TAG(52:5;0)	-0.0083	0.0376	0.831764	Inconsistent
1021	ILKAP	rs12472274	2	239095422	G	A	0.2264	TAG(53:2;0)	-0.0242	0.039	0.537032	Inconsistent
1022	ILKAP	rs12472274	2	239095422	G	A	0.2258	TAG(53:3;0)	-0.0076	0.0389	0.851138	Inconsistent
1023	ILKAP	rs12472274	2	239095422	G	A	0.2246	TAG(54:3;0)	0.0029	0.0373	0.933254	Inconsistent
1024	ILKAP	rs12472274	2	239095422	G	A	0.2245	TAG(54:4;0)	0.0122	0.0374	0.74131	Inconsistent
1025	ILKAP	rs12472274	2	239095422	G	A	0.2245	TAG(54:5;0)	0.0195	0.0371	0.60256	Inconsistent
1026	ILKAP	rs12472274	2	239095422	G	A	0.2246	TAG(54:6;0)	-0.0063	0.0361	0.851138	Inconsistent
1027	ILKAP	rs12472274	2	239095422	G	A	0.2244	TAG(56:4;0)	-0.0041	0.0395	0.912011	Inconsistent
1028	ILKAP	rs12472274	2	239095422	G	A	0.2266	TAG(56:5;0)	-0.0027	0.0376	0.933254	Inconsistent
1029	ILKAP	rs12472274	2	239095422	G	A	0.2254	TAG(56:6;0)	-0.0014	0.0357	0.977237	Inconsistent
1030	ILKAP	rs12472274	2	239095422	G	A	0.2269	TAG(56:7;0)	-0.0196	0.0362	0.588844	Inconsistent
1031	ILKAP	rs12472274	2	239095422	G	A	0.223	PC(14:0;0-16:0;0)	-0.0621	0.0379	0.102329	Inconsistent
1032	ILKAP	rs12472274	2	239095422	G	A	0.2258	PC(14:0;0-18:1;0)	-0.0328	0.0382	0.389045	Inconsistent
1033	ILKAP	rs12472274	2	239095422	G	A	0.2244	PC(16:0;0-16:0;0)	0.0052	0.0371	0.891251	Inconsistent
1034	ILKAP	rs12472274	2	239095422	G	A	0.2248	PC(16:0;0-16:1;0)	-0.0381	0.0376	0.30903	Inconsistent
1035	ILKAP	rs12472274	2	239095422	G	A	0.2236	PC(16:0;0-17:1;0)	0.0291	0.0396	0.467735	Inconsistent
1036	ILKAP	rs12472274	2	239095422	G	A	0.2243	PC(16:0;0-18:0;0)	-0.0539	0.038	0.154882	Consistent
1037	ILKAP	rs12472274	2	239095422	G	A	0.2249	PC(16:0;0-18:1;0)	-0.0061	0.0381	0.870964	Inconsistent
1038	ILKAP	rs12472274	2	239095422	G	A	0.2247	PC(16:0;0-18:2;0)	-0.0175	0.0373	0.645654	Inconsistent
1039	ILKAP	rs12472274	2	239095422	G	A	0.2249	PC(16:0;0-18:3;0)	-0.0295	0.038	0.436516	Inconsistent
1040	ILKAP	rs12472274	2	239095422	G	A	0.2217	PC(16:0;0-20:1;0)	0.0353	0.0398	0.371535	Inconsistent
1041	ILKAP	rs12472274	2	239095422	G	A	0.2262	PC(16:0;0-20:2;0)	-0.0208	0.0376	0.57544	Inconsistent
1042	ILKAP	rs12472274	2	239095422	G	A	0.2256	PC(16:0;0-20:3;0)	-0.0258	0.038	0.501187	Inconsistent
1043	ILKAP	rs12472274	2	239095422	G	A	0.2246	PC(16:0;0-20:4;0)	0.0054	0.0386	0.891251	Inconsistent
1044	ILKAP	rs12472274	2	239095422	G	A	0.224	PC(16:0;0-20:5;0)	-0.0542	0.0368	0.141254	Consistent
1045	ILKAP	rs12472274	2	239095422	G	A	0.2233	PC(16:0;0-22:4;0)	-0.0428	0.04	0.288403	Consistent
1046	ILKAP	rs12472274	2	239095422	G	A	0.2243	PC(16:0;0-22:5;0)	-0.0409	0.0375	0.275423	Inconsistent
1047	ILKAP	rs12472274	2	239095422	G	A	0.2238	PC(16:0;0-22:6;0)	-0.0072	0.0367	0.851138	Inconsistent
1048	ILKAP	rs12472274	2	239095422	G	A	0.2245	PC(16:1;0-18:1;0)	-0.02	0.0377	0.60256	Inconsistent
1049	ILKAP	rs12472274	2	239095422	G	A	0.2231	PC(16:1;0-18:2;0)	-0.0267	0.0367	0.467735	Inconsistent
1050	ILKAP	rs12472274	2	239095422	G	A	0.2246	PC(17:0;0-18:2;0)	0.0376	0.0385	0.331131	Inconsistent
1051	ILKAP	rs12472274	2	239095422	G	A	0.2246	PC(17:0;0-20:3;0)	0.0126	0.0392	0.74131	Inconsistent
1052	ILKAP	rs12472274	2	239095422	G	A	0.2241	PC(17:0;0-20:4;0)	0.0678	0.0388	0.0812831	Inconsistent
1053	ILKAP	rs12472274	2	239095422	G	A	0.2246	PC(18:0;0-18:1;0)	0.0099	0.0383	0.794328	Inconsistent
1054	ILKAP	rs12472274	2	239095422	G	A	0.2247	PC(18:0;0-18:2;0)	-0.021	0.0376	0.57544	Inconsistent
1055	ILKAP	rs12472274	2	239095422	G	A	0.2227	PC(18:0;0-18:3;0)	-0.0305	0.0396	0.436516	Consistent
1056	ILKAP	rs12472274	2	239095422	G	A	0.2268	PC(18:0;0-20:2;0)	-0.018	0.039	0.645654	Inconsistent
1057	ILKAP	rs12472274	2	239095422	G	A	0.2253	PC(18:0;0-20:3;0)	-0.0092	0.0383	0.812831	Inconsistent
1058	ILKAP	rs12472274	2	239095422	G	A	0.2248	PC(18:0;0-20:4;0)	0.0349	0.0384	0.363078	Consistent
1059	ILKAP	rs12472274	2	239095422	G	A	0.2232	PC(18:0;0-20:5;0)	-0.0649	0.0379	0.0870964	Consistent
1060	ILKAP	rs12472274	2	239095422	G	A	0.2248	PC(18:0;0-22:5;0)	-0.0062	0.0383	0.870964	Inconsistent
1061	ILKAP	rs12472274	2	239095422	G	A	0.2238	PC(18:1;0-18:1;0)	0.0508	0.0378	0.177828	Inconsistent
1062	ILKAP	rs12472274	2	239095422	G	A	0.2242	PC(18:1;0-18:2;0)	0.016	0.037	0.660693	Inconsistent
1063	ILKAP	rs12472274	2	239095422	G	A	0.2246	PC(18:1;0-20:3;0)	0.0161	0.0379	0.676083	Inconsistent
1064	ILKAP	rs12472274	2	239095422	G	A	0.2244	PC(18:1;0-20:4;0)	0.0276	0.0388	0.47863	Inconsistent
1065	ILKAP	rs12472274	2	239095422	G	A	0.224	PC(18:2;0-18:2;0)	-0.0133	0.037	0.724436	Inconsistent
1066	ILKAP	rs12472274	2	239095422	G	A	0.2235	PCO(16:0;0-16:0;0)	-0.0066	0.0387	0.870964	Inconsistent
1067	ILKAP	rs12472274	2	239095422	G	A	0.2238	PCO(16:0;0-16:1;0)	-0.0702	0.0393	0.074131	Inconsistent
1068	ILKAP	rs12472274	2	239095422	G	A	0.2236	PCO(16:0;0-18:1;0)	0.0515	0.037	0.162181	Inconsistent
1069	ILKAP	rs12472274	2	239095422	G	A	0.2235	PCO(16:0;0-18:2;0)	0.0092	0.0375	0.812831	Inconsistent
1070	ILKAP	rs12472274	2	239095422	G	A	0.2234	PCO(16:0;0-20:3;0)	-0.005	0.0385	0.891251	Inconsistent
1071	ILKAP	rs12472274	2	239095422	G	A	0.2236	PCO(16:0;0-20:4;0)	0.018	0.0389	0.645654	Inconsistent
1072	ILKAP	rs12472274	2	239095422	G	A	0.2233	PCO(16:1;0-16:0;0)	-0.0302	0.039	0.436516	Inconsistent
1073	ILKAP	rs12472274	2	239095422	G	A	0.2232	PCO(16:1;0-18:1;0)	0.0079	0.0379	0.831764	Inconsistent
1074	ILKAP	rs12472274	2	239095422	G	A	0.2237	PCO(16:1;0-18:2;0)	0.016	0.037	0.660693	Inconsistent
1075	ILKAP	rs12472274	2	239095422	G	A	0.2238	PCO(17:0;0-17:1;0)	-0.0378	0.0382	0.323594	Consistent
1076	ILKAP	rs12472274	2	239095422	G	A	0.2238	PCO(18:0;0-14:0;0)	0.0658	0.0385	0.0870964	Inconsistent
1077	ILKAP	rs12472274	2	239095422	G	A	0.2244	PCO(18:0;0-20:4;0)	0.0024	0.0384	0.954993	Inconsistent
1078	ILKAP	rs12472274	2	239095422	G	A	0.2238	PCO(18:1;0-16:0;0)	0.0418	0.0372	0.263027	Inconsistent
1079	ILKAP	rs12472274	2	239095422	G	A	0.2231	PCO(18:1;0-18:2;0)	0.0243	0.0369	0.512861	Inconsistent
1080	ILKAP	rs12472274	2	239095422	G	A	0.2225	PCO(18:1;0-20:3;0)	-0.0139	0.038	0.707946	Inconsistent
1081	ILKAP	rs12472274	2	239095422	G	A	0.2233	PCO(18:1;0-20:4;0)	0.0354	0.0386	0.363078	Inconsistent
1082	ILKAP	rs12472274	2	239095422	G	A	0.2231	PCO(18:2;0-16:0;0)	0.0163	0.0377	0.660693	Inconsistent
1083	ILKAP	rs12472274	2	239095422	G	A	0.2236	PCO(18:2;0-18:1;0)	0.0559	0.0377	0.138038	Inconsistent
1084	ILKAP	rs12472274	2	239095422	G	A	0.2241	PCO(18:2;0-18:2;0)	0.0043	0.0377	0.912011	Inconsistent
1085	ILKAP	rs12472274	2	239095422	G	A	0.2245	SM(32:1;2)	-0.0219	0.0367	0.549541	Inconsistent
1086	ILKAP	rs12472274	2	239095422	G	A	0.2239	SM(34:0;2)	0.0112	0.0375	0.758578	Inconsistent
1087	ILKAP	rs12472274	2	239095422	G	A	0.2241	SM(34:1;2)	0.0155	0.0364	0.676083	Inconsistent
1088	ILKAP	rs12472274	2	239095422	G	A	0.2247	SM(34:2;2)	-0.0076	0.0349	0.831764	Inconsistent
1089	ILKAP	rs12472274	2	239095422	G	A	0.2244	SM(36:1;2)	-0.0087	0.0374	0.812831	Inconsistent
1090	ILKAP	rs12472274	2	239095422	G	A	0.2245	SM(36:2;2)	-0.027	0.0361	0.457088	Inconsistent
1091	ILKAP	rs12472274	2	239095422	G	A	0.2245	SM(38:1;2)	-0.0232	0.0379	0.537032	Inconsistent
1092	ILKAP	rs12472274	2	239095422	G	A	0.2242	SM(38:2;2)	-0.0045	0.0358	0.891251	Inconsistent
1093	ILKAP	rs12472274	2	239095422	G	A	0.2245	SM(40:1;2)	-0.0152	0.0381	0.691831	Inconsistent
1094	ILKAP	rs12472274	2	239095422	G	A	0.2243	SM(40:2;2)	-0.0143	0.0361	0.691831	Inconsistent
1095	ILKAP	rs12472274	2	239095422	G	A	0.2243	SM(42:2;2)	0.0161	0.0376	0.676083	Inconsistent
1096	ILKAP	rs12472274	2	239095422	G	A	0.2253	CER(40:1;2)	-0.033	0.0373	0.380189	Inconsistent
1097	ILKAP	rs12472274	2	239095422	G	A	0.2237	CER(40:2;2)	-0.0258	0.0391	0.512861	Inconsistent
1098	ILKAP	rs12472274	2	239095422	G	A	0.2251	CER(42:1;2)	-0.0334	0.0372	0.371535	Consistent
1099	ILKAP	rs12472274	2	239095422	G	A	0.2256	CER(42:2;2)	-0.0176	0.0362	0.630957	Inconsistent
1100	ILKAP	rs12472274	2	239095422	G	A	0.2237	PI(16:0;0-18:1;0)	0.0211	0.0387	0.588844	Inconsistent
1101	ILKAP	rs12472274	2	239095422	G	A	0.2244	PI(16:0;0-18:2;0)	0.0004	0.038	1	Inconsistent
1102	ILKAP	rs12472274	2	239095422	G	A	0.2245	PI(18:0;0-18:2;0)	-0.0217	0.0372	0.562341	Inconsistent
1103	ILKAP	rs12472274	2	239095422	G	A	0.2249	PI(18:0;0-20:3;0)	0.0139	0.0382	0.724436	Inconsistent
1104	ILKAP	rs12472274	2	239095422	G	A	0.2249	PI(18:0;0-20:4;0)	0.0316	0.0381	0.40738	Consistent
1105	ILKAP	rs12472274	2	239095422	G	A	0.2238	PI(18:1;0-18:1;0)	0.0391	0.0378	0.301995	Inconsistent
1106	ILKAP	rs12472274	2	239095422	G	A	0.2228	PE(18:0;0-18:2;0)	-0.0108	0.0389	0.776247	Inconsistent
1107	ILKAP	rs12472274	2	239095422	G	A	0.2238	PE(18:0;0-20:4;0)	0.0019	0.0384	0.954993	Inconsistent
1108	ILKAP	rs12472274	2	239095422	G	A	0.2247	PEO(16:1;0-18:2;0)	0.051	0.0397	0.199526	Inconsistent
1109	ILKAP	rs12472274	2	239095422	G	A	0.2235	PEO(16:1;0-20:4;0)	-0.0051	0.0396	0.891251	Inconsistent
1110	ILKAP	rs12472274	2	239095422	G	A	0.2251	PEO(18:1;0-18:2;0)	0.028	0.0389	0.467735	Consistent
1111	ILKAP	rs12472274	2	239095422	G	A	0.2233	PEO(18:2;0-18:2;0)	0.0318	0.0398	0.42658	Inconsistent
1112	ILKAP	rs12472274	2	239095422	G	A	0.2226	PEO(18:2;0-20:4;0)	0.0274	0.0401	0.489779	Inconsistent
1113	ILKAP	rs12472274	2	239095422	G	A	0.2237	LPE(16:0;0)	-0.0345	0.0392	0.380189	Inconsistent
1114	ILKAP	rs12472274	2	239095422	G	A	0.2226	LPE(18:1;0)	-0.0774	0.0385	0.0446684	Consistent
1115	ILKAP	rs12472274	2	239095422	G	A	0.2232	LPE(18:2;0)	-0.076	0.0381	0.0457088	Consistent
1116	ILKAP	rs12472274	2	239095422	G	A	0.2232	LPE(20:4;0)	-0.047	0.039	0.229087	Inconsistent
1117	ILKAP	rs12472274	2	239095422	G	A	0.2237	LPE(22:6;0)	-0.0441	0.038	0.245471	Inconsistent
1118	ILKAP	rs12472274	2	239095422	G	A	0.2232	LPC(14:0;0)	-0.0892	0.0404	0.0269153	Consistent
1119	ILKAP	rs12472274	2	239095422	G	A	0.2235	LPC(16:0;0)	-0.0625	0.0385	0.104713	Inconsistent
1120	ILKAP	rs12472274	2	239095422	G	A	0.223	LPC(16:1;0)	-0.0897	0.0395	0.0234423	Consistent
1121	ILKAP	rs12472274	2	239095422	G	A	0.2238	LPC(18:0;0)	-0.0425	0.0385	0.269153	Inconsistent
1122	ILKAP	rs12472274	2	239095422	G	A	0.2235	LPC(18:1;0)	-0.0522	0.0383	0.17378	Inconsistent
1123	ILKAP	rs12472274	2	239095422	G	A	0.2237	LPC(18:2;0)	-0.0897	0.0371	0.0154882	Consistent
1124	ILKAP	rs12472274	2	239095422	G	A	0.2222	LPC(20:3;0)	-0.0894	0.0392	0.0223872	Consistent
1125	ILKAP	rs12472274	2	239095422	G	A	0.2236	LPC(20:4;0)	-0.059	0.038	0.120226	Inconsistent
1126	ILKAP	rs12472274	2	239095422	G	A	0.2217	LPC(22:6;0)	-0.0712	0.0397	0.0724436	Consistent
1127	ILKAP	rs12472274	2	239095422	G	A	0.2239	ST	0.0189	0.0371	0.616595	Inconsistent
1128	ITGA9	rs197770	3	37515827	A	G	0.1348	CE(14:0;0)	-0.0022	0.0455	0.954993	Inconsistent
1129	ITGA9	rs197770	3	37515827	A	G	0.1358	CE(15:0;0)	0.0494	0.0468	0.288403	Consistent
1130	ITGA9	rs197770	3	37515827	A	G	0.1343	CE(16:0;0)	0.0097	0.0441	0.831764	Inconsistent
1131	ITGA9	rs197770	3	37515827	A	G	0.1343	CE(16:1;0)	-0.0235	0.0451	0.60256	Inconsistent
1132	ITGA9	rs197770	3	37515827	A	G	0.1355	CE(17:0;0)	0.0495	0.0465	0.288403	Consistent
1133	ITGA9	rs197770	3	37515827	A	G	0.1345	CE(17:1;0)	0.0258	0.0454	0.57544	Inconsistent
1134	ITGA9	rs197770	3	37515827	A	G	0.1347	CE(18:0;0)	0.007	0.0457	0.870964	Inconsistent
1135	ITGA9	rs197770	3	37515827	A	G	0.1344	CE(18:1;0)	0.0098	0.0454	0.831764	Inconsistent
1136	ITGA9	rs197770	3	37515827	A	G	0.135	CE(18:2;0)	-0.0008	0.0445	0.977237	Inconsistent
1137	ITGA9	rs197770	3	37515827	A	G	0.1346	CE(18:3;0)	-0.0208	0.0461	0.645654	Consistent
1138	ITGA9	rs197770	3	37515827	A	G	0.1388	CE(20:2;0)	0.0045	0.0474	0.933254	Inconsistent
1139	ITGA9	rs197770	3	37515827	A	G	0.1344	CE(20:3;0)	-0.0055	0.0463	0.912011	Inconsistent
1140	ITGA9	rs197770	3	37515827	A	G	0.1345	CE(20:4;0)	0.0139	0.0466	0.758578	Inconsistent
1141	ITGA9	rs197770	3	37515827	A	G	0.1345	CE(20:5;0)	0.0558	0.0435	0.199526	Consistent
1142	ITGA9	rs197770	3	37515827	A	G	0.1343	CE(22:6;0)	0.0639	0.044	0.144544	Consistent
1143	ITGA9	rs197770	3	37515827	A	G	0.1341	DAG(16:0;0-18:1;0)	-0.0389	0.0458	0.398107	Inconsistent
1144	ITGA9	rs197770	3	37515827	A	G	0.1344	DAG(18:1;0-18:1;0)	-0.0201	0.0455	0.660693	Inconsistent
1145	ITGA9	rs197770	3	37515827	A	G	0.1349	DAG(18:1;0-18:2;0)	-0.0325	0.0451	0.467735	Consistent
1146	ITGA9	rs197770	3	37515827	A	G	0.1339	TAG(48:0;0)	-0.0298	0.0466	0.524807	Inconsistent
1147	ITGA9	rs197770	3	37515827	A	G	0.1339	TAG(48:1;0)	-0.0401	0.0464	0.389045	Inconsistent
1148	ITGA9	rs197770	3	37515827	A	G	0.1341	TAG(48:2;0)	-0.0608	0.047	0.194984	Inconsistent
1149	ITGA9	rs197770	3	37515827	A	G	0.1333	TAG(48:3;0)	-0.0382	0.0483	0.42658	Inconsistent
1150	ITGA9	rs197770	3	37515827	A	G	0.1332	TAG(49:1;0)	-0.0305	0.0486	0.524807	Inconsistent
1151	ITGA9	rs197770	3	37515827	A	G	0.1344	TAG(50:1;0)	-0.0456	0.0454	0.316228	Inconsistent
1152	ITGA9	rs197770	3	37515827	A	G	0.1343	TAG(50:2;0)	-0.0471	0.0458	0.301995	Inconsistent
1153	ITGA9	rs197770	3	37515827	A	G	0.134	TAG(50:3;0)	-0.0543	0.0458	0.234423	Inconsistent
1154	ITGA9	rs197770	3	37515827	A	G	0.1335	TAG(50:4;0)	-0.0639	0.0465	0.169824	Inconsistent
1155	ITGA9	rs197770	3	37515827	A	G	0.1335	TAG(51:2;0)	-0.0285	0.0461	0.537032	Inconsistent
1156	ITGA9	rs197770	3	37515827	A	G	0.1334	TAG(51:3;0)	-0.0361	0.0468	0.436516	Inconsistent
1157	ITGA9	rs197770	3	37515827	A	G	0.1341	TAG(52:2;0)	-0.044	0.0455	0.331131	Inconsistent
1158	ITGA9	rs197770	3	37515827	A	G	0.1345	TAG(52:3;0)	-0.0535	0.0454	0.239883	Consistent
1159	ITGA9	rs197770	3	37515827	A	G	0.1345	TAG(52:4;0)	-0.0623	0.0454	0.169824	Consistent
1160	ITGA9	rs197770	3	37515827	A	G	0.1344	TAG(52:5;0)	-0.0754	0.045	0.0933254	Consistent
1161	ITGA9	rs197770	3	37515827	A	G	0.1315	TAG(53:2;0)	-0.0666	0.0477	0.162181	Inconsistent
1162	ITGA9	rs197770	3	37515827	A	G	0.1315	TAG(53:3;0)	-0.0675	0.0471	0.151356	Inconsistent
1163	ITGA9	rs197770	3	37515827	A	G	0.1344	TAG(54:3;0)	-0.077	0.0451	0.0870964	Consistent
1164	ITGA9	rs197770	3	37515827	A	G	0.1344	TAG(54:4;0)	-0.0812	0.0451	0.0724436	Consistent
1165	ITGA9	rs197770	3	37515827	A	G	0.1344	TAG(54:5;0)	-0.0892	0.0446	0.0457088	Consistent
1166	ITGA9	rs197770	3	37515827	A	G	0.1335	TAG(54:6;0)	-0.0623	0.0434	0.151356	Consistent
1167	ITGA9	rs197770	3	37515827	A	G	0.1336	TAG(56:4;0)	-0.0827	0.0471	0.0794328	Consistent
1168	ITGA9	rs197770	3	37515827	A	G	0.134	TAG(56:5;0)	-0.0437	0.0454	0.338844	Inconsistent
1169	ITGA9	rs197770	3	37515827	A	G	0.1331	TAG(56:6;0)	-0.0257	0.0432	0.549541	Inconsistent
1170	ITGA9	rs197770	3	37515827	A	G	0.1355	TAG(56:7;0)	-0.0294	0.0436	0.501187	Inconsistent
1171	ITGA9	rs197770	3	37515827	A	G	0.1338	PC(14:0;0-16:0;0)	-0.0401	0.0456	0.380189	Inconsistent
1172	ITGA9	rs197770	3	37515827	A	G	0.1347	PC(14:0;0-18:1;0)	-0.0695	0.0462	0.131826	Inconsistent
1173	ITGA9	rs197770	3	37515827	A	G	0.1344	PC(16:0;0-16:0;0)	-0.0306	0.0447	0.489779	Consistent
1174	ITGA9	rs197770	3	37515827	A	G	0.1344	PC(16:0;0-16:1;0)	-0.0393	0.0453	0.389045	Inconsistent
1175	ITGA9	rs197770	3	37515827	A	G	0.1348	PC(16:0;0-17:1;0)	-0.0367	0.0475	0.436516	Inconsistent
1176	ITGA9	rs197770	3	37515827	A	G	0.1346	PC(16:0;0-18:0;0)	-0.0494	0.0459	0.281838	Consistent
1177	ITGA9	rs197770	3	37515827	A	G	0.1344	PC(16:0;0-18:1;0)	-0.0398	0.0459	0.389045	Inconsistent
1178	ITGA9	rs197770	3	37515827	A	G	0.1346	PC(16:0;0-18:2;0)	-0.0901	0.045	0.0457088	Consistent
1179	ITGA9	rs197770	3	37515827	A	G	0.1345	PC(16:0;0-18:3;0)	-0.0723	0.0459	0.114815	Consistent
1180	ITGA9	rs197770	3	37515827	A	G	0.1373	PC(16:0;0-20:1;0)	-0.0486	0.0474	0.30903	Consistent
1181	ITGA9	rs197770	3	37515827	A	G	0.1357	PC(16:0;0-20:2;0)	-0.0536	0.0453	0.234423	Consistent
1182	ITGA9	rs197770	3	37515827	A	G	0.1342	PC(16:0;0-20:3;0)	-0.0694	0.0458	0.128825	Consistent
1183	ITGA9	rs197770	3	37515827	A	G	0.1345	PC(16:0;0-20:4;0)	-0.0419	0.0467	0.371535	Inconsistent
1184	ITGA9	rs197770	3	37515827	A	G	0.1345	PC(16:0;0-20:5;0)	0.0227	0.0445	0.60256	Consistent
1185	ITGA9	rs197770	3	37515827	A	G	0.1341	PC(16:0;0-22:4;0)	-0.0608	0.0486	0.20893	Consistent
1186	ITGA9	rs197770	3	37515827	A	G	0.1345	PC(16:0;0-22:5;0)	-0.0308	0.0454	0.501187	Inconsistent
1187	ITGA9	rs197770	3	37515827	A	G	0.1344	PC(16:0;0-22:6;0)	0.0173	0.0444	0.691831	Inconsistent
1188	ITGA9	rs197770	3	37515827	A	G	0.1337	PC(16:1;0-18:1;0)	-0.0471	0.0455	0.301995	Inconsistent
1189	ITGA9	rs197770	3	37515827	A	G	0.1354	PC(16:1;0-18:2;0)	-0.0808	0.0441	0.0660693	Inconsistent
1190	ITGA9	rs197770	3	37515827	A	G	0.1352	PC(17:0;0-18:2;0)	-0.0287	0.0466	0.537032	Consistent
1191	ITGA9	rs197770	3	37515827	A	G	0.1364	PC(17:0;0-20:3;0)	-0.0367	0.0472	0.436516	Inconsistent
1192	ITGA9	rs197770	3	37515827	A	G	0.1358	PC(17:0;0-20:4;0)	-0.0337	0.0469	0.467735	Inconsistent
1193	ITGA9	rs197770	3	37515827	A	G	0.1344	PC(18:0;0-18:1;0)	-0.0359	0.0462	0.436516	Consistent
1194	ITGA9	rs197770	3	37515827	A	G	0.1347	PC(18:0;0-18:2;0)	-0.0768	0.0455	0.0912011	Consistent
1195	ITGA9	rs197770	3	37515827	A	G	0.1339	PC(18:0;0-18:3;0)	-0.0309	0.0475	0.512861	Consistent
1196	ITGA9	rs197770	3	37515827	A	G	0.137	PC(18:0;0-20:2;0)	0.0019	0.0469	0.977237	Inconsistent
1197	ITGA9	rs197770	3	37515827	A	G	0.1343	PC(18:0;0-20:3;0)	-0.058	0.0462	0.20893	Consistent
1198	ITGA9	rs197770	3	37515827	A	G	0.1345	PC(18:0;0-20:4;0)	-0.0224	0.0466	0.630957	Inconsistent
1199	ITGA9	rs197770	3	37515827	A	G	0.1342	PC(18:0;0-20:5;0)	0.01	0.0459	0.831764	Inconsistent
1200	ITGA9	rs197770	3	37515827	A	G	0.1352	PC(18:0;0-22:5;0)	-0.0307	0.0464	0.512861	Inconsistent
1201	ITGA9	rs197770	3	37515827	A	G	0.1345	PC(18:1;0-18:1;0)	-0.0702	0.0455	0.123027	Inconsistent
1202	ITGA9	rs197770	3	37515827	A	G	0.1347	PC(18:1;0-18:2;0)	-0.0848	0.0447	0.057544	Consistent
1203	ITGA9	rs197770	3	37515827	A	G	0.1346	PC(18:1;0-20:3;0)	-0.0748	0.0456	0.1	Consistent
1204	ITGA9	rs197770	3	37515827	A	G	0.1346	PC(18:1;0-20:4;0)	-0.037	0.047	0.42658	Inconsistent
1205	ITGA9	rs197770	3	37515827	A	G	0.1347	PC(18:2;0-18:2;0)	-0.0735	0.0446	0.1	Consistent
1206	ITGA9	rs197770	3	37515827	A	G	0.1346	PCO(16:0;0-16:0;0)	-0.0307	0.0468	0.512861	Inconsistent
1207	ITGA9	rs197770	3	37515827	A	G	0.1359	PCO(16:0;0-16:1;0)	-0.0727	0.0472	0.123027	Inconsistent
1208	ITGA9	rs197770	3	37515827	A	G	0.1346	PCO(16:0;0-18:1;0)	-0.0304	0.0447	0.501187	Inconsistent
1209	ITGA9	rs197770	3	37515827	A	G	0.1352	PCO(16:0;0-18:2;0)	-0.049	0.0454	0.281838	Consistent
1210	ITGA9	rs197770	3	37515827	A	G	0.1347	PCO(16:0;0-20:3;0)	-0.011	0.0464	0.812831	Inconsistent
1211	ITGA9	rs197770	3	37515827	A	G	0.1348	PCO(16:0;0-20:4;0)	-0.0393	0.0471	0.40738	Consistent
1212	ITGA9	rs197770	3	37515827	A	G	0.1339	PCO(16:1;0-16:0;0)	0.0296	0.0473	0.537032	Inconsistent
1213	ITGA9	rs197770	3	37515827	A	G	0.1352	PCO(16:1;0-18:1;0)	0.0214	0.0458	0.645654	Consistent
1214	ITGA9	rs197770	3	37515827	A	G	0.135	PCO(16:1;0-18:2;0)	-0.0223	0.0448	0.616595	Inconsistent
1215	ITGA9	rs197770	3	37515827	A	G	0.1344	PCO(17:0;0-17:1;0)	-0.0573	0.0459	0.213796	Inconsistent
1216	ITGA9	rs197770	3	37515827	A	G	0.1345	PCO(18:0;0-14:0;0)	-0.0483	0.0465	0.301995	Inconsistent
1217	ITGA9	rs197770	3	37515827	A	G	0.1344	PCO(18:0;0-20:4;0)	-0.0053	0.0466	0.912011	Inconsistent
1218	ITGA9	rs197770	3	37515827	A	G	0.1347	PCO(18:1;0-16:0;0)	-0.0374	0.045	0.40738	Inconsistent
1219	ITGA9	rs197770	3	37515827	A	G	0.1349	PCO(18:1;0-18:2;0)	-0.0344	0.0447	0.446684	Inconsistent
1220	ITGA9	rs197770	3	37515827	A	G	0.135	PCO(18:1;0-20:3;0)	-0.0109	0.0459	0.812831	Inconsistent
1221	ITGA9	rs197770	3	37515827	A	G	0.1349	PCO(18:1;0-20:4;0)	-0.0621	0.0466	0.18197	Inconsistent
1222	ITGA9	rs197770	3	37515827	A	G	0.1347	PCO(18:2;0-16:0;0)	-0.0251	0.0456	0.57544	Consistent
1223	ITGA9	rs197770	3	37515827	A	G	0.1346	PCO(18:2;0-18:1;0)	-0.0488	0.0456	0.281838	Inconsistent
1224	ITGA9	rs197770	3	37515827	A	G	0.1347	PCO(18:2;0-18:2;0)	-0.0393	0.0455	0.389045	Inconsistent
1225	ITGA9	rs197770	3	37515827	A	G	0.1348	SM(32:1;2)	-0.0067	0.0445	0.870964	Inconsistent
1226	ITGA9	rs197770	3	37515827	A	G	0.1348	SM(34:0;2)	-0.0184	0.0455	0.691831	Inconsistent
1227	ITGA9	rs197770	3	37515827	A	G	0.135	SM(34:1;2)	0.0163	0.0442	0.707946	Consistent
1228	ITGA9	rs197770	3	37515827	A	G	0.1346	SM(34:2;2)	-0.0284	0.0423	0.501187	Inconsistent
1229	ITGA9	rs197770	3	37515827	A	G	0.1347	SM(36:1;2)	0.0046	0.0453	0.912011	Inconsistent
1230	ITGA9	rs197770	3	37515827	A	G	0.1345	SM(36:2;2)	0.0043	0.0438	0.912011	Inconsistent
1231	ITGA9	rs197770	3	37515827	A	G	0.1348	SM(38:1;2)	-0.0355	0.0458	0.436516	Inconsistent
1232	ITGA9	rs197770	3	37515827	A	G	0.1347	SM(38:2;2)	0.0048	0.0434	0.912011	Inconsistent
1233	ITGA9	rs197770	3	37515827	A	G	0.1348	SM(40:1;2)	-0.0568	0.0462	0.218776	Inconsistent
1234	ITGA9	rs197770	3	37515827	A	G	0.1349	SM(40:2;2)	-0.003	0.0437	0.954993	Inconsistent
1235	ITGA9	rs197770	3	37515827	A	G	0.1348	SM(42:2;2)	-0.0198	0.0456	0.660693	Inconsistent
1236	ITGA9	rs197770	3	37515827	A	G	0.1341	CER(40:1;2)	-0.0009	0.0452	0.977237	Inconsistent
1237	ITGA9	rs197770	3	37515827	A	G	0.1354	CER(40:2;2)	-0.0144	0.047	0.758578	Inconsistent
1238	ITGA9	rs197770	3	37515827	A	G	0.1345	CER(42:1;2)	0.0002	0.0451	1	Inconsistent
1239	ITGA9	rs197770	3	37515827	A	G	0.1341	CER(42:2;2)	-0.0031	0.0439	0.954993	Inconsistent
1240	ITGA9	rs197770	3	37515827	A	G	0.1345	PI(16:0;0-18:1;0)	-0.018	0.0466	0.691831	Inconsistent
1241	ITGA9	rs197770	3	37515827	A	G	0.1343	PI(16:0;0-18:2;0)	-0.0405	0.0456	0.371535	Consistent
1242	ITGA9	rs197770	3	37515827	A	G	0.1345	PI(18:0;0-18:1;0)	-0.0751	0.0457	0.1	Consistent
1243	ITGA9	rs197770	3	37515827	A	G	0.1346	PI(18:0;0-18:2;0)	-0.0757	0.0447	0.0912011	Consistent
1244	ITGA9	rs197770	3	37515827	A	G	0.1336	PI(18:0;0-20:3;0)	-0.0624	0.0462	0.177828	Inconsistent
1245	ITGA9	rs197770	3	37515827	A	G	0.1344	PI(18:0;0-20:4;0)	-0.0574	0.0461	0.213796	Inconsistent
1246	ITGA9	rs197770	3	37515827	A	G	0.1349	PI(18:1;0-18:1;0)	-0.0551	0.0453	0.223872	Consistent
1247	ITGA9	rs197770	3	37515827	A	G	0.1345	PE(18:0;0-18:2;0)	-0.1135	0.0468	0.0151356	Consistent
1248	ITGA9	rs197770	3	37515827	A	G	0.1353	PE(18:0;0-20:4;0)	-0.0706	0.0462	0.125893	Consistent
1249	ITGA9	rs197770	3	37515827	A	G	0.134	PEO(16:1;0-18:2;0)	-0.0631	0.0481	0.190546	Inconsistent
1250	ITGA9	rs197770	3	37515827	A	G	0.1364	PEO(16:1;0-20:4;0)	-0.073	0.0477	0.125893	Consistent
1251	ITGA9	rs197770	3	37515827	A	G	0.1342	PEO(18:1;0-18:2;0)	-0.0388	0.0471	0.40738	Consistent
1252	ITGA9	rs197770	3	37515827	A	G	0.1357	PEO(18:2;0-18:2;0)	-0.0469	0.0479	0.331131	Inconsistent
1253	ITGA9	rs197770	3	37515827	A	G	0.1346	PEO(18:2;0-20:4;0)	-0.0144	0.0482	0.758578	Inconsistent
1254	ITGA9	rs197770	3	37515827	A	G	0.1347	LPE(16:0;0)	0.0374	0.0475	0.436516	Consistent
1255	ITGA9	rs197770	3	37515827	A	G	0.1349	LPE(18:1;0)	-0.0771	0.0463	0.0954993	Consistent
1256	ITGA9	rs197770	3	37515827	A	G	0.1346	LPE(18:2;0)	-0.0744	0.0458	0.104713	Consistent
1257	ITGA9	rs197770	3	37515827	A	G	0.1348	LPE(20:4;0)	-0.0398	0.047	0.398107	Inconsistent
1258	ITGA9	rs197770	3	37515827	A	G	0.135	LPE(22:6;0)	0.0209	0.0461	0.645654	Consistent
1259	ITGA9	rs197770	3	37515827	A	G	0.1341	LPC(14:0;0)	-0.0365	0.0488	0.457088	Inconsistent
1260	ITGA9	rs197770	3	37515827	A	G	0.1349	LPC(16:0;0)	0.002	0.0467	0.954993	Inconsistent
1261	ITGA9	rs197770	3	37515827	A	G	0.1346	LPC(16:1;0)	-0.0137	0.0478	0.776247	Inconsistent
1262	ITGA9	rs197770	3	37515827	A	G	0.1348	LPC(18:0;0)	0.0115	0.0467	0.812831	Inconsistent
1263	ITGA9	rs197770	3	37515827	A	G	0.1346	LPC(18:1;0)	-0.0035	0.0464	0.933254	Inconsistent
1264	ITGA9	rs197770	3	37515827	A	G	0.1347	LPC(18:2;0)	-0.0252	0.0449	0.57544	Inconsistent
1265	ITGA9	rs197770	3	37515827	A	G	0.1354	LPC(20:3;0)	-0.0441	0.047	0.346737	Consistent
1266	ITGA9	rs197770	3	37515827	A	G	0.1349	LPC(20:4;0)	0.0018	0.0461	0.977237	Inconsistent
1267	ITGA9	rs197770	3	37515827	A	G	0.135	LPC(22:6;0)	0.0624	0.0479	0.190546	Consistent
1268	ITGA9	rs197770	3	37515827	A	G	0.1355	ST	-0.0481	0.0449	0.281838	Consistent
1269	PAQR9	rs9832727	3	142649110	C	G	0.3495	CE(14:0;0)	-0.0234	0.0327	0.47863	Consistent
1270	PAQR9	rs9832727	3	142649110	C	G	0.3472	CE(15:0;0)	0.0114	0.0339	0.74131	Inconsistent
1271	PAQR9	rs9832727	3	142649110	C	G	0.3496	CE(16:0;0)	-0.0092	0.0316	0.776247	Consistent
1272	PAQR9	rs9832727	3	142649110	C	G	0.3495	CE(16:1;0)	-0.0351	0.0324	0.281838	Consistent
1273	PAQR9	rs9832727	3	142649110	C	G	0.3489	CE(17:0;0)	0.0069	0.0336	0.831764	Inconsistent
1274	PAQR9	rs9832727	3	142649110	C	G	0.3495	CE(17:1;0)	-0.0139	0.0326	0.676083	Inconsistent
1275	PAQR9	rs9832727	3	142649110	C	G	0.3494	CE(18:0;0)	0.0481	0.0328	0.141254	Consistent
1276	PAQR9	rs9832727	3	142649110	C	G	0.3493	CE(18:1;0)	-0.0041	0.0326	0.891251	Inconsistent
1277	PAQR9	rs9832727	3	142649110	C	G	0.3495	CE(18:2;0)	-0.0021	0.032	0.954993	Inconsistent
1278	PAQR9	rs9832727	3	142649110	C	G	0.3489	CE(18:3;0)	-0.013	0.033	0.691831	Inconsistent
1279	PAQR9	rs9832727	3	142649110	C	G	0.3492	CE(20:2;0)	-0.0344	0.0344	0.316228	Inconsistent
1280	PAQR9	rs9832727	3	142649110	C	G	0.3499	CE(20:3;0)	0.0096	0.0332	0.776247	Inconsistent
1281	PAQR9	rs9832727	3	142649110	C	G	0.3495	CE(20:4;0)	0.0228	0.0334	0.489779	Inconsistent
1282	PAQR9	rs9832727	3	142649110	C	G	0.3493	CE(20:5;0)	-0.0005	0.0311	0.977237	Inconsistent
1283	PAQR9	rs9832727	3	142649110	C	G	0.3492	CE(22:6;0)	0.0171	0.0315	0.588844	Inconsistent
1284	PAQR9	rs9832727	3	142649110	C	G	0.3495	DAG(16:0;0-18:1;0)	-0.0015	0.033	0.954993	Inconsistent
1285	PAQR9	rs9832727	3	142649110	C	G	0.3498	DAG(18:1;0-18:1;0)	-0.0156	0.0326	0.630957	Inconsistent
1286	PAQR9	rs9832727	3	142649110	C	G	0.3497	DAG(18:1;0-18:2;0)	-0.0097	0.0324	0.758578	Inconsistent
1287	PAQR9	rs9832727	3	142649110	C	G	0.3499	TAG(48:0;0)	-0.0116	0.0336	0.724436	Inconsistent
1288	PAQR9	rs9832727	3	142649110	C	G	0.35	TAG(48:1;0)	-0.0312	0.0333	0.346737	Consistent
1289	PAQR9	rs9832727	3	142649110	C	G	0.3485	TAG(48:2;0)	-0.0261	0.034	0.446684	Consistent
1290	PAQR9	rs9832727	3	142649110	C	G	0.348	TAG(48:3;0)	0.0008	0.0351	0.977237	Inconsistent
1291	PAQR9	rs9832727	3	142649110	C	G	0.3466	TAG(49:1;0)	-0.0104	0.0351	0.758578	Inconsistent
1292	PAQR9	rs9832727	3	142649110	C	G	0.3499	TAG(50:1;0)	-0.0357	0.0327	0.275423	Inconsistent
1293	PAQR9	rs9832727	3	142649110	C	G	0.3495	TAG(50:2;0)	-0.0418	0.033	0.204174	Inconsistent
1294	PAQR9	rs9832727	3	142649110	C	G	0.3495	TAG(50:3;0)	-0.023	0.0331	0.489779	Inconsistent
1295	PAQR9	rs9832727	3	142649110	C	G	0.3501	TAG(50:4;0)	-0.0188	0.0337	0.57544	Inconsistent
1296	PAQR9	rs9832727	3	142649110	C	G	0.3495	TAG(51:2;0)	-0.0299	0.0332	0.363078	Inconsistent
1297	PAQR9	rs9832727	3	142649110	C	G	0.3494	TAG(51:3;0)	-0.0197	0.0338	0.562341	Inconsistent
1298	PAQR9	rs9832727	3	142649110	C	G	0.3497	TAG(52:2;0)	-0.0416	0.0326	0.204174	Inconsistent
1299	PAQR9	rs9832727	3	142649110	C	G	0.3499	TAG(52:3;0)	-0.0298	0.0326	0.363078	Inconsistent
1300	PAQR9	rs9832727	3	142649110	C	G	0.3496	TAG(52:4;0)	-0.019	0.0326	0.562341	Inconsistent
1301	PAQR9	rs9832727	3	142649110	C	G	0.3493	TAG(52:5;0)	-0.0111	0.0326	0.74131	Inconsistent
1302	PAQR9	rs9832727	3	142649110	C	G	0.3498	TAG(53:2;0)	-0.0266	0.0341	0.436516	Consistent
1303	PAQR9	rs9832727	3	142649110	C	G	0.3528	TAG(53:3;0)	-0.0206	0.0335	0.537032	Inconsistent
1304	PAQR9	rs9832727	3	142649110	C	G	0.3499	TAG(54:3;0)	-0.0271	0.0324	0.40738	Inconsistent
1305	PAQR9	rs9832727	3	142649110	C	G	0.3499	TAG(54:4;0)	-0.0152	0.0324	0.645654	Inconsistent
1306	PAQR9	rs9832727	3	142649110	C	G	0.3499	TAG(54:5;0)	-0.0113	0.0322	0.724436	Inconsistent
1307	PAQR9	rs9832727	3	142649110	C	G	0.3503	TAG(54:6;0)	-0.0108	0.0313	0.724436	Inconsistent
1308	PAQR9	rs9832727	3	142649110	C	G	0.351	TAG(56:4;0)	-0.019	0.034	0.57544	Consistent
1309	PAQR9	rs9832727	3	142649110	C	G	0.3491	TAG(56:5;0)	-0.0242	0.0326	0.457088	Inconsistent
1310	PAQR9	rs9832727	3	142649110	C	G	0.3514	TAG(56:6;0)	-0.0327	0.031	0.288403	Inconsistent
1311	PAQR9	rs9832727	3	142649110	C	G	0.3502	TAG(56:7;0)	-0.0086	0.0314	0.776247	Inconsistent
1312	PAQR9	rs9832727	3	142649110	C	G	0.3469	PC(14:0;0-16:0;0)	-0.0425	0.0328	0.194984	Consistent
1313	PAQR9	rs9832727	3	142649110	C	G	0.3484	PC(14:0;0-18:1;0)	-0.0685	0.0333	0.0398107	Consistent
1314	PAQR9	rs9832727	3	142649110	C	G	0.3496	PC(16:0;0-16:0;0)	-0.0674	0.0321	0.0354813	Consistent
1315	PAQR9	rs9832727	3	142649110	C	G	0.35	PC(16:0;0-16:1;0)	-0.0555	0.0325	0.0870964	Inconsistent
1316	PAQR9	rs9832727	3	142649110	C	G	0.3472	PC(16:0;0-17:1;0)	-0.0053	0.0341	0.870964	Inconsistent
1317	PAQR9	rs9832727	3	142649110	C	G	0.3496	PC(16:0;0-18:0;0)	-0.0399	0.033	0.223872	Consistent
1318	PAQR9	rs9832727	3	142649110	C	G	0.3497	PC(16:0;0-18:1;0)	-0.0596	0.033	0.0707946	Inconsistent
1319	PAQR9	rs9832727	3	142649110	C	G	0.3497	PC(16:0;0-18:2;0)	-0.0699	0.0324	0.030903	Consistent
1320	PAQR9	rs9832727	3	142649110	C	G	0.3495	PC(16:0;0-18:3;0)	-0.0543	0.033	0.1	Consistent
1321	PAQR9	rs9832727	3	142649110	C	G	0.3482	PC(16:0;0-20:1;0)	-0.0704	0.0344	0.040738	Consistent
1322	PAQR9	rs9832727	3	142649110	C	G	0.3486	PC(16:0;0-20:2;0)	-0.0635	0.0327	0.0524807	Consistent
1323	PAQR9	rs9832727	3	142649110	C	G	0.3501	PC(16:0;0-20:3;0)	-0.0247	0.0329	0.457088	Inconsistent
1324	PAQR9	rs9832727	3	142649110	C	G	0.3496	PC(16:0;0-20:4;0)	-0.0267	0.0335	0.42658	Inconsistent
1325	PAQR9	rs9832727	3	142649110	C	G	0.3489	PC(16:0;0-20:5;0)	-0.0234	0.0319	0.467735	Inconsistent
1326	PAQR9	rs9832727	3	142649110	C	G	0.3491	PC(16:0;0-22:4;0)	-0.0304	0.0347	0.380189	Consistent
1327	PAQR9	rs9832727	3	142649110	C	G	0.349	PC(16:0;0-22:5;0)	0.0005	0.0325	0.977237	Inconsistent
1328	PAQR9	rs9832727	3	142649110	C	G	0.3493	PC(16:0;0-22:6;0)	-0.0223	0.0318	0.47863	Inconsistent
1329	PAQR9	rs9832727	3	142649110	C	G	0.3494	PC(16:1;0-18:1;0)	-0.0478	0.0327	0.144544	Inconsistent
1330	PAQR9	rs9832727	3	142649110	C	G	0.3507	PC(16:1;0-18:2;0)	-0.0539	0.0317	0.0891251	Inconsistent
1331	PAQR9	rs9832727	3	142649110	C	G	0.3497	PC(17:0;0-18:2;0)	0.0118	0.0334	0.724436	Inconsistent
1332	PAQR9	rs9832727	3	142649110	C	G	0.348	PC(17:0;0-20:3;0)	0.0404	0.0341	0.234423	Consistent
1333	PAQR9	rs9832727	3	142649110	C	G	0.3481	PC(17:0;0-20:4;0)	-0.0085	0.0337	0.794328	Inconsistent
1334	PAQR9	rs9832727	3	142649110	C	G	0.3496	PC(18:0;0-18:1;0)	-0.0063	0.0333	0.851138	Inconsistent
1335	PAQR9	rs9832727	3	142649110	C	G	0.3497	PC(18:0;0-18:2;0)	-0.0311	0.0327	0.338844	Consistent
1336	PAQR9	rs9832727	3	142649110	C	G	0.3496	PC(18:0;0-18:3;0)	-0.0492	0.034	0.147911	Inconsistent
1337	PAQR9	rs9832727	3	142649110	C	G	0.3499	PC(18:0;0-20:2;0)	-0.0509	0.0339	0.131826	Consistent
1338	PAQR9	rs9832727	3	142649110	C	G	0.35	PC(18:0;0-20:3;0)	-0.001	0.0332	0.977237	Inconsistent
1339	PAQR9	rs9832727	3	142649110	C	G	0.3497	PC(18:0;0-20:4;0)	-0.0061	0.0334	0.851138	Inconsistent
1340	PAQR9	rs9832727	3	142649110	C	G	0.3491	PC(18:0;0-20:5;0)	-0.0318	0.0328	0.331131	Inconsistent
1341	PAQR9	rs9832727	3	142649110	C	G	0.3518	PC(18:0;0-22:5;0)	-0.0114	0.0333	0.74131	Inconsistent
1342	PAQR9	rs9832727	3	142649110	C	G	0.3493	PC(18:1;0-18:1;0)	-0.0255	0.0328	0.436516	Inconsistent
1343	PAQR9	rs9832727	3	142649110	C	G	0.3495	PC(18:1;0-18:2;0)	-0.0343	0.0321	0.288403	Consistent
1344	PAQR9	rs9832727	3	142649110	C	G	0.3498	PC(18:1;0-20:3;0)	-0.0181	0.0328	0.57544	Inconsistent
1345	PAQR9	rs9832727	3	142649110	C	G	0.3496	PC(18:1;0-20:4;0)	0.0046	0.0336	0.891251	Inconsistent
1346	PAQR9	rs9832727	3	142649110	C	G	0.3495	PC(18:2;0-18:2;0)	-0.0295	0.0321	0.354813	Inconsistent
1347	PAQR9	rs9832727	3	142649110	C	G	0.3494	PCO(16:0;0-16:0;0)	0.0073	0.0336	0.831764	Inconsistent
1348	PAQR9	rs9832727	3	142649110	C	G	0.3489	PCO(16:0;0-16:1;0)	-0.0388	0.0343	0.25704	Inconsistent
1349	PAQR9	rs9832727	3	142649110	C	G	0.3492	PCO(16:0;0-18:1;0)	-0.0406	0.0321	0.204174	Inconsistent
1350	PAQR9	rs9832727	3	142649110	C	G	0.3492	PCO(16:0;0-18:2;0)	-0.0257	0.0327	0.436516	Inconsistent
1351	PAQR9	rs9832727	3	142649110	C	G	0.3491	PCO(16:0;0-20:3;0)	-0.0288	0.0335	0.389045	Inconsistent
1352	PAQR9	rs9832727	3	142649110	C	G	0.3492	PCO(16:0;0-20:4;0)	0.0434	0.0338	0.199526	Consistent
1353	PAQR9	rs9832727	3	142649110	C	G	0.3478	PCO(16:1;0-16:0;0)	-0.0196	0.034	0.562341	Inconsistent
1354	PAQR9	rs9832727	3	142649110	C	G	0.3488	PCO(16:1;0-18:1;0)	-0.0255	0.0329	0.436516	Inconsistent
1355	PAQR9	rs9832727	3	142649110	C	G	0.3493	PCO(16:1;0-18:2;0)	-0.0168	0.0322	0.60256	Inconsistent
1356	PAQR9	rs9832727	3	142649110	C	G	0.3472	PCO(17:0;0-17:1;0)	-0.0401	0.033	0.223872	Inconsistent
1357	PAQR9	rs9832727	3	142649110	C	G	0.3491	PCO(18:0;0-14:0;0)	0.0573	0.0334	0.0870964	Inconsistent
1358	PAQR9	rs9832727	3	142649110	C	G	0.349	PCO(18:0;0-20:4;0)	0.0156	0.0334	0.645654	Consistent
1359	PAQR9	rs9832727	3	142649110	C	G	0.3493	PCO(18:1;0-16:0;0)	-0.0299	0.0323	0.354813	Inconsistent
1360	PAQR9	rs9832727	3	142649110	C	G	0.3488	PCO(18:1;0-18:2;0)	-0.0261	0.0321	0.416869	Inconsistent
1361	PAQR9	rs9832727	3	142649110	C	G	0.3505	PCO(18:1;0-20:3;0)	-0.0026	0.0328	0.933254	Inconsistent
1362	PAQR9	rs9832727	3	142649110	C	G	0.3493	PCO(18:1;0-20:4;0)	-0.0029	0.0335	0.933254	Inconsistent
1363	PAQR9	rs9832727	3	142649110	C	G	0.349	PCO(18:2;0-16:0;0)	-0.0493	0.0327	0.131826	Inconsistent
1364	PAQR9	rs9832727	3	142649110	C	G	0.3482	PCO(18:2;0-18:1;0)	-0.002	0.0327	0.954993	Inconsistent
1365	PAQR9	rs9832727	3	142649110	C	G	0.3484	PCO(18:2;0-18:2;0)	0.0082	0.0328	0.794328	Inconsistent
1366	PAQR9	rs9832727	3	142649110	C	G	0.3496	SM(32:1;2)	0.0232	0.032	0.467735	Inconsistent
1367	PAQR9	rs9832727	3	142649110	C	G	0.3499	SM(34:0;2)	0.0173	0.0326	0.60256	Inconsistent
1368	PAQR9	rs9832727	3	142649110	C	G	0.3494	SM(34:1;2)	0.0158	0.0317	0.616595	Inconsistent
1369	PAQR9	rs9832727	3	142649110	C	G	0.3497	SM(34:2;2)	0.0209	0.0303	0.489779	Inconsistent
1370	PAQR9	rs9832727	3	142649110	C	G	0.3495	SM(36:1;2)	0.0335	0.0326	0.301995	Consistent
1371	PAQR9	rs9832727	3	142649110	C	G	0.3495	SM(36:2;2)	0.03	0.0315	0.338844	Consistent
1372	PAQR9	rs9832727	3	142649110	C	G	0.3497	SM(38:1;2)	0.0134	0.0328	0.691831	Inconsistent
1373	PAQR9	rs9832727	3	142649110	C	G	0.3494	SM(38:2;2)	0.03	0.0311	0.331131	Inconsistent
1374	PAQR9	rs9832727	3	142649110	C	G	0.3496	SM(40:1;2)	0.0309	0.0332	0.354813	Inconsistent
1375	PAQR9	rs9832727	3	142649110	C	G	0.3495	SM(40:2;2)	0.0159	0.0315	0.616595	Inconsistent
1376	PAQR9	rs9832727	3	142649110	C	G	0.3495	SM(42:2;2)	-0.0005	0.0328	0.977237	Inconsistent
1377	PAQR9	rs9832727	3	142649110	C	G	0.35	CER(40:1;2)	0.0164	0.0325	0.616595	Inconsistent
1378	PAQR9	rs9832727	3	142649110	C	G	0.3477	CER(40:2;2)	0.038	0.0339	0.263027	Inconsistent
1379	PAQR9	rs9832727	3	142649110	C	G	0.3498	CER(42:1;2)	-0.0037	0.0324	0.912011	Inconsistent
1380	PAQR9	rs9832727	3	142649110	C	G	0.3498	CER(42:2;2)	-0.0013	0.0316	0.977237	Inconsistent
1381	PAQR9	rs9832727	3	142649110	C	G	0.3487	PI(16:0;0-18:1;0)	0.0378	0.0335	0.25704	Consistent
1382	PAQR9	rs9832727	3	142649110	C	G	0.3495	PI(16:0;0-18:2;0)	-0.0215	0.0329	0.512861	Inconsistent
1383	PAQR9	rs9832727	3	142649110	C	G	0.3492	PI(18:0;0-18:1;0)	0.1294	0.0329	8.12831e-05	Consistent
1384	PAQR9	rs9832727	3	142649110	C	G	0.3496	PI(18:0;0-18:2;0)	0.0135	0.0322	0.676083	Inconsistent
1385	PAQR9	rs9832727	3	142649110	C	G	0.3495	PI(18:0;0-20:3;0)	-0.0507	0.0331	0.125893	Inconsistent
1386	PAQR9	rs9832727	3	142649110	C	G	0.3497	PI(18:0;0-20:4;0)	-0.0738	0.0331	0.025704	Consistent
1387	PAQR9	rs9832727	3	142649110	C	G	0.3493	PI(18:1;0-18:1;0)	0.0279	0.0327	0.398107	Consistent
1388	PAQR9	rs9832727	3	142649110	C	G	0.3482	PE(18:0;0-18:2;0)	-0.0704	0.034	0.0380189	Inconsistent
1389	PAQR9	rs9832727	3	142649110	C	G	0.349	PE(18:0;0-20:4;0)	-0.0885	0.0333	0.00794328	Consistent
1390	PAQR9	rs9832727	3	142649110	C	G	0.347	PEO(16:1;0-18:2;0)	0.0016	0.0348	0.954993	Inconsistent
1391	PAQR9	rs9832727	3	142649110	C	G	0.3481	PEO(16:1;0-20:4;0)	0.0262	0.0345	0.446684	Inconsistent
1392	PAQR9	rs9832727	3	142649110	C	G	0.3492	PEO(18:1;0-18:2;0)	-0.0103	0.0339	0.758578	Inconsistent
1393	PAQR9	rs9832727	3	142649110	C	G	0.3482	PEO(18:2;0-18:2;0)	-0.015	0.0346	0.660693	Inconsistent
1394	PAQR9	rs9832727	3	142649110	C	G	0.3455	PEO(18:2;0-20:4;0)	0.0277	0.035	0.42658	Inconsistent
1395	PAQR9	rs9832727	3	142649110	C	G	0.349	LPE(16:0;0)	-0.0557	0.0341	0.102329	Inconsistent
1396	PAQR9	rs9832727	3	142649110	C	G	0.3485	LPE(18:1;0)	0.0574	0.0333	0.0851138	Consistent
1397	PAQR9	rs9832727	3	142649110	C	G	0.3494	LPE(18:2;0)	-0.0296	0.033	0.371535	Consistent
1398	PAQR9	rs9832727	3	142649110	C	G	0.3491	LPE(20:4;0)	-0.058	0.0338	0.0870964	Inconsistent
1399	PAQR9	rs9832727	3	142649110	C	G	0.3492	LPE(22:6;0)	-0.0756	0.033	0.0218776	Consistent
1400	PAQR9	rs9832727	3	142649110	C	G	0.3464	LPC(14:0;0)	-0.0027	0.035	0.933254	Inconsistent
1401	PAQR9	rs9832727	3	142649110	C	G	0.3492	LPC(16:0;0)	0.0033	0.0335	0.912011	Inconsistent
1402	PAQR9	rs9832727	3	142649110	C	G	0.3491	LPC(16:1;0)	-0.0185	0.0343	0.588844	Inconsistent
1403	PAQR9	rs9832727	3	142649110	C	G	0.3493	LPC(18:0;0)	0.0414	0.0334	0.213796	Inconsistent
1404	PAQR9	rs9832727	3	142649110	C	G	0.3492	LPC(18:1;0)	0.0061	0.0333	0.851138	Inconsistent
1405	PAQR9	rs9832727	3	142649110	C	G	0.3495	LPC(18:2;0)	-0.0005	0.0322	0.977237	Inconsistent
1406	PAQR9	rs9832727	3	142649110	C	G	0.3476	LPC(20:3;0)	0.0032	0.0339	0.933254	Inconsistent
1407	PAQR9	rs9832727	3	142649110	C	G	0.3489	LPC(20:4;0)	0.0212	0.033	0.524807	Inconsistent
1408	PAQR9	rs9832727	3	142649110	C	G	0.3492	LPC(22:6;0)	0.0073	0.0342	0.831764	Inconsistent
1409	PAQR9	rs9832727	3	142649110	C	G	0.3493	ST	-0.0115	0.0323	0.724436	Inconsistent
1410	ATP10D	rs13106975	4	47551863	T	G	0.2272	CE(14:0;0)	-0.0214	0.0373	0.562341	Inconsistent
1411	ATP10D	rs13106975	4	47551863	T	G	0.226	CE(15:0;0)	0.0228	0.0383	0.549541	Inconsistent
1412	ATP10D	rs13106975	4	47551863	T	G	0.2271	CE(16:0;0)	-0.0054	0.0362	0.891251	Inconsistent
1413	ATP10D	rs13106975	4	47551863	T	G	0.227	CE(16:1;0)	-0.0245	0.0371	0.512861	Inconsistent
1414	ATP10D	rs13106975	4	47551863	T	G	0.2262	CE(17:0;0)	0.0768	0.0383	0.0446684	Consistent
1415	ATP10D	rs13106975	4	47551863	T	G	0.2264	CE(17:1;0)	0.0175	0.0373	0.645654	Inconsistent
1416	ATP10D	rs13106975	4	47551863	T	G	0.2271	CE(18:0;0)	0.069	0.0375	0.0660693	Consistent
1417	ATP10D	rs13106975	4	47551863	T	G	0.2268	CE(18:1;0)	-0.0093	0.0374	0.812831	Inconsistent
1418	ATP10D	rs13106975	4	47551863	T	G	0.2267	CE(18:2;0)	0.0091	0.0366	0.794328	Inconsistent
1419	ATP10D	rs13106975	4	47551863	T	G	0.2274	CE(18:3;0)	0.0167	0.0376	0.660693	Inconsistent
1420	ATP10D	rs13106975	4	47551863	T	G	0.2251	CE(20:2;0)	0.0056	0.0396	0.891251	Inconsistent
1421	ATP10D	rs13106975	4	47551863	T	G	0.2277	CE(20:3;0)	-0.0342	0.038	0.371535	Inconsistent
1422	ATP10D	rs13106975	4	47551863	T	G	0.2269	CE(20:4;0)	0.0055	0.0383	0.891251	Inconsistent
1423	ATP10D	rs13106975	4	47551863	T	G	0.2265	CE(20:5;0)	-0.0301	0.0356	0.398107	Inconsistent
1424	ATP10D	rs13106975	4	47551863	T	G	0.2264	CE(22:6;0)	-0.049	0.0362	0.17378	Inconsistent
1425	ATP10D	rs13106975	4	47551863	T	G	0.2271	DAG(16:0;0-18:1;0)	0.0155	0.0377	0.676083	Inconsistent
1426	ATP10D	rs13106975	4	47551863	T	G	0.227	DAG(18:1;0-18:1;0)	-0.0021	0.0374	0.954993	Inconsistent
1427	ATP10D	rs13106975	4	47551863	T	G	0.2275	DAG(18:1;0-18:2;0)	-0.001	0.0371	0.977237	Inconsistent
1428	ATP10D	rs13106975	4	47551863	T	G	0.227	TAG(48:0;0)	0.0473	0.0385	0.218776	Inconsistent
1429	ATP10D	rs13106975	4	47551863	T	G	0.2273	TAG(48:1;0)	0.0294	0.038	0.436516	Inconsistent
1430	ATP10D	rs13106975	4	47551863	T	G	0.2272	TAG(48:2;0)	0.0271	0.0386	0.47863	Inconsistent
1431	ATP10D	rs13106975	4	47551863	T	G	0.2295	TAG(48:3;0)	0.0044	0.0395	0.912011	Inconsistent
1432	ATP10D	rs13106975	4	47551863	T	G	0.2279	TAG(49:1;0)	0.0448	0.0398	0.263027	Inconsistent
1433	ATP10D	rs13106975	4	47551863	T	G	0.2271	TAG(50:1;0)	0.0149	0.0373	0.691831	Inconsistent
1434	ATP10D	rs13106975	4	47551863	T	G	0.2276	TAG(50:2;0)	0.0139	0.0376	0.707946	Inconsistent
1435	ATP10D	rs13106975	4	47551863	T	G	0.2282	TAG(50:3;0)	0.0221	0.0375	0.549541	Inconsistent
1436	ATP10D	rs13106975	4	47551863	T	G	0.2291	TAG(50:4;0)	0.0189	0.0382	0.616595	Inconsistent
1437	ATP10D	rs13106975	4	47551863	T	G	0.2272	TAG(51:2;0)	0.0312	0.0381	0.416869	Inconsistent
1438	ATP10D	rs13106975	4	47551863	T	G	0.229	TAG(51:3;0)	0.0332	0.0386	0.389045	Inconsistent
1439	ATP10D	rs13106975	4	47551863	T	G	0.2273	TAG(52:2;0)	-0.0011	0.0373	0.977237	Inconsistent
1440	ATP10D	rs13106975	4	47551863	T	G	0.2272	TAG(52:3;0)	0.0047	0.0373	0.891251	Inconsistent
1441	ATP10D	rs13106975	4	47551863	T	G	0.2277	TAG(52:4;0)	0.0061	0.0373	0.870964	Inconsistent
1442	ATP10D	rs13106975	4	47551863	T	G	0.2274	TAG(52:5;0)	0.0206	0.0372	0.57544	Inconsistent
1443	ATP10D	rs13106975	4	47551863	T	G	0.2301	TAG(53:2;0)	0.041	0.0388	0.288403	Inconsistent
1444	ATP10D	rs13106975	4	47551863	T	G	0.2301	TAG(53:3;0)	0.0454	0.0384	0.234423	Inconsistent
1445	ATP10D	rs13106975	4	47551863	T	G	0.2271	TAG(54:3;0)	0.0097	0.0372	0.794328	Inconsistent
1446	ATP10D	rs13106975	4	47551863	T	G	0.2273	TAG(54:4;0)	0.0056	0.0372	0.870964	Inconsistent
1447	ATP10D	rs13106975	4	47551863	T	G	0.2277	TAG(54:5;0)	0.0177	0.0368	0.630957	Inconsistent
1448	ATP10D	rs13106975	4	47551863	T	G	0.2284	TAG(54:6;0)	0.0132	0.0357	0.707946	Inconsistent
1449	ATP10D	rs13106975	4	47551863	T	G	0.2298	TAG(56:4;0)	-0.0268	0.0387	0.489779	Inconsistent
1450	ATP10D	rs13106975	4	47551863	T	G	0.2298	TAG(56:5;0)	0.0066	0.0371	0.851138	Inconsistent
1451	ATP10D	rs13106975	4	47551863	T	G	0.2281	TAG(56:6;0)	0.0085	0.0353	0.812831	Inconsistent
1452	ATP10D	rs13106975	4	47551863	T	G	0.2272	TAG(56:7;0)	-0.0311	0.0359	0.389045	Inconsistent
1453	ATP10D	rs13106975	4	47551863	T	G	0.226	PC(14:0;0-16:0;0)	0.0258	0.0377	0.489779	Inconsistent
1454	ATP10D	rs13106975	4	47551863	T	G	0.2276	PC(14:0;0-18:1;0)	0.0086	0.038	0.812831	Inconsistent
1455	ATP10D	rs13106975	4	47551863	T	G	0.2273	PC(16:0;0-16:0;0)	0.0028	0.0367	0.933254	Inconsistent
1456	ATP10D	rs13106975	4	47551863	T	G	0.228	PC(16:0;0-16:1;0)	0.0129	0.0372	0.724436	Inconsistent
1457	ATP10D	rs13106975	4	47551863	T	G	0.2281	PC(16:0;0-17:1;0)	-0.0053	0.0392	0.891251	Inconsistent
1458	ATP10D	rs13106975	4	47551863	T	G	0.2272	PC(16:0;0-18:0;0)	0.044	0.0377	0.239883	Consistent
1459	ATP10D	rs13106975	4	47551863	T	G	0.2276	PC(16:0;0-18:1;0)	0.005	0.0377	0.891251	Inconsistent
1460	ATP10D	rs13106975	4	47551863	T	G	0.2273	PC(16:0;0-18:2;0)	0.0126	0.0369	0.724436	Consistent
1461	ATP10D	rs13106975	4	47551863	T	G	0.2273	PC(16:0;0-18:3;0)	0.0132	0.0376	0.724436	Inconsistent
1462	ATP10D	rs13106975	4	47551863	T	G	0.2239	PC(16:0;0-20:1;0)	-0.0206	0.0396	0.60256	Inconsistent
1463	ATP10D	rs13106975	4	47551863	T	G	0.2271	PC(16:0;0-20:2;0)	-0.0143	0.0372	0.707946	Inconsistent
1464	ATP10D	rs13106975	4	47551863	T	G	0.2284	PC(16:0;0-20:3;0)	-0.0246	0.0374	0.512861	Consistent
1465	ATP10D	rs13106975	4	47551863	T	G	0.2271	PC(16:0;0-20:4;0)	0.0004	0.0382	1	Inconsistent
1466	ATP10D	rs13106975	4	47551863	T	G	0.2264	PC(16:0;0-20:5;0)	0.0052	0.0365	0.891251	Inconsistent
1467	ATP10D	rs13106975	4	47551863	T	G	0.2294	PC(16:0;0-22:4;0)	-0.0168	0.0393	0.676083	Inconsistent
1468	ATP10D	rs13106975	4	47551863	T	G	0.227	PC(16:0;0-22:5;0)	-0.0008	0.0372	0.977237	Inconsistent
1469	ATP10D	rs13106975	4	47551863	T	G	0.2266	PC(16:0;0-22:6;0)	-0.0662	0.0364	0.0691831	Inconsistent
1470	ATP10D	rs13106975	4	47551863	T	G	0.2262	PC(16:1;0-18:1;0)	0.0262	0.0374	0.47863	Consistent
1471	ATP10D	rs13106975	4	47551863	T	G	0.2272	PC(16:1;0-18:2;0)	0.024	0.0362	0.501187	Consistent
1472	ATP10D	rs13106975	4	47551863	T	G	0.2276	PC(17:0;0-18:2;0)	0.02	0.0383	0.60256	Inconsistent
1473	ATP10D	rs13106975	4	47551863	T	G	0.2261	PC(17:0;0-20:3;0)	0.0223	0.0388	0.562341	Inconsistent
1474	ATP10D	rs13106975	4	47551863	T	G	0.2253	PC(17:0;0-20:4;0)	0.0243	0.0386	0.524807	Inconsistent
1475	ATP10D	rs13106975	4	47551863	T	G	0.2272	PC(18:0;0-18:1;0)	0.0276	0.038	0.467735	Inconsistent
1476	ATP10D	rs13106975	4	47551863	T	G	0.2271	PC(18:0;0-18:2;0)	0.0515	0.0373	0.169824	Consistent
1477	ATP10D	rs13106975	4	47551863	T	G	0.23	PC(18:0;0-18:3;0)	-0.0185	0.0387	0.630957	Inconsistent
1478	ATP10D	rs13106975	4	47551863	T	G	0.2257	PC(18:0;0-20:2;0)	-0.0364	0.039	0.354813	Inconsistent
1479	ATP10D	rs13106975	4	47551863	T	G	0.2279	PC(18:0;0-20:3;0)	0.0078	0.0379	0.831764	Inconsistent
1480	ATP10D	rs13106975	4	47551863	T	G	0.2272	PC(18:0;0-20:4;0)	0.0377	0.0382	0.323594	Inconsistent
1481	ATP10D	rs13106975	4	47551863	T	G	0.2277	PC(18:0;0-20:5;0)	-0.0209	0.0375	0.57544	Inconsistent
1482	ATP10D	rs13106975	4	47551863	T	G	0.2261	PC(18:0;0-22:5;0)	0.0317	0.0381	0.40738	Inconsistent
1483	ATP10D	rs13106975	4	47551863	T	G	0.2265	PC(18:1;0-18:1;0)	0.0195	0.0375	0.60256	Inconsistent
1484	ATP10D	rs13106975	4	47551863	T	G	0.2269	PC(18:1;0-18:2;0)	0.0277	0.0367	0.446684	Inconsistent
1485	ATP10D	rs13106975	4	47551863	T	G	0.2277	PC(18:1;0-20:3;0)	0.0057	0.0374	0.870964	Inconsistent
1486	ATP10D	rs13106975	4	47551863	T	G	0.227	PC(18:1;0-20:4;0)	0.0238	0.0385	0.537032	Inconsistent
1487	ATP10D	rs13106975	4	47551863	T	G	0.2267	PC(18:2;0-18:2;0)	0.0588	0.0367	0.109648	Consistent
1488	ATP10D	rs13106975	4	47551863	T	G	0.2263	PCO(16:0;0-16:0;0)	0.0676	0.0384	0.0776247	Consistent
1489	ATP10D	rs13106975	4	47551863	T	G	0.2245	PCO(16:0;0-16:1;0)	0.0153	0.0396	0.691831	Consistent
1490	ATP10D	rs13106975	4	47551863	T	G	0.2259	PCO(16:0;0-18:1;0)	0.014	0.0368	0.707946	Inconsistent
1491	ATP10D	rs13106975	4	47551863	T	G	0.2258	PCO(16:0;0-18:2;0)	0.0282	0.0374	0.446684	Consistent
1492	ATP10D	rs13106975	4	47551863	T	G	0.2272	PCO(16:0;0-20:3;0)	-0.0046	0.0381	0.912011	Inconsistent
1493	ATP10D	rs13106975	4	47551863	T	G	0.2262	PCO(16:0;0-20:4;0)	0.0653	0.0387	0.0912011	Consistent
1494	ATP10D	rs13106975	4	47551863	T	G	0.2258	PCO(16:1;0-16:0;0)	0.0857	0.0388	0.0269153	Consistent
1495	ATP10D	rs13106975	4	47551863	T	G	0.2258	PCO(16:1;0-18:1;0)	0.0249	0.0377	0.512861	Inconsistent
1496	ATP10D	rs13106975	4	47551863	T	G	0.2259	PCO(16:1;0-18:2;0)	0.0479	0.0368	0.194984	Consistent
1497	ATP10D	rs13106975	4	47551863	T	G	0.2273	PCO(17:0;0-17:1;0)	0.0211	0.0377	0.57544	Consistent
1498	ATP10D	rs13106975	4	47551863	T	G	0.2266	PCO(18:0;0-14:0;0)	0.0358	0.0381	0.346737	Inconsistent
1499	ATP10D	rs13106975	4	47551863	T	G	0.2263	PCO(18:0;0-20:4;0)	0.0816	0.0381	0.0323594	Consistent
1500	ATP10D	rs13106975	4	47551863	T	G	0.226	PCO(18:1;0-16:0;0)	0.0408	0.037	0.269153	Consistent
1501	ATP10D	rs13106975	4	47551863	T	G	0.2261	PCO(18:1;0-18:2;0)	0.0383	0.0369	0.295121	Consistent
1502	ATP10D	rs13106975	4	47551863	T	G	0.2244	PCO(18:1;0-20:3;0)	0.0051	0.0378	0.891251	Inconsistent
1503	ATP10D	rs13106975	4	47551863	T	G	0.2262	PCO(18:1;0-20:4;0)	0.0555	0.0383	0.147911	Consistent
1504	ATP10D	rs13106975	4	47551863	T	G	0.2259	PCO(18:2;0-16:0;0)	0.0321	0.0375	0.389045	Consistent
1505	ATP10D	rs13106975	4	47551863	T	G	0.2261	PCO(18:2;0-18:1;0)	0.0144	0.0377	0.707946	Inconsistent
1506	ATP10D	rs13106975	4	47551863	T	G	0.2264	PCO(18:2;0-18:2;0)	0.0174	0.0374	0.645654	Inconsistent
1507	ATP10D	rs13106975	4	47551863	T	G	0.227	SM(32:1;2)	-0.0299	0.0365	0.416869	Inconsistent
1508	ATP10D	rs13106975	4	47551863	T	G	0.2263	SM(34:0;2)	0.0199	0.0374	0.588844	Inconsistent
1509	ATP10D	rs13106975	4	47551863	T	G	0.2265	SM(34:1;2)	0.0209	0.0363	0.562341	Inconsistent
1510	ATP10D	rs13106975	4	47551863	T	G	0.2272	SM(34:2;2)	0.0312	0.0347	0.371535	Inconsistent
1511	ATP10D	rs13106975	4	47551863	T	G	0.2268	SM(36:1;2)	0.0105	0.0372	0.776247	Inconsistent
1512	ATP10D	rs13106975	4	47551863	T	G	0.227	SM(36:2;2)	0.0537	0.0359	0.134896	Consistent
1513	ATP10D	rs13106975	4	47551863	T	G	0.2272	SM(38:1;2)	-0.0189	0.0375	0.616595	Inconsistent
1514	ATP10D	rs13106975	4	47551863	T	G	0.2268	SM(38:2;2)	0.0277	0.0356	0.436516	Consistent
1515	ATP10D	rs13106975	4	47551863	T	G	0.227	SM(40:1;2)	-0.0068	0.0379	0.851138	Inconsistent
1516	ATP10D	rs13106975	4	47551863	T	G	0.2269	SM(40:2;2)	0.0003	0.0359	1	Inconsistent
1517	ATP10D	rs13106975	4	47551863	T	G	0.2265	SM(42:2;2)	0.0194	0.0376	0.60256	Consistent
1518	ATP10D	rs13106975	4	47551863	T	G	0.2274	CER(40:1;2)	0.036	0.0372	0.331131	Inconsistent
1519	ATP10D	rs13106975	4	47551863	T	G	0.2256	CER(40:2;2)	0.0559	0.0388	0.151356	Inconsistent
1520	ATP10D	rs13106975	4	47551863	T	G	0.2276	CER(42:1;2)	0.0509	0.037	0.169824	Inconsistent
1521	ATP10D	rs13106975	4	47551863	T	G	0.228	CER(42:2;2)	0.0455	0.0361	0.20893	Inconsistent
1522	ATP10D	rs13106975	4	47551863	T	G	0.2265	PI(16:0;0-18:1;0)	0.0215	0.0383	0.57544	Inconsistent
1523	ATP10D	rs13106975	4	47551863	T	G	0.2272	PI(16:0;0-18:2;0)	-0.0219	0.0376	0.562341	Inconsistent
1524	ATP10D	rs13106975	4	47551863	T	G	0.2265	PI(18:0;0-18:1;0)	-0.027	0.0376	0.467735	Inconsistent
1525	ATP10D	rs13106975	4	47551863	T	G	0.2269	PI(18:0;0-18:2;0)	-0.0338	0.0369	0.363078	Consistent
1526	ATP10D	rs13106975	4	47551863	T	G	0.2288	PI(18:0;0-20:3;0)	-0.0007	0.0378	0.977237	Inconsistent
1527	ATP10D	rs13106975	4	47551863	T	G	0.2274	PI(18:0;0-20:4;0)	0.0499	0.0379	0.190546	Inconsistent
1528	ATP10D	rs13106975	4	47551863	T	G	0.2262	PI(18:1;0-18:1;0)	-0.011	0.0373	0.776247	Inconsistent
1529	ATP10D	rs13106975	4	47551863	T	G	0.2279	PE(18:0;0-18:2;0)	0.0278	0.0384	0.467735	Inconsistent
1530	ATP10D	rs13106975	4	47551863	T	G	0.2263	PE(18:0;0-20:4;0)	0.0213	0.0381	0.57544	Inconsistent
1531	ATP10D	rs13106975	4	47551863	T	G	0.228	PEO(16:1;0-18:2;0)	0.0319	0.0395	0.416869	Inconsistent
1532	ATP10D	rs13106975	4	47551863	T	G	0.2239	PEO(16:1;0-20:4;0)	0.0649	0.0397	0.102329	Consistent
1533	ATP10D	rs13106975	4	47551863	T	G	0.2271	PEO(18:1;0-18:2;0)	0.0511	0.0387	0.186209	Inconsistent
1534	ATP10D	rs13106975	4	47551863	T	G	0.2238	PEO(18:2;0-18:2;0)	0.0677	0.0396	0.0870964	Consistent
1535	ATP10D	rs13106975	4	47551863	T	G	0.2274	PEO(18:2;0-20:4;0)	0.0583	0.0397	0.141254	Consistent
1536	ATP10D	rs13106975	4	47551863	T	G	0.2257	LPE(16:0;0)	0.0539	0.0391	0.165959	Consistent
1537	ATP10D	rs13106975	4	47551863	T	G	0.2255	LPE(18:1;0)	0.051	0.0382	0.18197	Consistent
1538	ATP10D	rs13106975	4	47551863	T	G	0.2263	LPE(18:2;0)	0.1113	0.0376	0.0030903	Consistent
1539	ATP10D	rs13106975	4	47551863	T	G	0.2262	LPE(20:4;0)	0.0845	0.0386	0.0288403	Consistent
1540	ATP10D	rs13106975	4	47551863	T	G	0.2253	LPE(22:6;0)	-0.0182	0.0379	0.630957	Inconsistent
1541	ATP10D	rs13106975	4	47551863	T	G	0.2252	LPC(14:0;0)	0.0718	0.0401	0.074131	Consistent
1542	ATP10D	rs13106975	4	47551863	T	G	0.2262	LPC(16:0;0)	0.0694	0.0383	0.0691831	Consistent
1543	ATP10D	rs13106975	4	47551863	T	G	0.2257	LPC(16:1;0)	0.1059	0.0394	0.00707946	Consistent
1544	ATP10D	rs13106975	4	47551863	T	G	0.2264	LPC(18:0;0)	0.0908	0.0383	0.0177828	Consistent
1545	ATP10D	rs13106975	4	47551863	T	G	0.2263	LPC(18:1;0)	0.0916	0.0381	0.0162181	Consistent
1546	ATP10D	rs13106975	4	47551863	T	G	0.2267	LPC(18:2;0)	0.102	0.0368	0.00549541	Consistent
1547	ATP10D	rs13106975	4	47551863	T	G	0.2264	LPC(20:3;0)	0.0912	0.0386	0.018197	Consistent
1548	ATP10D	rs13106975	4	47551863	T	G	0.2264	LPC(20:4;0)	0.101	0.0377	0.0074131	Consistent
1549	ATP10D	rs13106975	4	47551863	T	G	0.2229	LPC(22:6;0)	0.0186	0.0397	0.645654	Inconsistent
1550	ATP10D	rs13106975	4	47551863	T	G	0.2272	ST	0.0315	0.0369	0.389045	Inconsistent
1551	ACSL1	rs7700133	4	185773811	C	T	0.3164	CE(14:0;0)	0.0097	0.0341	0.776247	Inconsistent
1552	ACSL1	rs7700133	4	185773811	C	T	0.3124	CE(15:0;0)	0.021	0.0352	0.549541	Consistent
1553	ACSL1	rs7700133	4	185773811	C	T	0.3165	CE(16:0;0)	-0.0213	0.0331	0.524807	Inconsistent
1554	ACSL1	rs7700133	4	185773811	C	T	0.3168	CE(16:1;0)	-0.0164	0.034	0.630957	Inconsistent
1555	ACSL1	rs7700133	4	185773811	C	T	0.3152	CE(17:0;0)	0.0389	0.035	0.263027	Inconsistent
1556	ACSL1	rs7700133	4	185773811	C	T	0.3172	CE(17:1;0)	0.0216	0.0341	0.524807	Consistent
1557	ACSL1	rs7700133	4	185773811	C	T	0.3164	CE(18:0;0)	-0.0113	0.0342	0.74131	Inconsistent
1558	ACSL1	rs7700133	4	185773811	C	T	0.317	CE(18:1;0)	-0.0073	0.0341	0.831764	Inconsistent
1559	ACSL1	rs7700133	4	185773811	C	T	0.3162	CE(18:2;0)	0.0133	0.0334	0.691831	Inconsistent
1560	ACSL1	rs7700133	4	185773811	C	T	0.3156	CE(18:3;0)	0.0148	0.0345	0.660693	Inconsistent
1561	ACSL1	rs7700133	4	185773811	C	T	0.3163	CE(20:2;0)	0.0383	0.0364	0.295121	Consistent
1562	ACSL1	rs7700133	4	185773811	C	T	0.316	CE(20:3;0)	-0.0283	0.0348	0.416869	Inconsistent
1563	ACSL1	rs7700133	4	185773811	C	T	0.3166	CE(20:4;0)	-0.0038	0.035	0.912011	Inconsistent
1564	ACSL1	rs7700133	4	185773811	C	T	0.3171	CE(20:5;0)	-0.0112	0.0325	0.724436	Inconsistent
1565	ACSL1	rs7700133	4	185773811	C	T	0.3174	CE(22:6;0)	-0.0351	0.033	0.288403	Inconsistent
1566	ACSL1	rs7700133	4	185773811	C	T	0.3154	DAG(16:0;0-18:1;0)	-0.0417	0.0345	0.229087	Inconsistent
1567	ACSL1	rs7700133	4	185773811	C	T	0.3164	DAG(18:1;0-18:1;0)	-0.045	0.0342	0.190546	Consistent
1568	ACSL1	rs7700133	4	185773811	C	T	0.3155	DAG(18:1;0-18:2;0)	-0.0294	0.0341	0.389045	Inconsistent
1569	ACSL1	rs7700133	4	185773811	C	T	0.3143	TAG(48:0;0)	-0.0172	0.0351	0.630957	Inconsistent
1570	ACSL1	rs7700133	4	185773811	C	T	0.316	TAG(48:1;0)	-0.0284	0.0348	0.416869	Inconsistent
1571	ACSL1	rs7700133	4	185773811	C	T	0.3185	TAG(48:2;0)	-0.0254	0.0353	0.467735	Inconsistent
1572	ACSL1	rs7700133	4	185773811	C	T	0.3138	TAG(48:3;0)	0.0096	0.0365	0.794328	Inconsistent
1573	ACSL1	rs7700133	4	185773811	C	T	0.3137	TAG(49:1;0)	-0.0131	0.0365	0.724436	Inconsistent
1574	ACSL1	rs7700133	4	185773811	C	T	0.316	TAG(50:1;0)	-0.0357	0.0341	0.295121	Inconsistent
1575	ACSL1	rs7700133	4	185773811	C	T	0.3155	TAG(50:2;0)	-0.045	0.0344	0.190546	Inconsistent
1576	ACSL1	rs7700133	4	185773811	C	T	0.3163	TAG(50:3;0)	-0.0352	0.0344	0.301995	Inconsistent
1577	ACSL1	rs7700133	4	185773811	C	T	0.3124	TAG(50:4;0)	-0.0019	0.0351	0.954993	Inconsistent
1578	ACSL1	rs7700133	4	185773811	C	T	0.3161	TAG(51:2;0)	-0.0315	0.0346	0.363078	Inconsistent
1579	ACSL1	rs7700133	4	185773811	C	T	0.3151	TAG(51:3;0)	-0.0139	0.0353	0.691831	Inconsistent
1580	ACSL1	rs7700133	4	185773811	C	T	0.3154	TAG(52:2;0)	-0.0412	0.0341	0.223872	Consistent
1581	ACSL1	rs7700133	4	185773811	C	T	0.3157	TAG(52:3;0)	-0.0464	0.034	0.17378	Inconsistent
1582	ACSL1	rs7700133	4	185773811	C	T	0.3158	TAG(52:4;0)	-0.0394	0.0341	0.245471	Inconsistent
1583	ACSL1	rs7700133	4	185773811	C	T	0.3143	TAG(52:5;0)	-0.0166	0.0341	0.630957	Inconsistent
1584	ACSL1	rs7700133	4	185773811	C	T	0.3178	TAG(53:2;0)	-0.0424	0.0357	0.234423	Consistent
1585	ACSL1	rs7700133	4	185773811	C	T	0.316	TAG(53:3;0)	-0.0275	0.0354	0.436516	Inconsistent
1586	ACSL1	rs7700133	4	185773811	C	T	0.3159	TAG(54:3;0)	-0.05	0.0338	0.138038	Consistent
1587	ACSL1	rs7700133	4	185773811	C	T	0.3159	TAG(54:4;0)	-0.0443	0.0339	0.190546	Inconsistent
1588	ACSL1	rs7700133	4	185773811	C	T	0.3158	TAG(54:5;0)	-0.0363	0.0337	0.281838	Inconsistent
1589	ACSL1	rs7700133	4	185773811	C	T	0.3151	TAG(54:6;0)	-0.0259	0.0328	0.42658	Inconsistent
1590	ACSL1	rs7700133	4	185773811	C	T	0.3117	TAG(56:4;0)	-0.0271	0.0357	0.446684	Inconsistent
1591	ACSL1	rs7700133	4	185773811	C	T	0.3131	TAG(56:5;0)	-0.0215	0.0343	0.524807	Inconsistent
1592	ACSL1	rs7700133	4	185773811	C	T	0.3159	TAG(56:6;0)	-0.009	0.0325	0.776247	Inconsistent
1593	ACSL1	rs7700133	4	185773811	C	T	0.3152	TAG(56:7;0)	-0.0032	0.0329	0.912011	Inconsistent
1594	ACSL1	rs7700133	4	185773811	C	T	0.3183	PC(14:0;0-16:0;0)	-0.0199	0.0344	0.562341	Inconsistent
1595	ACSL1	rs7700133	4	185773811	C	T	0.317	PC(14:0;0-18:1;0)	0.0086	0.0349	0.812831	Inconsistent
1596	ACSL1	rs7700133	4	185773811	C	T	0.3165	PC(16:0;0-16:0;0)	-0.0279	0.0338	0.40738	Inconsistent
1597	ACSL1	rs7700133	4	185773811	C	T	0.316	PC(16:0;0-16:1;0)	-0.0075	0.0342	0.831764	Inconsistent
1598	ACSL1	rs7700133	4	185773811	C	T	0.3146	PC(16:0;0-17:1;0)	-0.0132	0.0359	0.707946	Inconsistent
1599	ACSL1	rs7700133	4	185773811	C	T	0.317	PC(16:0;0-18:0;0)	-0.0204	0.0345	0.549541	Inconsistent
1600	ACSL1	rs7700133	4	185773811	C	T	0.3163	PC(16:0;0-18:1;0)	0.0036	0.0347	0.912011	Inconsistent
1601	ACSL1	rs7700133	4	185773811	C	T	0.316	PC(16:0;0-18:2;0)	-0.0028	0.0341	0.933254	Inconsistent
1602	ACSL1	rs7700133	4	185773811	C	T	0.3158	PC(16:0;0-18:3;0)	0.0021	0.0347	0.954993	Inconsistent
1603	ACSL1	rs7700133	4	185773811	C	T	0.3168	PC(16:0;0-20:1;0)	0.0221	0.0361	0.537032	Consistent
1604	ACSL1	rs7700133	4	185773811	C	T	0.3174	PC(16:0;0-20:2;0)	-0.0153	0.0343	0.660693	Inconsistent
1605	ACSL1	rs7700133	4	185773811	C	T	0.3155	PC(16:0;0-20:3;0)	-0.0155	0.0346	0.660693	Inconsistent
1606	ACSL1	rs7700133	4	185773811	C	T	0.3165	PC(16:0;0-20:4;0)	-0.0059	0.0351	0.870964	Inconsistent
1607	ACSL1	rs7700133	4	185773811	C	T	0.3171	PC(16:0;0-20:5;0)	-0.0007	0.0334	0.977237	Inconsistent
1608	ACSL1	rs7700133	4	185773811	C	T	0.3156	PC(16:0;0-22:4;0)	0.0219	0.0363	0.549541	Inconsistent
1609	ACSL1	rs7700133	4	185773811	C	T	0.3164	PC(16:0;0-22:5;0)	-0.0013	0.034	0.977237	Inconsistent
1610	ACSL1	rs7700133	4	185773811	C	T	0.3172	PC(16:0;0-22:6;0)	-0.0255	0.0333	0.446684	Inconsistent
1611	ACSL1	rs7700133	4	185773811	C	T	0.3168	PC(16:1;0-18:1;0)	0.013	0.0343	0.707946	Inconsistent
1612	ACSL1	rs7700133	4	185773811	C	T	0.3169	PC(16:1;0-18:2;0)	0.0229	0.0333	0.489779	Inconsistent
1613	ACSL1	rs7700133	4	185773811	C	T	0.3152	PC(17:0;0-18:2;0)	-0.0125	0.0351	0.724436	Inconsistent
1614	ACSL1	rs7700133	4	185773811	C	T	0.3159	PC(17:0;0-20:3;0)	-0.0325	0.0354	0.354813	Inconsistent
1615	ACSL1	rs7700133	4	185773811	C	T	0.3169	PC(17:0;0-20:4;0)	-0.0046	0.0353	0.891251	Inconsistent
1616	ACSL1	rs7700133	4	185773811	C	T	0.3165	PC(18:0;0-18:1;0)	0.0242	0.0349	0.489779	Inconsistent
1617	ACSL1	rs7700133	4	185773811	C	T	0.3159	PC(18:0;0-18:2;0)	0.005	0.0342	0.891251	Inconsistent
1618	ACSL1	rs7700133	4	185773811	C	T	0.3145	PC(18:0;0-18:3;0)	-0.0023	0.0357	0.954993	Inconsistent
1619	ACSL1	rs7700133	4	185773811	C	T	0.3196	PC(18:0;0-20:2;0)	0.0192	0.0355	0.588844	Inconsistent
1620	ACSL1	rs7700133	4	185773811	C	T	0.3158	PC(18:0;0-20:3;0)	-0.0212	0.0349	0.549541	Inconsistent
1621	ACSL1	rs7700133	4	185773811	C	T	0.3162	PC(18:0;0-20:4;0)	-0.002	0.035	0.954993	Inconsistent
1622	ACSL1	rs7700133	4	185773811	C	T	0.3187	PC(18:0;0-20:5;0)	-0.0241	0.0342	0.47863	Inconsistent
1623	ACSL1	rs7700133	4	185773811	C	T	0.317	PC(18:0;0-22:5;0)	-0.0117	0.0348	0.74131	Inconsistent
1624	ACSL1	rs7700133	4	185773811	C	T	0.3172	PC(18:1;0-18:1;0)	0.0245	0.0343	0.47863	Inconsistent
1625	ACSL1	rs7700133	4	185773811	C	T	0.3163	PC(18:1;0-18:2;0)	0.0327	0.0338	0.331131	Inconsistent
1626	ACSL1	rs7700133	4	185773811	C	T	0.3155	PC(18:1;0-20:3;0)	0.0058	0.0345	0.870964	Inconsistent
1627	ACSL1	rs7700133	4	185773811	C	T	0.3165	PC(18:1;0-20:4;0)	0.0412	0.0352	0.239883	Inconsistent
1628	ACSL1	rs7700133	4	185773811	C	T	0.3166	PC(18:2;0-18:2;0)	0.0276	0.0337	0.416869	Inconsistent
1629	ACSL1	rs7700133	4	185773811	C	T	0.3168	PCO(16:0;0-16:0;0)	-0.0188	0.0351	0.588844	Inconsistent
1630	ACSL1	rs7700133	4	185773811	C	T	0.3159	PCO(16:0;0-16:1;0)	-0.0232	0.0359	0.512861	Inconsistent
1631	ACSL1	rs7700133	4	185773811	C	T	0.3177	PCO(16:0;0-18:1;0)	0.0077	0.0336	0.812831	Inconsistent
1632	ACSL1	rs7700133	4	185773811	C	T	0.3167	PCO(16:0;0-18:2;0)	0.0554	0.0341	0.104713	Inconsistent
1633	ACSL1	rs7700133	4	185773811	C	T	0.3172	PCO(16:0;0-20:3;0)	0.0155	0.0349	0.660693	Inconsistent
1634	ACSL1	rs7700133	4	185773811	C	T	0.3171	PCO(16:0;0-20:4;0)	0.0084	0.0353	0.812831	Inconsistent
1635	ACSL1	rs7700133	4	185773811	C	T	0.3165	PCO(16:1;0-16:0;0)	0.0261	0.0355	0.457088	Inconsistent
1636	ACSL1	rs7700133	4	185773811	C	T	0.3175	PCO(16:1;0-18:1;0)	0.058	0.0344	0.0912011	Inconsistent
1637	ACSL1	rs7700133	4	185773811	C	T	0.3172	PCO(16:1;0-18:2;0)	0.0779	0.0337	0.0204174	Consistent
1638	ACSL1	rs7700133	4	185773811	C	T	0.3172	PCO(17:0;0-17:1;0)	0.041	0.0346	0.234423	Consistent
1639	ACSL1	rs7700133	4	185773811	C	T	0.3167	PCO(18:0;0-14:0;0)	0.0386	0.035	0.269153	Inconsistent
1640	ACSL1	rs7700133	4	185773811	C	T	0.3173	PCO(18:0;0-20:4;0)	0.0338	0.0349	0.331131	Inconsistent
1641	ACSL1	rs7700133	4	185773811	C	T	0.3175	PCO(18:1;0-16:0;0)	-0.0179	0.0337	0.60256	Inconsistent
1642	ACSL1	rs7700133	4	185773811	C	T	0.3173	PCO(18:1;0-18:2;0)	0.0379	0.0336	0.25704	Inconsistent
1643	ACSL1	rs7700133	4	185773811	C	T	0.3181	PCO(18:1;0-20:3;0)	0.0311	0.0344	0.363078	Inconsistent
1644	ACSL1	rs7700133	4	185773811	C	T	0.3173	PCO(18:1;0-20:4;0)	0.0079	0.035	0.812831	Inconsistent
1645	ACSL1	rs7700133	4	185773811	C	T	0.3175	PCO(18:2;0-16:0;0)	0.0182	0.0342	0.588844	Inconsistent
1646	ACSL1	rs7700133	4	185773811	C	T	0.3181	PCO(18:2;0-18:1;0)	0.0594	0.0343	0.0831764	Inconsistent
1647	ACSL1	rs7700133	4	185773811	C	T	0.318	PCO(18:2;0-18:2;0)	0.0649	0.0343	0.057544	Inconsistent
1648	ACSL1	rs7700133	4	185773811	C	T	0.316	SM(32:1;2)	0.0059	0.0335	0.851138	Inconsistent
1649	ACSL1	rs7700133	4	185773811	C	T	0.3164	SM(34:0;2)	0.0015	0.0341	0.954993	Inconsistent
1650	ACSL1	rs7700133	4	185773811	C	T	0.3162	SM(34:1;2)	-0.031	0.0332	0.346737	Consistent
1651	ACSL1	rs7700133	4	185773811	C	T	0.316	SM(34:2;2)	0.0012	0.0318	0.977237	Inconsistent
1652	ACSL1	rs7700133	4	185773811	C	T	0.3164	SM(36:1;2)	-0.0388	0.034	0.25704	Inconsistent
1653	ACSL1	rs7700133	4	185773811	C	T	0.3164	SM(36:2;2)	-0.0254	0.0329	0.436516	Inconsistent
1654	ACSL1	rs7700133	4	185773811	C	T	0.3161	SM(38:1;2)	0.0018	0.0344	0.954993	Inconsistent
1655	ACSL1	rs7700133	4	185773811	C	T	0.3166	SM(38:2;2)	-0.0042	0.0326	0.891251	Inconsistent
1656	ACSL1	rs7700133	4	185773811	C	T	0.316	SM(40:1;2)	-0.0118	0.0347	0.74131	Inconsistent
1657	ACSL1	rs7700133	4	185773811	C	T	0.3162	SM(40:2;2)	0.0004	0.0329	1	Inconsistent
1658	ACSL1	rs7700133	4	185773811	C	T	0.3162	SM(42:2;2)	-0.0288	0.0343	0.398107	Consistent
1659	ACSL1	rs7700133	4	185773811	C	T	0.3162	CER(40:1;2)	-0.0071	0.034	0.831764	Inconsistent
1660	ACSL1	rs7700133	4	185773811	C	T	0.3169	CER(40:2;2)	0.0055	0.0355	0.870964	Inconsistent
1661	ACSL1	rs7700133	4	185773811	C	T	0.3158	CER(42:1;2)	-0.0097	0.0339	0.776247	Inconsistent
1662	ACSL1	rs7700133	4	185773811	C	T	0.3157	CER(42:2;2)	-0.0214	0.033	0.512861	Inconsistent
1663	ACSL1	rs7700133	4	185773811	C	T	0.3173	PI(16:0;0-18:1;0)	0.0345	0.0352	0.323594	Inconsistent
1664	ACSL1	rs7700133	4	185773811	C	T	0.3164	PI(16:0;0-18:2;0)	-0.0485	0.0346	0.162181	Inconsistent
1665	ACSL1	rs7700133	4	185773811	C	T	0.3158	PI(18:0;0-18:2;0)	-0.0776	0.034	0.0223872	Inconsistent
1666	ACSL1	rs7700133	4	185773811	C	T	0.3163	PI(18:0;0-20:3;0)	0.0149	0.0347	0.660693	Inconsistent
1667	ACSL1	rs7700133	4	185773811	C	T	0.3162	PI(18:0;0-20:4;0)	-0.0073	0.0346	0.831764	Inconsistent
1668	ACSL1	rs7700133	4	185773811	C	T	0.3169	PI(18:1;0-18:1;0)	0.0021	0.0343	0.954993	Inconsistent
1669	ACSL1	rs7700133	4	185773811	C	T	0.3157	PE(18:0;0-18:2;0)	-0.017	0.0356	0.630957	Inconsistent
1670	ACSL1	rs7700133	4	185773811	C	T	0.3167	PE(18:0;0-20:4;0)	-0.015	0.0349	0.660693	Inconsistent
1671	ACSL1	rs7700133	4	185773811	C	T	0.3167	PEO(16:1;0-18:2;0)	0.0564	0.0362	0.11749	Inconsistent
1672	ACSL1	rs7700133	4	185773811	C	T	0.318	PEO(16:1;0-20:4;0)	-0.0125	0.0359	0.724436	Inconsistent
1673	ACSL1	rs7700133	4	185773811	C	T	0.318	PEO(18:1;0-18:2;0)	0.0462	0.0354	0.190546	Inconsistent
1674	ACSL1	rs7700133	4	185773811	C	T	0.3176	PEO(18:2;0-18:2;0)	0.0431	0.0362	0.234423	Inconsistent
1675	ACSL1	rs7700133	4	185773811	C	T	0.3163	PEO(18:2;0-20:4;0)	-0.0003	0.0361	1	Inconsistent
1676	ACSL1	rs7700133	4	185773811	C	T	0.3169	LPE(16:0;0)	0.0165	0.0356	0.645654	Inconsistent
1677	ACSL1	rs7700133	4	185773811	C	T	0.3166	LPE(18:1;0)	0.0188	0.035	0.588844	Inconsistent
1678	ACSL1	rs7700133	4	185773811	C	T	0.3175	LPE(18:2;0)	0.0309	0.0345	0.371535	Inconsistent
1679	ACSL1	rs7700133	4	185773811	C	T	0.3174	LPE(20:4;0)	0.0612	0.0354	0.0851138	Inconsistent
1680	ACSL1	rs7700133	4	185773811	C	T	0.3174	LPE(22:6;0)	-0.0009	0.0346	0.977237	Inconsistent
1681	ACSL1	rs7700133	4	185773811	C	T	0.3155	LPC(14:0;0)	0.0145	0.0366	0.691831	Inconsistent
1682	ACSL1	rs7700133	4	185773811	C	T	0.317	LPC(16:0;0)	0.0146	0.035	0.676083	Inconsistent
1683	ACSL1	rs7700133	4	185773811	C	T	0.3166	LPC(16:1;0)	0.0125	0.036	0.724436	Inconsistent
1684	ACSL1	rs7700133	4	185773811	C	T	0.317	LPC(18:0;0)	0.0395	0.0351	0.263027	Inconsistent
1685	ACSL1	rs7700133	4	185773811	C	T	0.3174	LPC(18:1;0)	0.0521	0.035	0.134896	Inconsistent
1686	ACSL1	rs7700133	4	185773811	C	T	0.3175	LPC(18:2;0)	0.0454	0.0338	0.177828	Inconsistent
1687	ACSL1	rs7700133	4	185773811	C	T	0.3172	LPC(20:3;0)	0.051	0.0356	0.151356	Inconsistent
1688	ACSL1	rs7700133	4	185773811	C	T	0.3169	LPC(20:4;0)	0.0485	0.0347	0.162181	Inconsistent
1689	ACSL1	rs7700133	4	185773811	C	T	0.3181	LPC(22:6;0)	0.0113	0.0361	0.758578	Inconsistent
1690	ACSL1	rs7700133	4	185773811	C	T	0.3152	ST	-0.0001	0.0339	1	Inconsistent
1691	PAPD7	rs1566039	5	6821914	G	A	0.4088	CE(14:0;0)	-0.0432	0.0323	0.18197	Consistent
1692	PAPD7	rs1566039	5	6821914	G	A	0.4105	CE(15:0;0)	-0.064	0.033	0.0524807	Consistent
1693	PAPD7	rs1566039	5	6821914	G	A	0.4089	CE(16:0;0)	-0.029	0.0312	0.354813	Consistent
1694	PAPD7	rs1566039	5	6821914	G	A	0.4086	CE(16:1;0)	-0.0168	0.0321	0.60256	Inconsistent
1695	PAPD7	rs1566039	5	6821914	G	A	0.4093	CE(17:0;0)	-0.0307	0.033	0.354813	Inconsistent
1696	PAPD7	rs1566039	5	6821914	G	A	0.4086	CE(17:1;0)	-0.0193	0.0323	0.549541	Inconsistent
1697	PAPD7	rs1566039	5	6821914	G	A	0.4089	CE(18:0;0)	-0.0445	0.0324	0.169824	Consistent
1698	PAPD7	rs1566039	5	6821914	G	A	0.4086	CE(18:1;0)	-0.0061	0.0322	0.851138	Inconsistent
1699	PAPD7	rs1566039	5	6821914	G	A	0.4081	CE(18:2;0)	-0.0106	0.0315	0.74131	Inconsistent
1700	PAPD7	rs1566039	5	6821914	G	A	0.4097	CE(18:3;0)	0.0015	0.0326	0.954993	Inconsistent
1701	PAPD7	rs1566039	5	6821914	G	A	0.4118	CE(20:2;0)	0.0225	0.0339	0.501187	Inconsistent
1702	PAPD7	rs1566039	5	6821914	G	A	0.4091	CE(20:3;0)	0.0167	0.0328	0.616595	Inconsistent
1703	PAPD7	rs1566039	5	6821914	G	A	0.4087	CE(20:4;0)	-0.0286	0.033	0.389045	Consistent
1704	PAPD7	rs1566039	5	6821914	G	A	0.4084	CE(20:5;0)	-0.0168	0.0308	0.588844	Inconsistent
1705	PAPD7	rs1566039	5	6821914	G	A	0.409	CE(22:6;0)	0.0311	0.0312	0.323594	Inconsistent
1706	PAPD7	rs1566039	5	6821914	G	A	0.4085	DAG(16:0;0-18:1;0)	-0.0214	0.0325	0.512861	Inconsistent
1707	PAPD7	rs1566039	5	6821914	G	A	0.4087	DAG(18:1;0-18:1;0)	0.0087	0.0322	0.794328	Inconsistent
1708	PAPD7	rs1566039	5	6821914	G	A	0.409	DAG(18:1;0-18:2;0)	-0.0092	0.032	0.776247	Inconsistent
1709	PAPD7	rs1566039	5	6821914	G	A	0.4129	TAG(48:0;0)	-0.0291	0.033	0.380189	Inconsistent
1710	PAPD7	rs1566039	5	6821914	G	A	0.4103	TAG(48:1;0)	-0.0406	0.0328	0.213796	Inconsistent
1711	PAPD7	rs1566039	5	6821914	G	A	0.4102	TAG(48:2;0)	-0.0546	0.0335	0.102329	Inconsistent
1712	PAPD7	rs1566039	5	6821914	G	A	0.4127	TAG(48:3;0)	-0.0634	0.0344	0.0660693	Consistent
1713	PAPD7	rs1566039	5	6821914	G	A	0.4101	TAG(49:1;0)	-0.0239	0.0346	0.489779	Inconsistent
1714	PAPD7	rs1566039	5	6821914	G	A	0.4092	TAG(50:1;0)	-0.021	0.0321	0.512861	Inconsistent
1715	PAPD7	rs1566039	5	6821914	G	A	0.4092	TAG(50:2;0)	-0.0268	0.0325	0.40738	Inconsistent
1716	PAPD7	rs1566039	5	6821914	G	A	0.4094	TAG(50:3;0)	-0.0373	0.0325	0.251189	Inconsistent
1717	PAPD7	rs1566039	5	6821914	G	A	0.4104	TAG(50:4;0)	-0.0536	0.0332	0.107152	Inconsistent
1718	PAPD7	rs1566039	5	6821914	G	A	0.4081	TAG(51:2;0)	-0.0233	0.0328	0.47863	Inconsistent
1719	PAPD7	rs1566039	5	6821914	G	A	0.4089	TAG(51:3;0)	-0.0447	0.0332	0.177828	Inconsistent
1720	PAPD7	rs1566039	5	6821914	G	A	0.4096	TAG(52:2;0)	-0.0127	0.0321	0.691831	Inconsistent
1721	PAPD7	rs1566039	5	6821914	G	A	0.4091	TAG(52:3;0)	-0.0231	0.0321	0.467735	Inconsistent
1722	PAPD7	rs1566039	5	6821914	G	A	0.41	TAG(52:4;0)	-0.0403	0.0322	0.20893	Inconsistent
1723	PAPD7	rs1566039	5	6821914	G	A	0.4109	TAG(52:5;0)	-0.0436	0.0322	0.17378	Inconsistent
1724	PAPD7	rs1566039	5	6821914	G	A	0.4124	TAG(53:2;0)	-0.0371	0.0334	0.269153	Inconsistent
1725	PAPD7	rs1566039	5	6821914	G	A	0.4104	TAG(53:3;0)	-0.0316	0.0332	0.338844	Inconsistent
1726	PAPD7	rs1566039	5	6821914	G	A	0.4091	TAG(54:3;0)	-0.0064	0.0319	0.831764	Inconsistent
1727	PAPD7	rs1566039	5	6821914	G	A	0.4091	TAG(54:4;0)	-0.0163	0.0319	0.60256	Inconsistent
1728	PAPD7	rs1566039	5	6821914	G	A	0.4092	TAG(54:5;0)	-0.0284	0.0318	0.371535	Inconsistent
1729	PAPD7	rs1566039	5	6821914	G	A	0.4097	TAG(54:6;0)	-0.0459	0.0309	0.138038	Inconsistent
1730	PAPD7	rs1566039	5	6821914	G	A	0.416	TAG(56:4;0)	-0.0459	0.0335	0.169824	Inconsistent
1731	PAPD7	rs1566039	5	6821914	G	A	0.4091	TAG(56:5;0)	-0.0135	0.0322	0.676083	Inconsistent
1732	PAPD7	rs1566039	5	6821914	G	A	0.4097	TAG(56:6;0)	-0.0435	0.0306	0.154882	Inconsistent
1733	PAPD7	rs1566039	5	6821914	G	A	0.4106	TAG(56:7;0)	-0.0278	0.031	0.371535	Inconsistent
1734	PAPD7	rs1566039	5	6821914	G	A	0.4074	PC(14:0;0-16:0;0)	-0.0327	0.0324	0.316228	Inconsistent
1735	PAPD7	rs1566039	5	6821914	G	A	0.4073	PC(14:0;0-18:1;0)	-0.0327	0.0331	0.323594	Inconsistent
1736	PAPD7	rs1566039	5	6821914	G	A	0.4086	PC(16:0;0-16:0;0)	-0.0229	0.0318	0.467735	Inconsistent
1737	PAPD7	rs1566039	5	6821914	G	A	0.4091	PC(16:0;0-16:1;0)	0.0059	0.0322	0.851138	Inconsistent
1738	PAPD7	rs1566039	5	6821914	G	A	0.4104	PC(16:0;0-17:1;0)	-0.0153	0.0339	0.645654	Consistent
1739	PAPD7	rs1566039	5	6821914	G	A	0.4085	PC(16:0;0-18:0;0)	0.012	0.0325	0.707946	Inconsistent
1740	PAPD7	rs1566039	5	6821914	G	A	0.4086	PC(16:0;0-18:1;0)	-0.0082	0.0328	0.794328	Inconsistent
1741	PAPD7	rs1566039	5	6821914	G	A	0.4084	PC(16:0;0-18:2;0)	-0.031	0.032	0.331131	Inconsistent
1742	PAPD7	rs1566039	5	6821914	G	A	0.4088	PC(16:0;0-18:3;0)	-0.0095	0.0327	0.776247	Inconsistent
1743	PAPD7	rs1566039	5	6821914	G	A	0.4076	PC(16:0;0-20:1;0)	0.0162	0.0338	0.630957	Inconsistent
1744	PAPD7	rs1566039	5	6821914	G	A	0.4104	PC(16:0;0-20:2;0)	-0.0009	0.0323	0.977237	Inconsistent
1745	PAPD7	rs1566039	5	6821914	G	A	0.4096	PC(16:0;0-20:3;0)	0.0088	0.0325	0.794328	Inconsistent
1746	PAPD7	rs1566039	5	6821914	G	A	0.4086	PC(16:0;0-20:4;0)	-0.031	0.0331	0.346737	Inconsistent
1747	PAPD7	rs1566039	5	6821914	G	A	0.4087	PC(16:0;0-20:5;0)	-0.0433	0.0315	0.169824	Inconsistent
1748	PAPD7	rs1566039	5	6821914	G	A	0.4092	PC(16:0;0-22:4;0)	0.0138	0.0344	0.691831	Inconsistent
1749	PAPD7	rs1566039	5	6821914	G	A	0.409	PC(16:0;0-22:5;0)	-0.0358	0.0322	0.269153	Inconsistent
1750	PAPD7	rs1566039	5	6821914	G	A	0.4086	PC(16:0;0-22:6;0)	0.0078	0.0315	0.794328	Inconsistent
1751	PAPD7	rs1566039	5	6821914	G	A	0.4085	PC(16:1;0-18:1;0)	-0.0169	0.0325	0.60256	Inconsistent
1752	PAPD7	rs1566039	5	6821914	G	A	0.4072	PC(16:1;0-18:2;0)	-0.022	0.0315	0.489779	Inconsistent
1753	PAPD7	rs1566039	5	6821914	G	A	0.4079	PC(17:0;0-18:2;0)	-0.0364	0.0331	0.269153	Consistent
1754	PAPD7	rs1566039	5	6821914	G	A	0.4101	PC(17:0;0-20:3;0)	-0.0428	0.0334	0.199526	Inconsistent
1755	PAPD7	rs1566039	5	6821914	G	A	0.4065	PC(17:0;0-20:4;0)	-0.0322	0.0334	0.331131	Inconsistent
1756	PAPD7	rs1566039	5	6821914	G	A	0.4085	PC(18:0;0-18:1;0)	0.0105	0.0329	0.74131	Inconsistent
1757	PAPD7	rs1566039	5	6821914	G	A	0.4084	PC(18:0;0-18:2;0)	-0.0247	0.0322	0.446684	Inconsistent
1758	PAPD7	rs1566039	5	6821914	G	A	0.4094	PC(18:0;0-18:3;0)	-0.0034	0.0337	0.912011	Inconsistent
1759	PAPD7	rs1566039	5	6821914	G	A	0.4084	PC(18:0;0-20:2;0)	0.0117	0.0337	0.724436	Inconsistent
1760	PAPD7	rs1566039	5	6821914	G	A	0.4092	PC(18:0;0-20:3;0)	0.0199	0.0329	0.549541	Inconsistent
1761	PAPD7	rs1566039	5	6821914	G	A	0.4088	PC(18:0;0-20:4;0)	-0.032	0.033	0.331131	Consistent
1762	PAPD7	rs1566039	5	6821914	G	A	0.406	PC(18:0;0-20:5;0)	-0.038	0.0324	0.239883	Inconsistent
1763	PAPD7	rs1566039	5	6821914	G	A	0.4088	PC(18:0;0-22:5;0)	-0.0213	0.033	0.512861	Inconsistent
1764	PAPD7	rs1566039	5	6821914	G	A	0.4081	PC(18:1;0-18:1;0)	-0.0081	0.0324	0.812831	Inconsistent
1765	PAPD7	rs1566039	5	6821914	G	A	0.4081	PC(18:1;0-18:2;0)	-0.0102	0.0317	0.74131	Inconsistent
1766	PAPD7	rs1566039	5	6821914	G	A	0.4088	PC(18:1;0-20:3;0)	-0.0053	0.0324	0.870964	Inconsistent
1767	PAPD7	rs1566039	5	6821914	G	A	0.4084	PC(18:1;0-20:4;0)	-0.0336	0.0333	0.30903	Consistent
1768	PAPD7	rs1566039	5	6821914	G	A	0.4079	PC(18:2;0-18:2;0)	-0.0278	0.0317	0.380189	Inconsistent
1769	PAPD7	rs1566039	5	6821914	G	A	0.4076	PCO(16:0;0-16:0;0)	-0.0274	0.0332	0.40738	Inconsistent
1770	PAPD7	rs1566039	5	6821914	G	A	0.408	PCO(16:0;0-16:1;0)	-0.0492	0.0339	0.144544	Inconsistent
1771	PAPD7	rs1566039	5	6821914	G	A	0.4072	PCO(16:0;0-18:1;0)	-0.0004	0.0317	1	Inconsistent
1772	PAPD7	rs1566039	5	6821914	G	A	0.4069	PCO(16:0;0-18:2;0)	-0.0024	0.0322	0.933254	Inconsistent
1773	PAPD7	rs1566039	5	6821914	G	A	0.4076	PCO(16:0;0-20:3;0)	0.0287	0.033	0.380189	Inconsistent
1774	PAPD7	rs1566039	5	6821914	G	A	0.4076	PCO(16:0;0-20:4;0)	-0.0311	0.0333	0.354813	Inconsistent
1775	PAPD7	rs1566039	5	6821914	G	A	0.4068	PCO(16:1;0-16:0;0)	0.0273	0.0336	0.416869	Inconsistent
1776	PAPD7	rs1566039	5	6821914	G	A	0.4076	PCO(16:1;0-18:1;0)	-0.0151	0.0324	0.645654	Inconsistent
1777	PAPD7	rs1566039	5	6821914	G	A	0.4067	PCO(16:1;0-18:2;0)	0.0252	0.0317	0.42658	Consistent
1778	PAPD7	rs1566039	5	6821914	G	A	0.4108	PCO(17:0;0-17:1;0)	-0.0164	0.0326	0.616595	Inconsistent
1779	PAPD7	rs1566039	5	6821914	G	A	0.4078	PCO(18:0;0-14:0;0)	0.0018	0.0331	0.954993	Inconsistent
1780	PAPD7	rs1566039	5	6821914	G	A	0.4074	PCO(18:0;0-20:4;0)	0.0222	0.0329	0.501187	Consistent
1781	PAPD7	rs1566039	5	6821914	G	A	0.4073	PCO(18:1;0-16:0;0)	0.0028	0.0318	0.933254	Inconsistent
1782	PAPD7	rs1566039	5	6821914	G	A	0.4069	PCO(18:1;0-18:2;0)	0.0129	0.0317	0.691831	Inconsistent
1783	PAPD7	rs1566039	5	6821914	G	A	0.4079	PCO(18:1;0-20:3;0)	0.0188	0.0324	0.562341	Inconsistent
1784	PAPD7	rs1566039	5	6821914	G	A	0.4076	PCO(18:1;0-20:4;0)	-0.0072	0.0329	0.831764	Inconsistent
1785	PAPD7	rs1566039	5	6821914	G	A	0.4073	PCO(18:2;0-16:0;0)	-0.005	0.0323	0.870964	Inconsistent
1786	PAPD7	rs1566039	5	6821914	G	A	0.4066	PCO(18:2;0-18:1;0)	-0.0141	0.0323	0.660693	Consistent
1787	PAPD7	rs1566039	5	6821914	G	A	0.4074	PCO(18:2;0-18:2;0)	-0.0268	0.0323	0.40738	Consistent
1788	PAPD7	rs1566039	5	6821914	G	A	0.4079	SM(32:1;2)	-0.0085	0.0317	0.794328	Inconsistent
1789	PAPD7	rs1566039	5	6821914	G	A	0.4073	SM(34:0;2)	-0.0365	0.0322	0.25704	Inconsistent
1790	PAPD7	rs1566039	5	6821914	G	A	0.4076	SM(34:1;2)	-0.0014	0.0313	0.954993	Inconsistent
1791	PAPD7	rs1566039	5	6821914	G	A	0.4084	SM(34:2;2)	-0.015	0.0301	0.616595	Inconsistent
1792	PAPD7	rs1566039	5	6821914	G	A	0.4082	SM(36:1;2)	0.0005	0.0321	0.977237	Inconsistent
1793	PAPD7	rs1566039	5	6821914	G	A	0.4085	SM(36:2;2)	-0.0105	0.0311	0.74131	Inconsistent
1794	PAPD7	rs1566039	5	6821914	G	A	0.408	SM(38:1;2)	0.0075	0.0326	0.812831	Inconsistent
1795	PAPD7	rs1566039	5	6821914	G	A	0.4081	SM(38:2;2)	0.001	0.0308	0.977237	Inconsistent
1796	PAPD7	rs1566039	5	6821914	G	A	0.408	SM(40:1;2)	-0.0007	0.0328	0.977237	Inconsistent
1797	PAPD7	rs1566039	5	6821914	G	A	0.4077	SM(40:2;2)	0.0086	0.0311	0.776247	Inconsistent
1798	PAPD7	rs1566039	5	6821914	G	A	0.408	SM(42:2;2)	-0.0068	0.0323	0.831764	Inconsistent
1799	PAPD7	rs1566039	5	6821914	G	A	0.4089	CER(40:1;2)	-0.0119	0.0321	0.707946	Inconsistent
1800	PAPD7	rs1566039	5	6821914	G	A	0.4106	CER(40:2;2)	-0.0148	0.0334	0.660693	Inconsistent
1801	PAPD7	rs1566039	5	6821914	G	A	0.4089	CER(42:1;2)	-0.0263	0.032	0.40738	Inconsistent
1802	PAPD7	rs1566039	5	6821914	G	A	0.4098	CER(42:2;2)	-0.0087	0.0311	0.776247	Inconsistent
1803	PAPD7	rs1566039	5	6821914	G	A	0.4068	PI(16:0;0-18:1;0)	-0.0232	0.0331	0.47863	Inconsistent
1804	PAPD7	rs1566039	5	6821914	G	A	0.4082	PI(16:0;0-18:2;0)	-0.0278	0.0326	0.398107	Inconsistent
1805	PAPD7	rs1566039	5	6821914	G	A	0.4073	PI(18:0;0-18:1;0)	-0.0086	0.0324	0.794328	Inconsistent
1806	PAPD7	rs1566039	5	6821914	G	A	0.4081	PI(18:0;0-18:2;0)	0.0104	0.0319	0.74131	Inconsistent
1807	PAPD7	rs1566039	5	6821914	G	A	0.4091	PI(18:0;0-20:3;0)	0.0109	0.0328	0.74131	Inconsistent
1808	PAPD7	rs1566039	5	6821914	G	A	0.4089	PI(18:0;0-20:4;0)	-0.01	0.0327	0.758578	Inconsistent
1809	PAPD7	rs1566039	5	6821914	G	A	0.4081	PI(18:1;0-18:1;0)	-0.0184	0.0322	0.562341	Inconsistent
1810	PAPD7	rs1566039	5	6821914	G	A	0.4095	PE(18:0;0-18:2;0)	-0.032	0.0335	0.338844	Inconsistent
1811	PAPD7	rs1566039	5	6821914	G	A	0.4091	PE(18:0;0-20:4;0)	-0.0259	0.0328	0.42658	Inconsistent
1812	PAPD7	rs1566039	5	6821914	G	A	0.4051	PEO(16:1;0-18:2;0)	0.0053	0.0342	0.870964	Inconsistent
1813	PAPD7	rs1566039	5	6821914	G	A	0.4057	PEO(16:1;0-20:4;0)	-0.0096	0.034	0.776247	Inconsistent
1814	PAPD7	rs1566039	5	6821914	G	A	0.4081	PEO(18:1;0-18:2;0)	-0.0054	0.0334	0.870964	Inconsistent
1815	PAPD7	rs1566039	5	6821914	G	A	0.4082	PEO(18:2;0-18:2;0)	-0.0103	0.034	0.758578	Inconsistent
1816	PAPD7	rs1566039	5	6821914	G	A	0.4085	PEO(18:2;0-20:4;0)	-0.0079	0.0342	0.812831	Inconsistent
1817	PAPD7	rs1566039	5	6821914	G	A	0.4073	LPE(16:0;0)	0.0195	0.0337	0.562341	Consistent
1818	PAPD7	rs1566039	5	6821914	G	A	0.4077	LPE(18:1;0)	-0.0154	0.0332	0.645654	Consistent
1819	PAPD7	rs1566039	5	6821914	G	A	0.4081	LPE(18:2;0)	-0.013	0.0327	0.691831	Inconsistent
1820	PAPD7	rs1566039	5	6821914	G	A	0.408	LPE(20:4;0)	-0.0084	0.0335	0.794328	Inconsistent
1821	PAPD7	rs1566039	5	6821914	G	A	0.4074	LPE(22:6;0)	0.0023	0.0327	0.933254	Inconsistent
1822	PAPD7	rs1566039	5	6821914	G	A	0.4082	LPC(14:0;0)	-0.0448	0.0344	0.194984	Consistent
1823	PAPD7	rs1566039	5	6821914	G	A	0.4075	LPC(16:0;0)	-0.038	0.0332	0.251189	Consistent
1824	PAPD7	rs1566039	5	6821914	G	A	0.4068	LPC(16:1;0)	-0.0403	0.0339	0.234423	Consistent
1825	PAPD7	rs1566039	5	6821914	G	A	0.4076	LPC(18:0;0)	-0.0184	0.0331	0.57544	Consistent
1826	PAPD7	rs1566039	5	6821914	G	A	0.4079	LPC(18:1;0)	0.0011	0.033	0.977237	Inconsistent
1827	PAPD7	rs1566039	5	6821914	G	A	0.4078	LPC(18:2;0)	-0.0045	0.032	0.891251	Inconsistent
1828	PAPD7	rs1566039	5	6821914	G	A	0.4095	LPC(20:3;0)	0.0028	0.0335	0.933254	Inconsistent
1829	PAPD7	rs1566039	5	6821914	G	A	0.4079	LPC(20:4;0)	-0.0285	0.0327	0.380189	Consistent
1830	PAPD7	rs1566039	5	6821914	G	A	0.4081	LPC(22:6;0)	-0.02	0.0342	0.562341	Inconsistent
1831	PAPD7	rs1566039	5	6821914	G	A	0.4089	ST	0.0144	0.0319	0.645654	Inconsistent
1832	PDE4D	rs4700347	5	59250506	G	A	0.1566	CE(14:0;0)	0.001	0.0436	0.977237	Inconsistent
1833	PDE4D	rs4700347	5	59250506	G	A	0.1547	CE(15:0;0)	0.0154	0.0451	0.724436	Inconsistent
1834	PDE4D	rs4700347	5	59250506	G	A	0.1563	CE(16:0;0)	0.0027	0.0421	0.954993	Inconsistent
1835	PDE4D	rs4700347	5	59250506	G	A	0.1567	CE(16:1;0)	-0.0089	0.0433	0.831764	Inconsistent
1836	PDE4D	rs4700347	5	59250506	G	A	0.1562	CE(17:0;0)	0.0496	0.0446	0.269153	Inconsistent
1837	PDE4D	rs4700347	5	59250506	G	A	0.1569	CE(17:1;0)	0.0248	0.0434	0.562341	Inconsistent
1838	PDE4D	rs4700347	5	59250506	G	A	0.1566	CE(18:0;0)	0.0473	0.0436	0.275423	Inconsistent
1839	PDE4D	rs4700347	5	59250506	G	A	0.1563	CE(18:1;0)	0.024	0.0435	0.57544	Inconsistent
1840	PDE4D	rs4700347	5	59250506	G	A	0.155	CE(18:2;0)	-0.0051	0.0425	0.912011	Inconsistent
1841	PDE4D	rs4700347	5	59250506	G	A	0.1556	CE(18:3;0)	0.0127	0.0442	0.776247	Inconsistent
1842	PDE4D	rs4700347	5	59250506	G	A	0.1543	CE(20:2;0)	0.0419	0.0461	0.363078	Inconsistent
1843	PDE4D	rs4700347	5	59250506	G	A	0.1557	CE(20:3;0)	0.0125	0.0447	0.776247	Inconsistent
1844	PDE4D	rs4700347	5	59250506	G	A	0.1562	CE(20:4;0)	0.0081	0.0445	0.851138	Inconsistent
1845	PDE4D	rs4700347	5	59250506	G	A	0.1569	CE(20:5;0)	-0.0288	0.0414	0.489779	Inconsistent
1846	PDE4D	rs4700347	5	59250506	G	A	0.1571	CE(22:6;0)	-0.0306	0.042	0.467735	Consistent
1847	PDE4D	rs4700347	5	59250506	G	A	0.156	DAG(16:0;0-18:1;0)	-0.052	0.044	0.239883	Inconsistent
1848	PDE4D	rs4700347	5	59250506	G	A	0.1558	DAG(18:1;0-18:1;0)	-0.0195	0.0436	0.660693	Inconsistent
1849	PDE4D	rs4700347	5	59250506	G	A	0.1558	DAG(18:1;0-18:2;0)	-0.0229	0.0434	0.60256	Inconsistent
1850	PDE4D	rs4700347	5	59250506	G	A	0.156	TAG(48:0;0)	-0.0248	0.0449	0.57544	Inconsistent
1851	PDE4D	rs4700347	5	59250506	G	A	0.1557	TAG(48:1;0)	-0.0267	0.0445	0.549541	Inconsistent
1852	PDE4D	rs4700347	5	59250506	G	A	0.155	TAG(48:2;0)	-0.0246	0.0453	0.588844	Inconsistent
1853	PDE4D	rs4700347	5	59250506	G	A	0.1576	TAG(48:3;0)	0.022	0.0464	0.630957	Inconsistent
1854	PDE4D	rs4700347	5	59250506	G	A	0.1583	TAG(49:1;0)	0.0117	0.0464	0.794328	Inconsistent
1855	PDE4D	rs4700347	5	59250506	G	A	0.1555	TAG(50:1;0)	-0.0327	0.0437	0.457088	Inconsistent
1856	PDE4D	rs4700347	5	59250506	G	A	0.1554	TAG(50:2;0)	-0.0286	0.0441	0.512861	Inconsistent
1857	PDE4D	rs4700347	5	59250506	G	A	0.155	TAG(50:3;0)	-0.0283	0.044	0.524807	Inconsistent
1858	PDE4D	rs4700347	5	59250506	G	A	0.1557	TAG(50:4;0)	-0.0091	0.0449	0.831764	Inconsistent
1859	PDE4D	rs4700347	5	59250506	G	A	0.1562	TAG(51:2;0)	-0.003	0.0443	0.954993	Inconsistent
1860	PDE4D	rs4700347	5	59250506	G	A	0.157	TAG(51:3;0)	0.0071	0.0448	0.870964	Inconsistent
1861	PDE4D	rs4700347	5	59250506	G	A	0.1553	TAG(52:2;0)	-0.0174	0.0436	0.691831	Inconsistent
1862	PDE4D	rs4700347	5	59250506	G	A	0.1553	TAG(52:3;0)	-0.0222	0.0435	0.616595	Inconsistent
1863	PDE4D	rs4700347	5	59250506	G	A	0.1552	TAG(52:4;0)	-0.0307	0.0436	0.47863	Inconsistent
1864	PDE4D	rs4700347	5	59250506	G	A	0.156	TAG(52:5;0)	-0.0371	0.0436	0.398107	Inconsistent
1865	PDE4D	rs4700347	5	59250506	G	A	0.1562	TAG(53:2;0)	0.0047	0.0453	0.912011	Inconsistent
1866	PDE4D	rs4700347	5	59250506	G	A	0.1573	TAG(53:3;0)	-0.014	0.045	0.758578	Inconsistent
1867	PDE4D	rs4700347	5	59250506	G	A	0.1556	TAG(54:3;0)	-0.0059	0.0432	0.891251	Inconsistent
1868	PDE4D	rs4700347	5	59250506	G	A	0.1556	TAG(54:4;0)	-0.0017	0.0433	0.977237	Inconsistent
1869	PDE4D	rs4700347	5	59250506	G	A	0.1553	TAG(54:5;0)	-0.0286	0.043	0.501187	Inconsistent
1870	PDE4D	rs4700347	5	59250506	G	A	0.1551	TAG(54:6;0)	-0.0321	0.042	0.446684	Inconsistent
1871	PDE4D	rs4700347	5	59250506	G	A	0.1542	TAG(56:4;0)	-0.0201	0.0458	0.660693	Inconsistent
1872	PDE4D	rs4700347	5	59250506	G	A	0.1529	TAG(56:5;0)	-0.0327	0.044	0.457088	Inconsistent
1873	PDE4D	rs4700347	5	59250506	G	A	0.1563	TAG(56:6;0)	-0.0398	0.0414	0.338844	Inconsistent
1874	PDE4D	rs4700347	5	59250506	G	A	0.1579	TAG(56:7;0)	-0.0385	0.0417	0.354813	Inconsistent
1875	PDE4D	rs4700347	5	59250506	G	A	0.156	PC(14:0;0-16:0;0)	-0.0824	0.0438	0.060256	Consistent
1876	PDE4D	rs4700347	5	59250506	G	A	0.1562	PC(14:0;0-18:1;0)	-0.0737	0.0445	0.0977237	Inconsistent
1877	PDE4D	rs4700347	5	59250506	G	A	0.1563	PC(16:0;0-16:0;0)	-0.0601	0.043	0.162181	Inconsistent
1878	PDE4D	rs4700347	5	59250506	G	A	0.1558	PC(16:0;0-16:1;0)	0.0011	0.0436	0.977237	Inconsistent
1879	PDE4D	rs4700347	5	59250506	G	A	0.1569	PC(16:0;0-17:1;0)	0.039	0.0457	0.389045	Inconsistent
1880	PDE4D	rs4700347	5	59250506	G	A	0.1565	PC(16:0;0-18:0;0)	-0.0679	0.0439	0.120226	Inconsistent
1881	PDE4D	rs4700347	5	59250506	G	A	0.156	PC(16:0;0-18:1;0)	-0.0253	0.0442	0.562341	Inconsistent
1882	PDE4D	rs4700347	5	59250506	G	A	0.1554	PC(16:0;0-18:2;0)	-0.0334	0.0431	0.436516	Inconsistent
1883	PDE4D	rs4700347	5	59250506	G	A	0.1555	PC(16:0;0-18:3;0)	-0.0384	0.0441	0.380189	Inconsistent
1884	PDE4D	rs4700347	5	59250506	G	A	0.1585	PC(16:0;0-20:1;0)	0.0008	0.0455	0.977237	Inconsistent
1885	PDE4D	rs4700347	5	59250506	G	A	0.1557	PC(16:0;0-20:2;0)	-0.0564	0.0436	0.194984	Inconsistent
1886	PDE4D	rs4700347	5	59250506	G	A	0.1551	PC(16:0;0-20:3;0)	-0.0215	0.0443	0.630957	Inconsistent
1887	PDE4D	rs4700347	5	59250506	G	A	0.156	PC(16:0;0-20:4;0)	0.0027	0.0447	0.954993	Inconsistent
1888	PDE4D	rs4700347	5	59250506	G	A	0.1569	PC(16:0;0-20:5;0)	-0.0596	0.0424	0.158489	Inconsistent
1889	PDE4D	rs4700347	5	59250506	G	A	0.1551	PC(16:0;0-22:4;0)	0.0159	0.0465	0.724436	Inconsistent
1890	PDE4D	rs4700347	5	59250506	G	A	0.1564	PC(16:0;0-22:5;0)	0.0187	0.0434	0.660693	Inconsistent
1891	PDE4D	rs4700347	5	59250506	G	A	0.157	PC(16:0;0-22:6;0)	-0.0165	0.0423	0.691831	Inconsistent
1892	PDE4D	rs4700347	5	59250506	G	A	0.1563	PC(16:1;0-18:1;0)	-0.0199	0.0437	0.645654	Inconsistent
1893	PDE4D	rs4700347	5	59250506	G	A	0.1567	PC(16:1;0-18:2;0)	-0.0165	0.0423	0.691831	Inconsistent
1894	PDE4D	rs4700347	5	59250506	G	A	0.1562	PC(17:0;0-18:2;0)	0.033	0.0445	0.457088	Inconsistent
1895	PDE4D	rs4700347	5	59250506	G	A	0.1564	PC(17:0;0-20:3;0)	0.0502	0.0453	0.269153	Inconsistent
1896	PDE4D	rs4700347	5	59250506	G	A	0.1563	PC(17:0;0-20:4;0)	0.047	0.0448	0.295121	Inconsistent
1897	PDE4D	rs4700347	5	59250506	G	A	0.1562	PC(18:0;0-18:1;0)	-0.0113	0.0444	0.794328	Inconsistent
1898	PDE4D	rs4700347	5	59250506	G	A	0.1554	PC(18:0;0-18:2;0)	-0.0033	0.0435	0.933254	Inconsistent
1899	PDE4D	rs4700347	5	59250506	G	A	0.1554	PC(18:0;0-18:3;0)	-0.0615	0.0454	0.17378	Inconsistent
1900	PDE4D	rs4700347	5	59250506	G	A	0.1574	PC(18:0;0-20:2;0)	-0.0281	0.0451	0.537032	Inconsistent
1901	PDE4D	rs4700347	5	59250506	G	A	0.1554	PC(18:0;0-20:3;0)	0.0015	0.0447	0.977237	Inconsistent
1902	PDE4D	rs4700347	5	59250506	G	A	0.1559	PC(18:0;0-20:4;0)	0.024	0.0445	0.588844	Inconsistent
1903	PDE4D	rs4700347	5	59250506	G	A	0.1576	PC(18:0;0-20:5;0)	-0.0205	0.0436	0.645654	Inconsistent
1904	PDE4D	rs4700347	5	59250506	G	A	0.1554	PC(18:0;0-22:5;0)	0.02	0.0445	0.645654	Inconsistent
1905	PDE4D	rs4700347	5	59250506	G	A	0.1568	PC(18:1;0-18:1;0)	-0.0081	0.0436	0.851138	Inconsistent
1906	PDE4D	rs4700347	5	59250506	G	A	0.1558	PC(18:1;0-18:2;0)	-0.0073	0.0428	0.870964	Inconsistent
1907	PDE4D	rs4700347	5	59250506	G	A	0.1556	PC(18:1;0-20:3;0)	0.0126	0.044	0.776247	Inconsistent
1908	PDE4D	rs4700347	5	59250506	G	A	0.156	PC(18:1;0-20:4;0)	0.0289	0.0449	0.524807	Inconsistent
1909	PDE4D	rs4700347	5	59250506	G	A	0.156	PC(18:2;0-18:2;0)	-0.0394	0.0427	0.354813	Inconsistent
1910	PDE4D	rs4700347	5	59250506	G	A	0.1559	PCO(16:0;0-16:0;0)	-0.0243	0.0448	0.588844	Inconsistent
1911	PDE4D	rs4700347	5	59250506	G	A	0.1552	PCO(16:0;0-16:1;0)	-0.0408	0.0456	0.371535	Inconsistent
1912	PDE4D	rs4700347	5	59250506	G	A	0.1568	PCO(16:0;0-18:1;0)	-0.0126	0.0428	0.776247	Inconsistent
1913	PDE4D	rs4700347	5	59250506	G	A	0.1559	PCO(16:0;0-18:2;0)	-0.0042	0.0434	0.933254	Inconsistent
1914	PDE4D	rs4700347	5	59250506	G	A	0.1561	PCO(16:0;0-20:3;0)	-0.0356	0.0446	0.42658	Inconsistent
1915	PDE4D	rs4700347	5	59250506	G	A	0.1566	PCO(16:0;0-20:4;0)	0.0025	0.045	0.954993	Inconsistent
1916	PDE4D	rs4700347	5	59250506	G	A	0.156	PCO(16:1;0-16:0;0)	-0.0104	0.0451	0.812831	Inconsistent
1917	PDE4D	rs4700347	5	59250506	G	A	0.1567	PCO(16:1;0-18:1;0)	-0.021	0.0437	0.630957	Inconsistent
1918	PDE4D	rs4700347	5	59250506	G	A	0.156	PCO(16:1;0-18:2;0)	-0.0261	0.0427	0.537032	Inconsistent
1919	PDE4D	rs4700347	5	59250506	G	A	0.1574	PCO(17:0;0-17:1;0)	-0.0399	0.0438	0.363078	Inconsistent
1920	PDE4D	rs4700347	5	59250506	G	A	0.1559	PCO(18:0;0-14:0;0)	0.0415	0.0446	0.354813	Inconsistent
1921	PDE4D	rs4700347	5	59250506	G	A	0.1564	PCO(18:0;0-20:4;0)	0.0479	0.0444	0.281838	Consistent
1922	PDE4D	rs4700347	5	59250506	G	A	0.1566	PCO(18:1;0-16:0;0)	-0.0242	0.043	0.57544	Inconsistent
1923	PDE4D	rs4700347	5	59250506	G	A	0.1561	PCO(18:1;0-18:2;0)	-0.0366	0.0427	0.389045	Inconsistent
1924	PDE4D	rs4700347	5	59250506	G	A	0.1568	PCO(18:1;0-20:3;0)	-0.0136	0.0437	0.758578	Inconsistent
1925	PDE4D	rs4700347	5	59250506	G	A	0.1565	PCO(18:1;0-20:4;0)	0.0176	0.0445	0.691831	Inconsistent
1926	PDE4D	rs4700347	5	59250506	G	A	0.1569	PCO(18:2;0-16:0;0)	-0.0263	0.0435	0.549541	Inconsistent
1927	PDE4D	rs4700347	5	59250506	G	A	0.1568	PCO(18:2;0-18:1;0)	-0.0064	0.0435	0.891251	Inconsistent
1928	PDE4D	rs4700347	5	59250506	G	A	0.1569	PCO(18:2;0-18:2;0)	-0.0099	0.0434	0.812831	Inconsistent
1929	PDE4D	rs4700347	5	59250506	G	A	0.1554	SM(32:1;2)	-0.0257	0.0428	0.549541	Inconsistent
1930	PDE4D	rs4700347	5	59250506	G	A	0.1548	SM(34:0;2)	-0.0147	0.0436	0.74131	Inconsistent
1931	PDE4D	rs4700347	5	59250506	G	A	0.1555	SM(34:1;2)	-0.0249	0.0423	0.562341	Inconsistent
1932	PDE4D	rs4700347	5	59250506	G	A	0.1555	SM(34:2;2)	-0.0167	0.0406	0.676083	Inconsistent
1933	PDE4D	rs4700347	5	59250506	G	A	0.1559	SM(36:1;2)	-0.0216	0.0433	0.616595	Inconsistent
1934	PDE4D	rs4700347	5	59250506	G	A	0.1561	SM(36:2;2)	-0.0085	0.0419	0.831764	Inconsistent
1935	PDE4D	rs4700347	5	59250506	G	A	0.1555	SM(38:1;2)	-0.0279	0.044	0.524807	Inconsistent
1936	PDE4D	rs4700347	5	59250506	G	A	0.1562	SM(38:2;2)	-0.0483	0.0414	0.245471	Inconsistent
1937	PDE4D	rs4700347	5	59250506	G	A	0.1554	SM(40:1;2)	-0.0055	0.0443	0.891251	Inconsistent
1938	PDE4D	rs4700347	5	59250506	G	A	0.1555	SM(40:2;2)	-0.0218	0.0419	0.60256	Inconsistent
1939	PDE4D	rs4700347	5	59250506	G	A	0.1557	SM(42:2;2)	-0.0251	0.0436	0.562341	Inconsistent
1940	PDE4D	rs4700347	5	59250506	G	A	0.1559	CER(40:1;2)	-0.0158	0.0433	0.707946	Inconsistent
1941	PDE4D	rs4700347	5	59250506	G	A	0.1556	CER(40:2;2)	-0.0464	0.0452	0.301995	Inconsistent
1942	PDE4D	rs4700347	5	59250506	G	A	0.1555	CER(42:1;2)	-0.0244	0.0431	0.57544	Inconsistent
1943	PDE4D	rs4700347	5	59250506	G	A	0.1556	CER(42:2;2)	-0.0101	0.0421	0.812831	Inconsistent
1944	PDE4D	rs4700347	5	59250506	G	A	0.1567	PI(16:0;0-18:1;0)	-0.0146	0.0447	0.74131	Inconsistent
1945	PDE4D	rs4700347	5	59250506	G	A	0.1561	PI(16:0;0-18:2;0)	-0.0452	0.0439	0.301995	Inconsistent
1946	PDE4D	rs4700347	5	59250506	G	A	0.1564	PI(18:0;0-18:1;0)	-0.0563	0.044	0.199526	Inconsistent
1947	PDE4D	rs4700347	5	59250506	G	A	0.1558	PI(18:0;0-18:2;0)	-0.0764	0.0431	0.0758578	Inconsistent
1948	PDE4D	rs4700347	5	59250506	G	A	0.1548	PI(18:0;0-20:3;0)	-0.0298	0.0444	0.501187	Inconsistent
1949	PDE4D	rs4700347	5	59250506	G	A	0.1559	PI(18:0;0-20:4;0)	-0.0307	0.0442	0.489779	Inconsistent
1950	PDE4D	rs4700347	5	59250506	G	A	0.1568	PI(18:1;0-18:1;0)	-0.0479	0.0435	0.269153	Inconsistent
1951	PDE4D	rs4700347	5	59250506	G	A	0.156	PE(18:0;0-18:2;0)	0.0024	0.045	0.954993	Inconsistent
1952	PDE4D	rs4700347	5	59250506	G	A	0.1565	PE(18:0;0-20:4;0)	0.0245	0.0443	0.57544	Inconsistent
1953	PDE4D	rs4700347	5	59250506	G	A	0.1552	PEO(16:1;0-18:2;0)	0.0184	0.046	0.691831	Inconsistent
1954	PDE4D	rs4700347	5	59250506	G	A	0.1579	PEO(16:1;0-20:4;0)	0.0331	0.0455	0.467735	Inconsistent
1955	PDE4D	rs4700347	5	59250506	G	A	0.1565	PEO(18:1;0-18:2;0)	0.023	0.0449	0.60256	Inconsistent
1956	PDE4D	rs4700347	5	59250506	G	A	0.1553	PEO(18:2;0-18:2;0)	-0.0247	0.0459	0.588844	Inconsistent
1957	PDE4D	rs4700347	5	59250506	G	A	0.1577	PEO(18:2;0-20:4;0)	-0.0064	0.0459	0.891251	Inconsistent
1958	PDE4D	rs4700347	5	59250506	G	A	0.1561	LPE(16:0;0)	-0.0426	0.0455	0.346737	Consistent
1959	PDE4D	rs4700347	5	59250506	G	A	0.1573	LPE(18:1;0)	-0.0446	0.0445	0.316228	Inconsistent
1960	PDE4D	rs4700347	5	59250506	G	A	0.1576	LPE(18:2;0)	-0.0702	0.0438	0.109648	Inconsistent
1961	PDE4D	rs4700347	5	59250506	G	A	0.1571	LPE(20:4;0)	-0.0141	0.045	0.758578	Inconsistent
1962	PDE4D	rs4700347	5	59250506	G	A	0.1568	LPE(22:6;0)	-0.0783	0.044	0.0758578	Consistent
1963	PDE4D	rs4700347	5	59250506	G	A	0.1572	LPC(14:0;0)	-0.0429	0.0465	0.354813	Inconsistent
1964	PDE4D	rs4700347	5	59250506	G	A	0.1565	LPC(16:0;0)	-0.0616	0.0446	0.165959	Consistent
1965	PDE4D	rs4700347	5	59250506	G	A	0.1568	LPC(16:1;0)	-0.0507	0.0458	0.269153	Inconsistent
1966	PDE4D	rs4700347	5	59250506	G	A	0.1564	LPC(18:0;0)	-0.0135	0.0447	0.758578	Inconsistent
1967	PDE4D	rs4700347	5	59250506	G	A	0.1571	LPC(18:1;0)	-0.0259	0.0445	0.562341	Consistent
1968	PDE4D	rs4700347	5	59250506	G	A	0.1573	LPC(18:2;0)	-0.046	0.043	0.281838	Inconsistent
1969	PDE4D	rs4700347	5	59250506	G	A	0.1574	LPC(20:3;0)	-0.0569	0.0452	0.20893	Inconsistent
1970	PDE4D	rs4700347	5	59250506	G	A	0.1569	LPC(20:4;0)	-0.0206	0.0439	0.645654	Inconsistent
1971	PDE4D	rs4700347	5	59250506	G	A	0.1569	LPC(22:6;0)	-0.0492	0.0458	0.281838	Inconsistent
1972	PDE4D	rs4700347	5	59250506	G	A	0.1562	ST	-0.0016	0.043	0.977237	Inconsistent
1973	ELOVL2	rs17606561	6	10982359	G	A	0.138	CE(14:0;0)	-0.0397	0.0455	0.380189	Consistent
1974	ELOVL2	rs17606561	6	10982359	G	A	0.1388	CE(15:0;0)	-0.0589	0.0468	0.20893	Inconsistent
1975	ELOVL2	rs17606561	6	10982359	G	A	0.1383	CE(16:0;0)	-0.0377	0.044	0.389045	Inconsistent
1976	ELOVL2	rs17606561	6	10982359	G	A	0.1385	CE(16:1;0)	-0.0128	0.0451	0.776247	Inconsistent
1977	ELOVL2	rs17606561	6	10982359	G	A	0.1388	CE(17:0;0)	-0.0061	0.0465	0.891251	Inconsistent
1978	ELOVL2	rs17606561	6	10982359	G	A	0.1384	CE(17:1;0)	-0.0294	0.0453	0.512861	Consistent
1979	ELOVL2	rs17606561	6	10982359	G	A	0.1388	CE(18:0;0)	0.0005	0.0455	1	Inconsistent
1980	ELOVL2	rs17606561	6	10982359	G	A	0.1384	CE(18:1;0)	-0.0542	0.0454	0.234423	Consistent
1981	ELOVL2	rs17606561	6	10982359	G	A	0.1373	CE(18:2;0)	-0.0534	0.0446	0.229087	Inconsistent
1982	ELOVL2	rs17606561	6	10982359	G	A	0.1382	CE(18:3;0)	-0.0639	0.0459	0.162181	Consistent
1983	ELOVL2	rs17606561	6	10982359	G	A	0.1384	CE(20:2;0)	-0.0437	0.0481	0.363078	Inconsistent
1984	ELOVL2	rs17606561	6	10982359	G	A	0.1378	CE(20:3;0)	-0.0364	0.0463	0.42658	Inconsistent
1985	ELOVL2	rs17606561	6	10982359	G	A	0.1383	CE(20:4;0)	0.0178	0.0465	0.707946	Inconsistent
1986	ELOVL2	rs17606561	6	10982359	G	A	0.1388	CE(20:5;0)	0.0742	0.0431	0.0851138	Inconsistent
1987	ELOVL2	rs17606561	6	10982359	G	A	0.1392	CE(22:6;0)	-0.0451	0.0437	0.301995	Inconsistent
1988	ELOVL2	rs17606561	6	10982359	G	A	0.139	DAG(16:0;0-18:1;0)	-0.0239	0.0457	0.60256	Inconsistent
1989	ELOVL2	rs17606561	6	10982359	G	A	0.1381	DAG(18:1;0-18:1;0)	-0.0436	0.0455	0.338844	Consistent
1990	ELOVL2	rs17606561	6	10982359	G	A	0.1375	DAG(18:1;0-18:2;0)	-0.0463	0.045	0.301995	Inconsistent
1991	ELOVL2	rs17606561	6	10982359	G	A	0.139	TAG(48:0;0)	0.008	0.0467	0.870964	Inconsistent
1992	ELOVL2	rs17606561	6	10982359	G	A	0.1373	TAG(48:1;0)	-0.01	0.0467	0.831764	Inconsistent
1993	ELOVL2	rs17606561	6	10982359	G	A	0.1372	TAG(48:2;0)	-0.029	0.0474	0.537032	Inconsistent
1994	ELOVL2	rs17606561	6	10982359	G	A	0.1379	TAG(48:3;0)	-0.0319	0.0487	0.512861	Inconsistent
1995	ELOVL2	rs17606561	6	10982359	G	A	0.1391	TAG(49:1;0)	-0.0122	0.0484	0.794328	Inconsistent
1996	ELOVL2	rs17606561	6	10982359	G	A	0.1381	TAG(50:1;0)	0.0084	0.0456	0.851138	Inconsistent
1997	ELOVL2	rs17606561	6	10982359	G	A	0.138	TAG(50:2;0)	-0.0207	0.046	0.660693	Inconsistent
1998	ELOVL2	rs17606561	6	10982359	G	A	0.138	TAG(50:3;0)	-0.0505	0.0459	0.269153	Consistent
[truncated: 15,767 more rows]
