# Supplementary material for: Genetic architecture of human plasma lipidome and its link to cardiovascular disease
Source: Nat Commun. 2019 Sep 24;10:4329. doi: 10.1038/s41467-019-11954-8 (PMC6760179; doi:10.1038/s41467-019-11954-8)
Supplement: Supplementary file 10 — Supplementary Data 6 [file 41467_2019_11954_MOESM10_ESM.xlsx]

## Sheet: Sheet1
Supplementary Data 6: Comparison of SNP-metabolite associations between previous metabolomics GWAS and the current study
								Previous mGWAS					This study
S.N.	Lipid_species	SNP	Chr	Position	Ref	Alt	Locus	Associated lipid species in previous mGWAS	Study	Beta*	SE	P	Beta	SE	P	Direction #
1	LPC(16:0;0)	rs7529794	1	40403370	G	T	MFSD2A	lysoPC a C16:0	Draisma_et_al._2015	0.0336	0.0046	2.805e-13	0.1593	0.0376	2.29e-05	Consistent
2	LPC(18:0;0)	rs7529794	1	40403370	G	T	MFSD2A	lysoPC a C18:0	Draisma_et_al._2015	0.0351	0.0053	3.935e-11	0.109	0.0376	0.00380189	Consistent
3	LPC(18:1;0)	rs7529794	1	40403370	G	T	MFSD2A	lysoPC a C18:1	Draisma_et_al._2015	0.0384	0.0059	9.136e-11	0.1479	0.0375	8.13e-05	Consistent
4	LPC(18:2;0)	rs7529794	1	40403370	G	T	MFSD2A	lysoPC a C18:2	Draisma_et_al._2015	0.0453	0.007	1.103e-10	0.0918	0.0363	0.0114815	Consistent
5	TAG(48:2;0)	rs1260326	2	27730940	T	C	GCKR	TAG 48:2	Rhee_et_al._2013	-0.19	0.03	2.5e-08	-0.0695	0.0343	0.042658	Consistent
6	TAG(48:3;0)	rs1260326	2	27730940	T	C	GCKR	TAG 48:3	Rhee_et_al._2013	-0.18	0.03	4.9e-08	-0.0974	0.0353	0.0057544	Consistent
7	TAG(50:3;0)	rs1260326	2	27730940	T	C	GCKR	TAG 50:3	Rhee_et_al._2013	-0.19	0.03	2.6e-08	-0.1045	0.0334	0.00177828	Consistent
8	TAG(50:4;0)	rs1260326	2	27730940	T	C	GCKR	TAG 50:4	Rhee_et_al._2013	-0.2	0.03	3.4e-09	-0.1139	0.0341	0.000831764	Consistent
9	SM(42:2;2)	rs4700347	5	59250506	G	A	PDE4D	SM 24:1	Rhee_et_al._2013	-0.28	0.05	3.4e-09	-0.0251	0.0436	0.562341	Inconsistent
10	TAG(56:7;0)	rs6593086	7	53640498	C	G	rs6593086	TAG 56:7	Rhee_et_al._2013	-0.2	0.03	6.1e-09	-0.0029	0.0317	0.933254	Inconsistent
11	CE(20:4;0)	rs11981543	7	54895948	A	C	SEC61G	CE 20:4	Rhee_et_al._2013	-0.32	0.05	4.2e-09	-0.0534	0.0561	0.338844	Consistent
12	SM(36:2;2)	rs1148259	10	37508450	A	C	ANKRD30A	SM(18:2;0)	Gieger_et_al._2008	-0.343	NA	3.04e-09	0.0055	0.0303	0.851138	Inconsistent
13	SM(36:2;2)	rs1200826	10	37564987	T	C	ANKRD30A	SM(18:2;0)	Gieger_et_al._2008	NA	NA	5.14e-08	-0.0074	0.0307	0.812831	Inconsistent
14	LPC(16:1;0)	rs603424	10	102075479	G	A	PKD2L1	LPC(16:1;0)	Demirkan_et_al._2012	NA	NA	6.416e-14	-0.2064	0.0491	2.63e-05	Consistent
15	LPC(16:1;0)	rs603424	10	102075479	G	A	PKD2L1	lysoPC a C16:1	Draisma_et_al._2015	-0.066	0.0075	8.894e-19	-0.2064	0.0491	2.63e-05	Consistent
16	PC(16:1;0-18:2;0)	rs603424	10	102075479	G	A	PKD2L1	1-palmitoleoyl-2-linoleoyl-GPC (16:1/18:2)	Long_et_al._2017	-0.32	0.04	5.9e-13	-0.1624	0.045	0.00030903	Consistent
17	PC(16:0;0-18:3;0)	rs174528	11	61543499	T	C	FADS1-2-3	1-palmitoyl-2-alpha-linolenoyl-GPC (16:0/18:3n3)	Long_et_al._2017	0.35	0.03	3.9e-24	0.0516	0.0319	0.107152	Inconsistent
18	PC(16:0;0-20:3;0)	rs7943728	11	61547068	G	A	FADS1-2-3	1-palmitoyl-2-dihomo-linolenoyl-GPC (16:0/20:3n3 or 6)	Long_et_al._2017	0.38	0.04	3e-17	0.1269	0.0484	0.00870964	Consistent
19	CE(18:3;0)	rs174535	11	61551356	T	C	FADS1-2-3	CE 18:3	Rhee_et_al._2013	-0.21	0.04	5.5e-09	-0.1685	0.032	1.45e-07	Consistent
20	LPC(18:2;0)	rs174535	11	61551356	T	C	FADS1-2-3	1-linoleoyl-GPC (18:2)	Long_et_al._2017	0.26	0.03	3.8e-13	0.0875	0.0314	0.00524807	Consistent
21	LPC(20:4;0)	rs174535	11	61551356	T	C	FADS1-2-3	1-arachidonoylglycerophosphocholine	Shin_et_al._2014	0.042	-0.006	3.38e-14	-0.4449	0.0312	3.16e-46	Consistent
22	LPE(18:2;0)	rs174535	11	61551356	T	C	FADS1-2-3	1-linoleoyl-GPE (18:2)	Long_et_al._2017	0.4	0.03	5.8e-32	0.2418	0.0319	3.39e-14	Consistent
23	LPE(18:2;0)	rs174535	11	61551356	T	C	FADS1-2-3	1-linoleoylglycerophosphoethanolamine	Shin_et_al._2014	0.024	-0.003	1.98e-12	0.2418	0.0319	3.39e-14	Consistent
24	PC(16:0;0-18:2;0)	rs174535	11	61551356	T	C	FADS1-2-3	1-palmitoyl-2-linoleoyl-GPC (16:0/18:2)	Long_et_al._2017	0.31	0.03	2.3e-18	0.2158	0.0315	7.59e-12	Consistent
25	PI(16:0;0-18:2;0)	rs174535	11	61551356	T	C	FADS1-2-3	1-palmitoyl-2-linoleoyl-GPI (16:0/18:2)	Long_et_al._2017	0.25	0.03	1.1e-11	0.16	0.0321	6.46e-07	Consistent
26	LPE(20:4;0)	rs174536	11	61551927	A	C	FADS1-2-3	2-arachidonoyl-GPE (20:4)	Long_et_al._2017	-0.31	0.03	2.1e-14	-0.2846	0.0327	2.95e-18	Consistent
27	SM(34:2;2)	rs174537	11	61552680	G	T	FADS1-2-3	SM 16:1	Hicks_et_al._2009	-0.46838	0.06867	9e-12	-0.1247	0.0296	2.57e-05	Consistent
28	SM(36:2;2)	rs174537	11	61552680	G	T	FADS1-2-3	SM 18:1	Hicks_et_al._2009	-0.36807	0.05631	6.3e-11	-0.151	0.0305	7.76e-07	Consistent
29	LPC(20:3;0)	rs61896141	11	61556039	A	C	FADS1-2-3	1-dihomo-linolenoyl-GPC (20:3n3 or 6)	Long_et_al._2017	0.37	0.04	7e-16	0.1306	0.0493	0.00794328	Consistent
30	PC(18:0;0-20:3;0)	rs61896141	11	61556039	A	C	FADS1-2-3	1-stearoyl-2-dihomo-linolenoyl-GPC (18:0/20:3n3 or 6)	Long_et_al._2017	0.32	0.04	5.5e-12	0.1219	0.0483	0.0114815	Consistent
31	PC(18:1;0-20:3;0)	rs61896141	11	61556039	A	C	FADS1-2-3	1-oleoyl-2-dihomo-linolenoyl-GPC (18:1/20:3)	Long_et_al._2017	0.4	0.04	1.4e-18	0.1415	0.0476	0.00295121	Consistent
32	SM(34:2;2)	rs102275	11	61557803	T	C	FADS1-2-3	SM 16:1	Hicks_et_al._2009	-0.4488	0.06703	2.1e-11	-0.1242	0.0295	2.63e-05	Consistent
33	SM(36:2;2)	rs102275	11	61557803	T	C	FADS1-2-3	SM 18:1	Hicks_et_al._2009	-0.34164	0.05494	5e-10	-0.1532	0.0304	4.79e-07	Consistent
34	LPE(18:2;0)	rs102274	11	61557826	T	C	FADS1-2-3	2-linoleoyl-GPE (18:2)	Long_et_al._2017	0.28	0.03	1e-17	0.2429	0.0319	2.69e-14	Consistent
35	PC(16:1;0-18:2;0)	rs102274	11	61557826	T	C	FADS1-2-3	1-palmitoleoyl-2-linoleoyl-GPC (16:1/18:2)	Long_et_al._2017	0.31	0.03	1.9e-17	0.2954	0.0305	3.16e-22	Consistent
36	LPE(18:2;0)	rs4246215	11	61564299	G	T	FADS1-2-3	LPE 18:2	Rhee_et_al._2013	0.29	0.04	2.4e-16	0.2407	0.0318	3.55e-14	Consistent
37	SM(34:2;2)	rs174546	11	61569830	C	T	FADS1-2-3	SM 16:1	Hicks_et_al._2009	-0.45523	0.06788	2e-11	-0.1305	0.0295	9.77e-06	Consistent
38	SM(36:2;2)	rs174546	11	61569830	C	T	FADS1-2-3	SM 18:1	Hicks_et_al._2009	-0.35564	0.05562	1.6e-10	-0.1558	0.0304	3.02e-07	Consistent
39	CE(20:4;0)	rs174547	11	61570783	T	C	FADS1-2-3	CE 20:4	Rhee_et_al._2013	-0.44	0.03	4.7e-37	-0.5722	0.031	5.89e-76	Consistent
40	LPC(20:4;0)	rs174547	11	61570783	T	C	FADS1-2-3	lysoPC a C20:4	Draisma_et_al._2015	-0.1652	0.0059	2.04e-175	-0.4454	0.0312	2.82e-46	Consistent
41	LPC(20:4;0)	rs174547	11	61570783	T	C	FADS1-2-3	lysoPC a C20:4	Illig_et_al._2010	NA	NA	2.6e-51	-0.4454	0.0312	2.82e-46	Consistent
42	SM(34:2;2)	rs174547	11	61570783	T	C	FADS1-2-3	SM C16:1	Draisma_et_al._2015	-0.026	0.0038	5.486e-12	-0.1305	0.0295	9.55e-06	Consistent
43	SM(36:2;2)	rs174547	11	61570783	T	C	FADS1-2-3	SM C18:1	Draisma_et_al._2015	-0.0295	0.0045	5.704e-11	-0.1559	0.0304	2.95e-07	Consistent
44	SM(38:2;2)	rs174547	11	61570783	T	C	FADS1-2-3	SM C20:2	Illig_et_al._2010	NA	NA	2.5e-10	-0.1236	0.0302	4.17e-05	Consistent
45	CE(16:0;0)	rs174548	11	61571348	C	G	FADS1-2-3	CE 16:0	Rhee_et_al._2013	-0.23	0.04	1.8e-10	-0.1759	0.031	1.35e-08	Consistent
46	CE(20:5;0)	rs174548	11	61571348	C	G	FADS1-2-3	CE 20:5	Rhee_et_al._2013	-0.34	0.04	7.8e-21	-0.3536	0.03	3.8e-32	Consistent
47	LPE(20:4;0)	rs174548	11	61571348	C	G	FADS1-2-3	LPE 20:4	Rhee_et_al._2013	-0.3	0.04	7e-16	-0.2982	0.0328	8.91e-20	Consistent
48	PC(18:0;0-22:5;0)	rs174548	11	61571348	C	G	FADS1-2-3	1-stearoyl-2-docosapentaenoyl-GPC (18:0/22:5n3)	Long_et_al._2017	-0.29	0.03	1e-15	-0.249	0.0324	1.66e-14	Consistent
49	PC(16:0;0-20:5;0)	rs174549	11	61571382	G	A	FADS1-2-3	1-palmitoyl-2-eicosapentaenoyl-GPC (16:0/20:5)	Long_et_al._2017	-0.25	0.03	7.5e-12	-0.3322	0.0307	3.16e-27	Consistent
50	PI(18:0;0-18:2;0)	rs174549	11	61571382	G	A	FADS1-2-3	1-stearoyl-2-linoleoyl-GPI (18:0/18:2)	Long_et_al._2017	0.31	0.03	2.6e-18	0.2159	0.0317	1.02e-11	Consistent
51	LPC(20:4;0)	rs174550	11	61571478	T	C	FADS1-2-3	LPC 20:4	Rhee_et_al._2013	-0.45	0.03	9.7e-41	-0.4454	0.0312	2.95e-46	Consistent
52	LPC(22:6;0)	rs174550	11	61571478	T	C	FADS1-2-3	LPC 22:6	Rhee_et_al._2013	-0.26	0.04	1.3e-13	-0.1115	0.0335	0.000870964	Consistent
53	TAG(54:4;0)	rs174550	11	61571478	T	C	FADS1-2-3	TAG 54:4	Rhee_et_al._2013	0.19	0.04	4.8e-08	0.0639	0.0314	0.0416869	Consistent
54	SM(34:2;2)	rs174556	11	61580635	C	T	FADS1-2-3	SM 16:1	Hicks_et_al._2009	-0.50867	0.07322	3.7e-12	-0.1428	0.0299	1.78e-06	Consistent
55	SM(34:2;2)	rs174556	11	61580635	C	T	FADS1-2-3	SM 16:1	Hicks_et_al._2009	-0.00043	7e-05	3.4e-09	-0.1428	0.0299	1.78e-06	Consistent
56	SM(36:2;2)	rs174556	11	61580635	C	T	FADS1-2-3	SM 18:1	Hicks_et_al._2009	-0.39664	0.06004	3.9e-11	-0.1707	0.0308	3.09e-08	Consistent
57	PI(18:0;0-20:4;0)	rs174560	11	61581764	T	C	FADS1-2-3	1-stearoyl-2-arachidonoyl-GPI (18:0/20:4)	Long_et_al._2017	-0.34	0.03	1.3e-18	-0.2267	0.0324	2.51e-12	Consistent
58	LPC(20:4;0)	rs174564	11	61588305	A	G	FADS1-2-3	1-arachidonoyl-GPC (20:4n6)	Long_et_al._2017	-0.62	0.03	2.7e-73	-0.4472	0.0312	1.35e-46	Consistent
59	LPC(20:4;0)	rs174564	11	61588305	A	G	FADS1-2-3	2-arachidonoyl-GPC (20:4)	Long_et_al._2017	-0.56	0.03	8.2e-56	-0.4472	0.0312	1.35e-46	Consistent
60	PC(16:0;0-20:4;0)	rs174564	11	61588305	A	G	FADS1-2-3	1-palmitoyl-2-arachidonoyl-GPC (16:0/20:4)	Long_et_al._2017	-0.62	0.03	8.1e-72	-0.4966	0.0311	2.45e-57	Consistent
61	PC(18:0;0-20:3;0)	rs174564	11	61588305	A	G	FADS1-2-3	1-stearoyl-2-meadoyl-GPC (18:0/20:3n9)	Long_et_al._2017	-0.39	0.03	8.3e-28	-0.0066	0.0324	0.831764	Consistent
62	PC(18:0;0-20:4;0)	rs174564	11	61588305	A	G	FADS1-2-3	1-stearoyl-2-arachidonoyl-GPC (18:0/20:4)	Long_et_al._2017	-0.69	0.03	3.5e-91	-0.5694	0.031	3.89e-75	Consistent
63	PC(18:1;0-18:2;0)	rs174564	11	61588305	A	G	FADS1-2-3	1-oleoyl-2-linoleoyl-GPC (18:1/18:2)	Long_et_al._2017	0.25	0.03	1.1e-13	0.2971	0.031	8.91e-22	Consistent
64	PC(18:2;0-18:2;0)	rs174564	11	61588305	A	G	FADS1-2-3	1,2-dilinoleoyl-GPC (18:2/18:2)	Long_et_al._2017	0.28	0.03	1.9e-16	0.1668	0.0312	8.91e-08	Consistent
65	PE(18:0;0-18:2;0)	rs174564	11	61588305	A	G	FADS1-2-3	1-stearoyl-2-linoleoyl-GPE (18:0/18:2)	Long_et_al._2017	0.39	0.03	1.8e-29	0.2536	0.0328	1.1e-14	Consistent
66	LPC(20:3;0)	rs968567	11	61595564	C	T	FADS1-2-3	1-eicosatrienoylglycerophosphocholine	Draisma_et_al._2015	0.0675	0.0077	1.334e-18	0.1253	0.0498	0.011749	Consistent
67	LPC(20:3;0)	rs968567	11	61595564	C	T	FADS1-2-3	LPC 20:3	Rhee_et_al._2013	0.31	0.05	4.4e-10	0.1253	0.0498	0.011749	Consistent
68	LPC(20:3;0)	rs968567	11	61595564	C	T	FADS1-2-3	lysoPC a C20:3	Shin_et_al._2014	-0.07	-0.004	1.52e-61	0.1253	0.0498	0.011749	Consistent
69	LPE(20:4;0)	rs99780	11	61596633	C	T	FADS1-2-3	1-arachidonoyl-GPE (20:4n6)	Long_et_al._2017	-0.34	0.03	9.8e-20	-0.2853	0.0327	2.63e-18	Consistent
70	SM(34:2;2)	rs1535	11	61597972	A	G	FADS1-2-3	SM 16:1	Hicks_et_al._2009	-0.45785	0.06791	1.6e-11	-0.1271	0.0296	1.78e-05	Consistent
71	SM(36:2;2)	rs1535	11	61597972	A	G	FADS1-2-3	SM 18:1	Hicks_et_al._2009	-0.34913	0.0557	3.6e-10	-0.1519	0.0305	6.61e-07	Consistent
72	LPE(20:4;0)	rs174578	11	61605499	T	A	FADS1-2-3	1-arachidonoylglycerophosphoethanolamine	Shin_et_al._2014	-0.017	-0.003	4.99e-11	-0.284	0.0327	3.63e-18	Consistent
73	PC(16:0;0-20:3;0)	rs174580	11	61606642	A	G	FADS1-2-3	1-palmitoyl-2-meadoyl-GPC (16:0/20:3n9)	Long_et_al._2017	-0.34	0.03	4.8e-21	0.026	0.032	0.416869	Inconsistent
74	SM(34:2;2)	rs174449	11	61640379	G	A	FADS1-2-3	SM 16:1	Hicks_et_al._2009	0.44441	0.06686	3e-11	0.123	0.0305	5.37e-05	Consistent
75	SM(36:2;2)	rs174449	11	61640379	G	A	FADS1-2-3	SM 18:1	Hicks_et_al._2009	0.30203	0.0546	3.2e-08	0.1346	0.0314	1.82e-05	Inconsistent
76	SM(34:2;2)	rs1000778	11	61655305	A	G	FADS1-2-3	SM 16:1	Hicks_et_al._2009	0.61545	0.08563	6.6e-13	0.1591	0.0341	3.02e-06	Consistent
77	SM(36:2;2)	rs1000778	11	61655305	A	G	FADS1-2-3	SM 18:1	Hicks_et_al._2009	0.43838	0.06988	3.5e-10	0.1554	0.0351	9.77e-06	Consistent
79	SM(34:2;2)	rs174479	11	61678754	C	G	FADS1-2-3	SPM(16:1)	Demirkan_et_al._2012	NA	NA	1.996e-14	-0.1709	0.0465	0.000239883	Consistent
80	SM(36:2;2)	rs174479	11	61678754	C	G	FADS1-2-3	SPM(18:1)	Demirkan_et_al._2012	NA	NA	1.996e-14	-0.1906	0.048	7.24e-05	Consistent
81	SM(38:2;2)	rs174479	11	61678754	C	G	FADS1-2-3	SPM(20:1)	Demirkan_et_al._2012	NA	NA	1.996e-14	-0.2012	0.0477	2.4e-05	Consistent
82	SM(40:2;2)	rs174479	11	61678754	C	G	FADS1-2-3	SPM(22:1)	Demirkan_et_al._2012	NA	NA	1.996e-14	-0.2086	0.048	1.38e-05	Consistent
83	DAG(18:1;0-18:2;0)	rs11820589	11	116633862	G	A	APOA1/C3/A4/A5	oleoyl-linoleoyl-glycerol (18:1/18:2) [2]	Long_et_al._2017	0.57	0.06	1.4e-13	0.2027	0.0613	0.000933254	Consistent
84	TAG(52:3;0)	rs12294259	11	116637146	C	T	APOA1/C3/A4/A5	TAG 52:3	Rhee_et_al._2013	0.39	0.07	1.7e-08	0.3005	0.0638	2.51e-06	Consistent
85	DAG(18:1;0-18:2;0)	rs964184	11	116648917	G	C	APOA1/C3/A4/A5	oleoyl-linoleoyl-glycerol (18:1/18:2) [1]	Long_et_al._2017	-0.38	0.05	7.4e-14	-0.231	0.0446	2.19e-07	Consistent
86	TAG(52:4;0)	rs964184	11	116648917	G	C	APOA1/C3/A4/A5	TAG 52:4	Rhee_et_al._2013	-0.3	0.05	2.4e-10	-0.2515	0.0449	2.14e-08	Consistent
87	TAG(52:5;0)	rs964184	11	116648917	G	C	APOA1/C3/A4/A5	TAG 52:5	Rhee_et_al._2013	-0.28	0.05	7.4e-09	-0.2277	0.0446	3.39e-07	Consistent
88	TAG(54:3;0)	rs964184	11	116648917	G	C	APOA1/C3/A4/A5	TAG 54:3	Rhee_et_al._2013	-0.29	0.05	3.2e-09	-0.249	0.0445	2.19e-08	Consistent
89	TAG(54:5;0)	rs964184	11	116648917	G	C	APOA1/C3/A4/A5	TAG 54:5	Rhee_et_al._2013	-0.26	0.05	4.8e-08	-0.2392	0.0441	5.75e-08	Consistent
90	LPE(20:4;0)	rs4149056	12	21331549	T	C	SLCO1B1	1-arachidonoylglycerophosphoethanolamine	Rhee_et_al._2013	0.3	0.05	1.1e-10	0.1761	0.0408	1.58e-05	Consistent
91	LPE(20:4;0)	rs4149056	12	21331549	T	C	SLCO1B1	LPE 20:4	Shin_et_al._2014	-0.03	-0.003	2.8e-28	0.1761	0.0408	1.58e-05	Consistent
92	SM(32:1;2)	rs4902242	14	64230089	T	C	SGPP1	SM 14:0	Hicks_et_al._2009	1.32749	0.1086	2.3e-34	0.4479	0.0499	2.88e-19	Consistent
93	SM(34:1;2)	rs4902242	14	64230089	T	C	SGPP1	SM dih 16:0	Hicks_et_al._2009	-0.44187	0.06675	3.6e-11	-0.0009	0.0499	0.977237	Inconsistent
94	SM(32:1;2)	rs17101394	14	64232386	G	A	SGPP1	sphingomyelin (d18:1/14:0, d16:1/16:0)	Demirkan_et_al._2012	NA	NA	3.106e-57	0.4819	0.0456	4.27e-26	Consistent
95	SM(32:1;2)	rs17101394	14	64232386	G	A	SGPP1	SPM(14:0)	Long_et_al._2017	0.49	0.04	8.9e-30	0.4819	0.0456	4.27e-26	Consistent
96	SM(34:1;2)	rs17101394	14	64232386	G	A	SGPP1	SPM(16:0)	Demirkan_et_al._2012	NA	NA	3.106e-57	0.0029	0.0457	0.954993	Inconsistent
97	SM(38:1;2)	rs8008068	14	64233717	A	G	SGPP1	sphingomyelin (d18:1/20:0, d16:1/22:0)	Long_et_al._2017	0.35	0.04	6.4e-14	0.2887	0.0476	1.32e-09	Consistent
98	SM(32:1;2)	rs7157785	14	64235556	G	T	SGPP1	SM 14:0	Hicks_et_al._2009	1.25718	0.09301	1.2e-41	0.4838	0.0456	2.88e-26	Consistent
99	SM(34:1;2)	rs7157785	14	64235556	G	T	SGPP1	SM dih 16:0	Hicks_et_al._2009	-0.38294	0.05632	1e-11	0.0036	0.0457	0.933254	Inconsistent
100	SM(32:1;2)	rs1959033	14	64335586	G	A	SGPP1	SM 14:0	Hicks_et_al._2009	0.83824	0.15313	4.4e-08	0.3622	0.0617	4.27e-09	Consistent
101	SM(32:1;2)	rs4459477	14	64346190	C	T	SGPP1	SM 14:0	Hicks_et_al._2009	0.95601	0.11	3.6e-18	0.4179	0.06	3.39e-12	Consistent
102	SM(32:1;2)	rs11158519	14	64364585	G	A	SGPP1	SM 14:0	Rhee_et_al._2013	0.31	0.05	3.2e-10	0.4355	0.048	1.12e-19	Consistent
103	SM(32:1;2)	rs12889954	14	64387468	T	C	SGPP1	SM 14:0	Hicks_et_al._2009	0.8788	0.09124	5.9e-22	0.3681	0.0454	5.37e-16	Consistent
104	SM(34:1;2)	rs12889954	14	64387468	T	C	SGPP1	SM dih 16:0	Hicks_et_al._2009	-0.31536	0.0556	1.4e-08	-0.0065	0.0454	0.891251	Inconsistent
105	SM(32:1;2)	rs12881815	14	64604595	G	A	SGPP1	SM 14:0	Hicks_et_al._2009	0.88417	0.15894	2.7e-08	0.3481	0.08	1.38e-05	Consistent
106	PCO(16:1;0-16:0;0)	rs11158671	14	67965452	G	A	PIGH	1-(1-enyl-palmitoyl)-2-palmitoyl-GPC (P-16:0/16:0)	Long_et_al._2017	-0.396503	0.029844	1.73e-28	-0.1649	0.0335	8.70964e-07	Consistent
107	PE(18:0;0-18:2;0)	rs80123226	15	58676032	A	T	LIPC	1-stearoyl-2-linoleoyl-GPE (18:0/18:2)	Long_et_al._2017	0.3	0.03	3e-13	0.2362	0.0337	2.45e-12	Consistent
108	LPE(16:0;0)	rs10468017	15	58678512	C	T	LIPC	1-palmitoylglycerophosphoethanolamine	Shin_et_al._2014	0.07	-0.003	6.42e-100	0.1928	0.0343	2e-08	Consistent
109	PE(18:0;0-20:4;0)	rs261290	15	58678720	T	C	LIPC	1-stearoyl-2-arachidonoyl-GPE (18:0/20:4)	Long_et_al._2017	-0.38	0.03	1.7e-23	-0.3683	0.0317	3.98e-31	Consistent
110	LPE(16:0;0)	rs2043085	15	58680954	T	C	LIPC	1-palmitoyl-GPE (16:0)	Long_et_al._2017	-0.31	0.03	5.4e-19	-0.1846	0.0327	1.66e-08	Consistent
111	LPE(16:0;0)	rs1532085	15	58683366	A	G	LIPC	2-palmitoyl-GPE (16:0)	Long_et_al._2017	-0.27	0.03	3.5e-14	-0.1871	0.0326	9.77e-09	Consistent
112	LPE(16:0;0)	rs1532085	15	58683366	A	G	LIPC	LPE 16:0	Rhee_et_al._2013	-0.24	0.03	3.7e-12	-0.1871	0.0326	9.77e-09	Consistent
113	LPE(16:0;0)	rs1077835	15	58723426	A	G	LIPC	1-palmitoyl-GPE (16:0)	Long_et_al._2017	0.4	0.04	1.7e-19	0.1931	0.0381	3.98e-07	Consistent
114	LPE(16:0;0)	rs1077835	15	58723426	A	G	LIPC	2-palmitoyl-GPE (16:0)	Long_et_al._2017	0.4	0.04	2.2e-19	0.1931	0.0381	3.98e-07	Consistent
115	PE(18:0;0-18:2;0)	rs1077834	15	58723479	T	C	LIPC	1-stearoyl-2-linoleoyl-GPE (18:0/18:2)	Long_et_al._2017	0.34	0.04	7.1e-13	0.2532	0.0378	2.19e-11	Consistent
116	LPE(16:0;0)	rs2070895	15	58723939	G	A	LIPC	1-palmitoylglycerophosphoethanolamine	Shin_et_al._2014	0.075	-0.004	1.27e-77	0.1942	0.0381	3.39e-07	Consistent
117	PE(18:0;0-20:4;0)	rs261334	15	58726744	G	C	LIPC	1-stearoyl-2-arachidonoyl-GPE (18:0/20:4)	Long_et_al._2017	-0.38	0.04	6.4e-16	-0.3276	0.038	6.92e-18	Consistent
118	LPC(20:3;0)	rs6498540	16	15130594	A	G	PDXDC1_PLA2G10	lysoPC a C20:3	Draisma_et_al._2015	-0.0556	0.0058	1.054e-21	-0.1189	0.0345	0.000562341	Consistent
119	CE(20:3;0)	rs3803573	16	15138413	C	T	PDXDC1_PLA2G10	CE 20:3	Rhee_et_al._2013	-0.21	0.04	4.7e-08	-0.1476	0.0343	1.66e-05	Inconsistent
120	LPC(20:3;0)	rs4500751	16	15140211	C	T	PDXDC1_PLA2G10	LPC(20:3;0)	Demirkan_et_al._2012	NA	NA	5.596e-23	-0.119	0.0346	0.00057544	Consistent
121	LPC(20:3;0)	rs111527709	16	15147329	CA	C	PDXDC1_PLA2G10	1-dihomo-linolenoyl-GPC (20:3n3 or 6)	Long_et_al._2017	-0.26	0.03	1.4e-11	-0.1243	0.0349	0.000371535	Consistent
122	LPC(20:3;0)	rs1629212	16	15378697	A	T	PDXDC1_PLA2G10	lysoPC a C20:3	Draisma_et_al._2015	0.0493	0.007	2.437e-12	0.0847	0.0362	0.0190546	Consistent
123	CE(16:0;0)	rs1786573	18	11831761	C	T	GNAL	CE16:0	Rhee_et_al._2013	-0.21	0.04	2.8e-08	0.0234	0.0411	0.57544	Inconsistent
124	SM(36:1;2)	rs4804285	19	8263648	A	G	CERS4	stearoyl sphingomyelin (d18:1/18:0)	Long_et_al._2017	-0.29	0.04	2.4e-12	-0.1688	0.0365	3.63e-06	Consistent
125	SM(36:1;2)	rs7258249	19	8271721	G	A	CERS4	SM 18:0	Demirkan_et_al._2012	NA	NA	1.096e-34	0.2044	0.0327	3.98e-10	Consistent
126	SM(36:1;2)	rs7258249	19	8271721	G	A	CERS4	SPM(18:0;0)	Hicks_et_al._2009	0.4783	0.07788	8.2e-10	0.2044	0.0327	3.98e-10	Consistent
127	SM(36:2;2)	rs7258249	19	8271721	G	A	CERS4	SM 18:1	Demirkan_et_al._2012	NA	NA	1.096e-34	0.1641	0.0316	2.09e-07	Consistent
128	SM(36:2;2)	rs7258249	19	8271721	G	A	CERS4	SPM(18:1;0	Hicks_et_al._2009	0.27153	0.04453	1.1e-09	0.1641	0.0316	2.09e-07	Consistent
129	SM(38:1;2)	rs7258249	19	8271721	G	A	CERS4	SPM(20:0;0)	Demirkan_et_al._2012	NA	NA	1.096e-34	0.1903	0.0331	9.33e-09	Consistent
130	SM(38:2;2)	rs7258249	19	8271721	G	A	CERS4	SPM(20:1;0)	Demirkan_et_al._2012	NA	NA	1.096e-34	0.2459	0.0312	2.95e-15	Consistent
131	SM(36:1;2)	rs12610250	19	8277713	A	G	CERS4	SM C18:0	Draisma_et_al._2015	0.0585	0.0056	9.866e-26	0.1798	0.0324	2.88e-08	Consistent
132	SM(36:2;2)	rs12610250	19	8277713	A	G	CERS4	SM C18:1	Draisma_et_al._2015	0.0559	0.0059	1.283e-21	0.139	0.0313	8.91e-06	Consistent
133	SM(36:1;2)	rs11666866	19	8285607	G	A	CERS4	SM 18:0	Hicks_et_al._2009	0.56874	0.09721	4.9e-09	0.1771	0.0334	1.12e-07	Consistent
134	SM(36:2;2)	rs11666866	19	8285607	G	A	CERS4	SM 18:1	Hicks_et_al._2009	0.35768	0.05559	1.2e-10	0.1468	0.0324	5.75e-06	Consistent
135	SM(38:2;2)	rs11666866	19	8285607	G	A	CERS4	SM 20:1	Hicks_et_al._2009	0.29741	0.03825	7.6e-15	0.2229	0.0319	2.75e-12	Consistent
136	SM(36:1;2)	rs1466448	19	8289519	C	A	CERS4	SM 18:0	Hicks_et_al._2009	0.9366	0.13266	1.7e-12	0.1981	0.0356	2.57e-08	Consistent
137	SM(36:2;2)	rs1466448	19	8289519	C	A	CERS4	SM 18:1	Hicks_et_al._2009	0.56775	0.07579	6.8e-14	0.1417	0.0344	3.72e-05	Inconsistent
138	SM(38:2;2)	rs1466448	19	8289519	C	A	CERS4	SM 20:1	Hicks_et_al._2009	0.39518	0.0526	5.8e-14	0.2115	0.034	4.68e-10	Consistent
139	SM(38:2;2)	rs2967625	19	8298411	G	A	CERS4	SM 20:1	Hicks_et_al._2009	0.19143	0.03174	1.6e-09	0.0754	0.031	0.0147911	Consistent
140	SM(40:1;2)	rs7259004	19	45432557	G	C	APOE-C1-C2-C4	SPM(22:0;0)	Demirkan_et_al._2012	NA	NA	4.896e-10	-0.0379	0.0773	0.616595	Inconsistent
141	PI(18:0;0-20:4;0)	rs641738	19	54676763	C	T	MBOAT7	1-stearoyl-2-arachidonoyl-GPI (18:0/20:4)	Long_et_al._2017	-0.31	0.03	2.9e-18	-0.3734	0.0344	1.74e-27	Consistent
142	PI(16:0;0-18:1;0)	rs8736	19	54677189	C	T	MBOAT7	1-palmitoyl-2-oleoyl-GPI (16:0/18:1)	Long_et_al._2017	0.3	0.03	1.2e-17	0.0842	0.0356	0.0177828	Inconsistent
143	PI(16:0;0-18:2;0)	rs8736	19	54677189	C	T	MBOAT7	1-palmitoyl-2-linoleoyl-GPI (16:0/18:2)	Long_et_al._2017	0.31	0.03	8.9e-20	0.1839	0.0346	1.1e-07	Consistent
144	PI(18:0;0-18:2;0)	rs8736	19	54677189	C	T	MBOAT7	1-stearoyl-2-linoleoyl-GPI (18:0/18:2)	Long_et_al._2017	0.31	0.03	4.4e-18	0.2064	0.034	1.32e-09	Consistent
145	CER(40:1;2)	rs680379	20	12969400	A	G	SPTLC3	CER(22:0;0)	Demirkan_et_al._2012	NA	NA	1.616e-16	-0.199	0.0331	1.78e-09	Consistent
146	CER(40:1;2)	rs680379	20	12969400	A	G	SPTLC3	Cer22:0	Hicks_et_al._2009	-0.03179	0.0044	5.2e-13	-0.199	0.0331	1.78e-09	Consistent
147	CER(42:1;2)	rs680379	20	12969400	A	G	SPTLC3	CER(24:0;0)	Demirkan_et_al._2012	NA	NA	1.616e-16	-0.1699	0.0329	2.51e-07	Consistent
148	CER(42:1;2)	rs680379	20	12969400	A	G	SPTLC3	Cer24:0	Hicks_et_al._2009	-0.10393	0.01339	8.2e-15	-0.1699	0.0329	2.51e-07	Consistent
149	CER(42:2;2)	rs680379	20	12969400	A	G	SPTLC3	Cer24:1	Hicks_et_al._2009	-0.05035	0.00655	1.6e-14	-0.1898	0.0321	3.24e-09	Consistent
150	CER(42:2;2)	rs680379	20	12969400	A	G	SPTLC3	CER(42:2;2)	Demirkan_et_al._2012	NA	NA	1.616e-16	-0.1898	0.0321	3.24e-09	Consistent
151	SM(38:1;2)	rs680379	20	12969400	A	G	SPTLC3	SPM(20:0;0)	Demirkan_et_al._2012	NA	NA	1.616e-16	-0.0962	0.0335	0.00416869	Consistent
Beta values were calculated with respect to the alternate alleles.
* Note that effect sizes are not comparable across the studies as they differ in the units.
# Direction column represents the consistent or inconsistent direction of effects in three batches of the present study.
