# Supplementary material for: Genetic architecture of human plasma lipidome and its link to cardiovascular disease
Source: Nat Commun. 2019 Sep 24;10:4329. doi: 10.1038/s41467-019-11954-8 (PMC6760179; doi:10.1038/s41467-019-11954-8)
Supplement: Supplementary file 12 — Supplementary Data 8 [file 41467_2019_11954_MOESM12_ESM.xlsx]

## Sheet: Sheet1
Supplementary Data 8: Association of lead variants in lipid species associated loci with CVD outcomes in PheWAS
						FinnGen			UKBB				Meta-analysis
S.N.	CVD outcome	Locus	SNP	Ref	Alt	Beta	SE	P	Beta	SE	P	UKBB source*	Beta	SE	P	Source	Genome-wide significant association with lipid species in this study
1	Angina pectoris	ABCG8	rs76866386	T	C	-0.1202	0.0375	0.001356	-0.0699	0.0242	0.0038	SAIGE	-0.0847	0.0203	3.114e-05	FinnGen_SAIGE_Meta	CE(20:2;0)
2	Arterial embolism and thrombosis	ABCG8	rs76866386	T	C	0.1424	0.1531	0.3524	-0.0397	0.0948	0.676	SAIGE	0.0108	0.0806	0.8937	FinnGen_SAIGE_Meta	CE(20:2;0)
3	Arterial stiffness	ABCG8	rs76866386	T	C	NA	NA	NA	0.0358645	0.0307518	0.243512	This study	NA	NA	NA	NA	CE(20:2;0)
4	Atherosclerosis	ABCG8	rs76866386	T	C	0.0358	0.0574	0.5333	-0.0134	0.0791	0.866	SAIGE	0.0188	0.0465	0.6853	FinnGen_SAIGE_Meta	CE(20:2;0)
5	Atrial fibrillation and flutter	ABCG8	rs76866386	T	C	-0.1043	0.0406	0.01013	-0.0264	0.025	0.291	SAIGE	-0.0478	0.0213	0.02469	FinnGen_SAIGE_Meta	CE(20:2;0)
6	Augmentation index	ABCG8	rs76866386	T	C	NA	NA	NA	0.0817821	0.181692	0.652633	This study	NA	NA	NA	NA	CE(20:2;0)
7	AV-block	ABCG8	rs76866386	T	C	-0.1732	0.0954	0.06953	-0.0329	0.0623	0.597	SAIGE	-0.0748	0.0522	0.1513	FinnGen_SAIGE_Meta	CE(20:2;0)
8	Cardiac arrest	ABCG8	rs76866386	T	C	0.0231	0.1359	0.865	-0.153	0.0941	0.104	SAIGE	-0.0959	0.0774	0.215	FinnGen_SAIGE_Meta	CE(20:2;0)
9	Cardiomyopathy	ABCG8	rs76866386	T	C	-0.0569	0.0843	0.4997	-0.0258	0.0816	0.752	SAIGE	-0.0408	0.0586	0.486	FinnGen_SAIGE_Meta	CE(20:2;0)
10	Carotid intima media thickness	ABCG8	rs76866386	T	C	NA	NA	NA	-5.06969	2.78864	0.0690831	This study	NA	NA	NA	NA	CE(20:2;0)
11	Cerebrovascular diseases	ABCG8	rs76866386	T	C	-0.0071	0.0367	0.8468	-0.0337	0.0313	0.282	SAIGE	-0.0225	0.0238	0.3448	FinnGen_SAIGE_Meta	CE(20:2;0)
12	Coronary atherosclerosis	ABCG8	rs76866386	T	C	-0.075	0.0352	0.03326	-0.092	0.0222	3.41e-05	SAIGE	-0.0872	0.0188	3.453e-06	FinnGen_SAIGE_Meta	CE(20:2;0)
13	Heart failure	ABCG8	rs76866386	T	C	0.136	0.0908	0.1341	-0.0616	0.0445	0.166	SAIGE	-0.0233	0.04	0.5593	FinnGen_SAIGE_Meta	CE(20:2;0)
14	Hypertension	ABCG8	rs76866386	T	C	-0.0482	0.0241	0.04582	0.00401	0.013	0.757	SAIGE	-0.0078	0.0114	0.4978	FinnGen_SAIGE_Meta	CE(20:2;0)
15	Hypertensive Heart Disease	ABCG8	rs76866386	T	C	-0.0056	0.0673	0.9341	-0.00282	0.0695	0.968	SAIGE	-0.0043	0.0483	0.9299	FinnGen_SAIGE_Meta	CE(20:2;0)
16	Intracerebral haemmorrhage	ABCG8	rs76866386	T	C	0.0896	0.0999	0.3696	-0.241	0.109	0.0266	SAIGE	-0.0613	0.0736	0.405	FinnGen_SAIGE_Meta	CE(20:2;0)
17	Ischaemic heart disease	ABCG8	rs76866386	T	C	-0.081	0.0301	0.007063	-0.0584	0.0181	0.00128	SAIGE	-0.0644	0.0155	3.298e-05	FinnGen_SAIGE_Meta	CE(20:2;0)
18	Major coronary heart disease event	ABCG8	rs76866386	T	C	-0.0773	0.0356	0.03003	-0.000842468	0.000780807	0.280601	Neale_lab	-0.0009	0.0008	0.2604	FinnGen_Neale_lab_Meta	CE(20:2;0)
19	Myocardial infarction	ABCG8	rs76866386	T	C	-0.133	0.0465	0.004236	-0.0612	0.0279	0.0283	SAIGE	-0.0802	0.0239	0.0008008	FinnGen_SAIGE_Meta	CE(20:2;0)
20	Peripheral artery disease	ABCG8	rs76866386	T	C	0.0547	0.055	0.3201	-0.0121	0.0463	0.793	SAIGE	0.0156	0.0354	0.6595	FinnGen_SAIGE_Meta	CE(20:2;0)
21	Peripheral atherosclerosis	ABCG8	rs76866386	T	C	-0.0092	0.0595	0.877	-7.2558e-05	0.00017798	0.683513	Neale_lab	-0.0001	0.0002	0.683	FinnGen_Neale_lab_Meta	CE(20:2;0)
22	Stroke	ABCG8	rs76866386	T	C	-0.0355	0.0347	0.3073	-0.00168895	0.000614741	0.00600696	Neale_lab	-0.0017	0.0006	0.005681	FinnGen_Neale_lab_Meta	CE(20:2;0)
23	Subarachnoid haemmorrhage	ABCG8	rs76866386	T	C	0.0275	0.1064	0.7963	0.0941	0.1	0.348	SAIGE	0.0629	0.0729	0.3883	FinnGen_SAIGE_Meta	CE(20:2;0)
24	Transient ischemic attack	ABCG8	rs76866386	T	C	-0.0313	0.046	0.4963	-0.0697	0.0621	0.262	SAIGE	-0.0449	0.037	0.2244	FinnGen_SAIGE_Meta	CE(20:2;0)
25	Venous thromboembolism	ABCG8	rs76866386	T	C	-0.0655	0.0465	0.159	0.208	0.121	0.0868	SAIGE	-0.0303	0.0434	0.485	FinnGen_SAIGE_Meta	CE(20:2;0)
26	Angina pectoris	ABLIM2	rs13151374	G	A	0.0418	0.0298	0.1607	-0.0261	0.015	0.0826	SAIGE	-0.0124	0.0134	0.3557	FinnGen_SAIGE_Meta	TAG(50:1;0), TAG(50:2;0)
27	Arterial embolism and thrombosis	ABLIM2	rs13151374	G	A	-0.0517	0.1207	0.6685	-0.089	0.059	0.132	SAIGE	-0.0818	0.053	0.1227	FinnGen_SAIGE_Meta	TAG(50:1;0), TAG(50:2;0)
28	Arterial stiffness	ABLIM2	rs13151374	G	A	NA	NA	NA	-0.00915707	0.0191069	0.631758	This study	NA	NA	NA	NA	TAG(50:1;0), TAG(50:2;0)
29	Atherosclerosis	ABLIM2	rs13151374	G	A	-0.0611	0.0455	0.1793	-0.0303	0.0493	0.539	SAIGE	-0.0469	0.0334	0.1604	FinnGen_SAIGE_Meta	TAG(50:1;0), TAG(50:2;0)
30	Atrial fibrillation and flutter	ABLIM2	rs13151374	G	A	0.0172	0.0318	0.5892	0.0327	0.0156	0.0356	SAIGE	0.0297	0.014	0.034	FinnGen_SAIGE_Meta	TAG(50:1;0), TAG(50:2;0)
31	Augmentation index	ABLIM2	rs13151374	G	A	NA	NA	NA	0.0815732	0.113401	0.471942	This study	NA	NA	NA	NA	TAG(50:1;0), TAG(50:2;0)
32	AV-block	ABLIM2	rs13151374	G	A	-0.0953	0.0772	0.2169	-0.0398	0.0388	0.304	SAIGE	-0.051	0.0347	0.1413	FinnGen_SAIGE_Meta	TAG(50:1;0), TAG(50:2;0)
33	Cardiac arrest	ABLIM2	rs13151374	G	A	0.2289	0.1125	0.04191	0.0998	0.0586	0.0886	SAIGE	0.1274	0.052	0.01427	FinnGen_SAIGE_Meta	TAG(50:1;0), TAG(50:2;0)
34	Cardiomyopathy	ABLIM2	rs13151374	G	A	0.0333	0.0674	0.6216	-0.00996	0.0507	0.844	SAIGE	0.0057	0.0405	0.8887	FinnGen_SAIGE_Meta	TAG(50:1;0), TAG(50:2;0)
35	Carotid intima media thickness	ABLIM2	rs13151374	G	A	NA	NA	NA	-0.390155	1.74075	0.822658	This study	NA	NA	NA	NA	TAG(50:1;0), TAG(50:2;0)
36	Cerebrovascular diseases	ABLIM2	rs13151374	G	A	0.0382	0.0289	0.1864	-0.0233	0.0195	0.233	SAIGE	-0.0041	0.0162	0.8017	FinnGen_SAIGE_Meta	TAG(50:1;0), TAG(50:2;0)
37	Coronary atherosclerosis	ABLIM2	rs13151374	G	A	0.029	0.028	0.2999	-0.0214	0.0138	0.12	SAIGE	-0.0116	0.0124	0.3508	FinnGen_SAIGE_Meta	TAG(50:1;0), TAG(50:2;0)
38	Heart failure	ABLIM2	rs13151374	G	A	0.0398	0.0725	0.5833	-0.00658	0.0277	0.812	SAIGE	-0.0007	0.0259	0.9793	FinnGen_SAIGE_Meta	TAG(50:1;0), TAG(50:2;0)
39	Hypertension	ABLIM2	rs13151374	G	A	-0.0089	0.0189	0.6369	-0.00366	0.00805	0.649	SAIGE	-0.0045	0.0074	0.5466	FinnGen_SAIGE_Meta	TAG(50:1;0), TAG(50:2;0)
40	Hypertensive Heart Disease	ABLIM2	rs13151374	G	A	0.1044	0.0536	0.05152	-0.0368	0.0433	0.395	SAIGE	0.019	0.0337	0.5735	FinnGen_SAIGE_Meta	TAG(50:1;0), TAG(50:2;0)
41	Intracerebral haemmorrhage	ABLIM2	rs13151374	G	A	0.0492	0.0791	0.5342	-0.0348	0.0675	0.605	SAIGE	0.0006	0.0513	0.9908	FinnGen_SAIGE_Meta	TAG(50:1;0), TAG(50:2;0)
42	Ischaemic heart disease	ABLIM2	rs13151374	G	A	0.0391	0.0238	0.1002	-0.012	0.0113	0.287	SAIGE	-0.0026	0.0102	0.799	FinnGen_SAIGE_Meta	TAG(50:1;0), TAG(50:2;0)
43	Major coronary heart disease event	ABLIM2	rs13151374	G	A	0.04	0.0283	0.1574	-0.000203994	0.000485209	0.674175	Neale_lab	-0.0002	0.0005	0.6919	FinnGen_Neale_lab_Meta	TAG(50:1;0), TAG(50:2;0)
44	Myocardial infarction	ABLIM2	rs13151374	G	A	0.0373	0.0371	0.3142	-0.0109	0.0174	0.531	SAIGE	-0.0022	0.0158	0.8885	FinnGen_SAIGE_Meta	TAG(50:1;0), TAG(50:2;0)
45	Peripheral artery disease	ABLIM2	rs13151374	G	A	-0.071	0.0436	0.1036	-0.0619	0.0288	0.0317	SAIGE	-0.0647	0.024	0.007126	FinnGen_SAIGE_Meta	TAG(50:1;0), TAG(50:2;0)
46	Peripheral atherosclerosis	ABLIM2	rs13151374	G	A	-0.0478	0.048	0.3194	-2.67479e-05	0.0001106	0.808902	Neale_lab	0	0.0001	0.8081	FinnGen_Neale_lab_Meta	TAG(50:1;0), TAG(50:2;0)
47	Stroke	ABLIM2	rs13151374	G	A	0.046	0.0276	0.09595	-0.000618817	0.000382015	0.105259	Neale_lab	-0.0006	0.0004	0.1102	FinnGen_Neale_lab_Meta	TAG(50:1;0), TAG(50:2;0)
48	Subarachnoid haemmorrhage	ABLIM2	rs13151374	G	A	0.0786	0.0839	0.3487	-0.0636	0.0625	0.309	SAIGE	-0.0129	0.0501	0.7976	FinnGen_SAIGE_Meta	TAG(50:1;0), TAG(50:2;0)
49	Transient ischemic attack	ABLIM2	rs13151374	G	A	-0.0071	0.0363	0.8458	-0.0372	0.0387	0.336	SAIGE	-0.0212	0.0265	0.4236	FinnGen_SAIGE_Meta	TAG(50:1;0), TAG(50:2;0)
50	Venous thromboembolism	ABLIM2	rs13151374	G	A	-0.038	0.0363	0.2946	-0.0278	0.0753	0.712	SAIGE	-0.0361	0.0327	0.2699	FinnGen_SAIGE_Meta	TAG(50:1;0), TAG(50:2;0)
51	Angina pectoris	APOA5	rs964184	G	C	-0.0794	0.0299	0.007969	-0.0499	0.0176	0.00464	SAIGE	-0.0575	0.0152	0.0001504	FinnGen_SAIGE_Meta	PI(18:0;0-18:1;0), TAG(50:3;0), TAG(51:3;0), TAG(52:3;0), TAG(52:4;0), TAG(54:3;0), TAG(56:4;0), Tot PI, Tot TAG
52	Arterial embolism and thrombosis	APOA5	rs964184	G	C	0.0252	0.1211	0.835	-0.0975	0.0693	0.16	SAIGE	-0.0672	0.0601	0.2637	FinnGen_SAIGE_Meta	PI(18:0;0-18:1;0), TAG(50:3;0), TAG(51:3;0), TAG(52:3;0), TAG(52:4;0), TAG(54:3;0), TAG(56:4;0), Tot PI, Tot TAG
53	Arterial stiffness	APOA5	rs964184	G	C	NA	NA	NA	0.0214394	0.0223592	0.33763	This study	NA	NA	NA	NA	PI(18:0;0-18:1;0), TAG(50:3;0), TAG(51:3;0), TAG(52:3;0), TAG(52:4;0), TAG(54:3;0), TAG(56:4;0), Tot PI, Tot TAG
54	Atherosclerosis	APOA5	rs964184	G	C	-0.0569	0.0456	0.2125	-0.0709	0.058	0.221	SAIGE	-0.0622	0.0358	0.08248	FinnGen_SAIGE_Meta	PI(18:0;0-18:1;0), TAG(50:3;0), TAG(51:3;0), TAG(52:3;0), TAG(52:4;0), TAG(54:3;0), TAG(56:4;0), Tot PI, Tot TAG
55	Atrial fibrillation and flutter	APOA5	rs964184	G	C	-0.0522	0.0322	0.105	0.0258	0.0183	0.158	SAIGE	0.0068	0.0159	0.671	FinnGen_SAIGE_Meta	PI(18:0;0-18:1;0), TAG(50:3;0), TAG(51:3;0), TAG(52:3;0), TAG(52:4;0), TAG(54:3;0), TAG(56:4;0), Tot PI, Tot TAG
56	Augmentation index	APOA5	rs964184	G	C	NA	NA	NA	0.0358684	0.131765	0.78546	This study	NA	NA	NA	NA	PI(18:0;0-18:1;0), TAG(50:3;0), TAG(51:3;0), TAG(52:3;0), TAG(52:4;0), TAG(54:3;0), TAG(56:4;0), Tot PI, Tot TAG
57	AV-block	APOA5	rs964184	G	C	-0.0115	0.0774	0.8817	0.0411	0.0455	0.366	SAIGE	0.0276	0.0392	0.4818	FinnGen_SAIGE_Meta	PI(18:0;0-18:1;0), TAG(50:3;0), TAG(51:3;0), TAG(52:3;0), TAG(52:4;0), TAG(54:3;0), TAG(56:4;0), Tot PI, Tot TAG
58	Cardiac arrest	APOA5	rs964184	G	C	-0.2313	0.1114	0.03777	0.00938	0.0687	0.891	SAIGE	-0.0569	0.0585	0.3302	FinnGen_SAIGE_Meta	PI(18:0;0-18:1;0), TAG(50:3;0), TAG(51:3;0), TAG(52:3;0), TAG(52:4;0), TAG(54:3;0), TAG(56:4;0), Tot PI, Tot TAG
59	Cardiomyopathy	APOA5	rs964184	G	C	-0.1082	0.0682	0.1127	0.00672	0.0595	0.91	SAIGE	-0.0429	0.0448	0.3381	FinnGen_SAIGE_Meta	PI(18:0;0-18:1;0), TAG(50:3;0), TAG(51:3;0), TAG(52:3;0), TAG(52:4;0), TAG(54:3;0), TAG(56:4;0), Tot PI, Tot TAG
60	Carotid intima media thickness	APOA5	rs964184	G	C	NA	NA	NA	-0.144988	2.05572	0.943773	This study	NA	NA	NA	NA	PI(18:0;0-18:1;0), TAG(50:3;0), TAG(51:3;0), TAG(52:3;0), TAG(52:4;0), TAG(54:3;0), TAG(56:4;0), Tot PI, Tot TAG
61	Cerebrovascular diseases	APOA5	rs964184	G	C	0.0279	0.029	0.336	0.0199	0.0229	0.384	SAIGE	0.023	0.018	0.2012	FinnGen_SAIGE_Meta	PI(18:0;0-18:1;0), TAG(50:3;0), TAG(51:3;0), TAG(52:3;0), TAG(52:4;0), TAG(54:3;0), TAG(56:4;0), Tot PI, Tot TAG
62	Coronary atherosclerosis	APOA5	rs964184	G	C	-0.0988	0.0281	0.0004312	-0.0571	0.0162	0.000417	SAIGE	-0.0675	0.014	1.512e-06	FinnGen_SAIGE_Meta	PI(18:0;0-18:1;0), TAG(50:3;0), TAG(51:3;0), TAG(52:3;0), TAG(52:4;0), TAG(54:3;0), TAG(56:4;0), Tot PI, Tot TAG
63	Heart failure	APOA5	rs964184	G	C	0.0397	0.0724	0.5838	-0.00376	0.0325	0.908	SAIGE	0.0035	0.0296	0.9053	FinnGen_SAIGE_Meta	PI(18:0;0-18:1;0), TAG(50:3;0), TAG(51:3;0), TAG(52:3;0), TAG(52:4;0), TAG(54:3;0), TAG(56:4;0), Tot PI, Tot TAG
64	Hypertension	APOA5	rs964184	G	C	-0.0861	0.0192	7.05e-06	-0.0505	0.00944	8.6e-08	SAIGE	-0.0574	0.0085	1.208e-11	FinnGen_SAIGE_Meta	PI(18:0;0-18:1;0), TAG(50:3;0), TAG(51:3;0), TAG(52:3;0), TAG(52:4;0), TAG(54:3;0), TAG(56:4;0), Tot PI, Tot TAG
65	Hypertensive Heart Disease	APOA5	rs964184	G	C	0.0465	0.0542	0.3908	0.0374	0.051	0.463	SAIGE	0.0417	0.0371	0.2619	FinnGen_SAIGE_Meta	PI(18:0;0-18:1;0), TAG(50:3;0), TAG(51:3;0), TAG(52:3;0), TAG(52:4;0), TAG(54:3;0), TAG(56:4;0), Tot PI, Tot TAG
66	Intracerebral haemmorrhage	APOA5	rs964184	G	C	0.0004	0.0789	0.9962	0.0819	0.0792	0.301	SAIGE	0.041	0.0559	0.4633	FinnGen_SAIGE_Meta	PI(18:0;0-18:1;0), TAG(50:3;0), TAG(51:3;0), TAG(52:3;0), TAG(52:4;0), TAG(54:3;0), TAG(56:4;0), Tot PI, Tot TAG
67	Ischaemic heart disease	APOA5	rs964184	G	C	-0.0665	0.0239	0.005441	-0.0422	0.0132	0.00139	SAIGE	-0.0479	0.0116	3.417e-05	FinnGen_SAIGE_Meta	PI(18:0;0-18:1;0), TAG(50:3;0), TAG(51:3;0), TAG(52:3;0), TAG(52:4;0), TAG(54:3;0), TAG(56:4;0), Tot PI, Tot TAG
68	Major coronary heart disease event	APOA5	rs964184	G	C	-0.093	0.0284	0.001047	-0.00100694	0.000568412	0.0764797	Neale_lab	-0.001	0.0006	0.06529	FinnGen_Neale_lab_Meta	PI(18:0;0-18:1;0), TAG(50:3;0), TAG(51:3;0), TAG(52:3;0), TAG(52:4;0), TAG(54:3;0), TAG(56:4;0), Tot PI, Tot TAG
69	Myocardial infarction	APOA5	rs964184	G	C	-0.0691	0.0372	0.06316	-0.0419	0.0205	0.0404	SAIGE	-0.0482	0.018	0.007218	FinnGen_SAIGE_Meta	PI(18:0;0-18:1;0), TAG(50:3;0), TAG(51:3;0), TAG(52:3;0), TAG(52:4;0), TAG(54:3;0), TAG(56:4;0), Tot PI, Tot TAG
70	Peripheral artery disease	APOA5	rs964184	G	C	-0.0568	0.0437	0.1936	-0.0494	0.0338	0.144	SAIGE	-0.0522	0.0267	0.05102	FinnGen_SAIGE_Meta	PI(18:0;0-18:1;0), TAG(50:3;0), TAG(51:3;0), TAG(52:3;0), TAG(52:4;0), TAG(54:3;0), TAG(56:4;0), Tot PI, Tot TAG
71	Peripheral atherosclerosis	APOA5	rs964184	G	C	-0.0649	0.0477	0.1732	-0.00025098	0.000129566	0.0527352	Neale_lab	-0.0003	0.0001	0.05306	FinnGen_Neale_lab_Meta	PI(18:0;0-18:1;0), TAG(50:3;0), TAG(51:3;0), TAG(52:3;0), TAG(52:4;0), TAG(54:3;0), TAG(56:4;0), Tot PI, Tot TAG
72	Stroke	APOA5	rs964184	G	C	0.0085	0.0278	0.7611	0.000903936	0.000447523	0.0433978	Neale_lab	0.0009	0.0004	0.04312	FinnGen_Neale_lab_Meta	PI(18:0;0-18:1;0), TAG(50:3;0), TAG(51:3;0), TAG(52:3;0), TAG(52:4;0), TAG(54:3;0), TAG(56:4;0), Tot PI, Tot TAG
73	Subarachnoid haemmorrhage	APOA5	rs964184	G	C	0.0066	0.0847	0.9375	0.0908	0.0734	0.216	SAIGE	0.0547	0.0555	0.3242	FinnGen_SAIGE_Meta	PI(18:0;0-18:1;0), TAG(50:3;0), TAG(51:3;0), TAG(52:3;0), TAG(52:4;0), TAG(54:3;0), TAG(56:4;0), Tot PI, Tot TAG
74	Transient ischemic attack	APOA5	rs964184	G	C	-0.0211	0.0366	0.5635	0.0648	0.0454	0.154	SAIGE	0.0127	0.0285	0.6549	FinnGen_SAIGE_Meta	PI(18:0;0-18:1;0), TAG(50:3;0), TAG(51:3;0), TAG(52:3;0), TAG(52:4;0), TAG(54:3;0), TAG(56:4;0), Tot PI, Tot TAG
75	Venous thromboembolism	APOA5	rs964184	G	C	0.0579	0.0365	0.1124	-0.0327	0.0883	0.711	SAIGE	0.0447	0.0337	0.1853	FinnGen_SAIGE_Meta	PI(18:0;0-18:1;0), TAG(50:3;0), TAG(51:3;0), TAG(52:3;0), TAG(52:4;0), TAG(54:3;0), TAG(56:4;0), Tot PI, Tot TAG
76	Angina pectoris	BLK	rs1478898	G	A	NA	NA	NA	-0.00688	0.0119	0.563	SAIGE	-0.0069	0.0119	0.5632	SAIGE	PC(16:0;0-16:0;0)
77	Arterial embolism and thrombosis	BLK	rs1478898	G	A	NA	NA	NA	-0.045	0.0468	0.336	SAIGE	-0.045	0.0468	0.3363	SAIGE	PC(16:0;0-16:0;0)
78	Arterial stiffness	BLK	rs1478898	G	A	NA	NA	NA	0.00595033	0.0152008	0.695466	This study	NA	NA	NA	NA	PC(16:0;0-16:0;0)
79	Atherosclerosis	BLK	rs1478898	G	A	NA	NA	NA	-0.0221	0.0391	0.573	SAIGE	-0.0221	0.0391	0.5719	SAIGE	PC(16:0;0-16:0;0)
80	Atrial fibrillation and flutter	BLK	rs1478898	G	A	NA	NA	NA	0.0228	0.0124	0.0655	SAIGE	0.0228	0.0124	0.06596	SAIGE	PC(16:0;0-16:0;0)
81	Augmentation index	BLK	rs1478898	G	A	NA	NA	NA	0.027798	0.0895587	0.756269	This study	NA	NA	NA	NA	PC(16:0;0-16:0;0)
82	AV-block	BLK	rs1478898	G	A	NA	NA	NA	0.0239	0.0308	0.437	SAIGE	0.0239	0.0308	0.4378	SAIGE	PC(16:0;0-16:0;0)
83	Cardiac arrest	BLK	rs1478898	G	A	NA	NA	NA	-0.0331	0.0465	0.477	SAIGE	-0.0331	0.0465	0.4766	SAIGE	PC(16:0;0-16:0;0)
84	Cardiomyopathy	BLK	rs1478898	G	A	NA	NA	NA	-0.0195	0.0403	0.629	SAIGE	-0.0195	0.0403	0.6285	SAIGE	PC(16:0;0-16:0;0)
85	Carotid intima media thickness	BLK	rs1478898	G	A	NA	NA	NA	-2.27429	1.37996	0.0993518	This study	NA	NA	NA	NA	PC(16:0;0-16:0;0)
86	Cerebrovascular diseases	BLK	rs1478898	G	A	NA	NA	NA	-0.0165	0.0155	0.286	SAIGE	-0.0165	0.0155	0.2871	SAIGE	PC(16:0;0-16:0;0)
87	Coronary atherosclerosis	BLK	rs1478898	G	A	NA	NA	NA	-0.00143	0.0109	0.896	SAIGE	-0.0014	0.0109	0.8956	SAIGE	PC(16:0;0-16:0;0)
88	Heart failure	BLK	rs1478898	G	A	NA	NA	NA	-0.0386	0.022	0.0795	SAIGE	-0.0386	0.022	0.07934	SAIGE	PC(16:0;0-16:0;0)
89	Hypertension	BLK	rs1478898	G	A	NA	NA	NA	-0.038	0.0064	2.82e-09	SAIGE	-0.038	0.0064	2.894e-09	SAIGE	PC(16:0;0-16:0;0)
90	Hypertensive Heart Disease	BLK	rs1478898	G	A	NA	NA	NA	-0.0274	0.0344	0.425	SAIGE	-0.0274	0.0344	0.4257	SAIGE	PC(16:0;0-16:0;0)
91	Intracerebral haemmorrhage	BLK	rs1478898	G	A	NA	NA	NA	-0.0184	0.0536	0.731	SAIGE	-0.0184	0.0536	0.7314	SAIGE	PC(16:0;0-16:0;0)
92	Ischaemic heart disease	BLK	rs1478898	G	A	NA	NA	NA	-0.00523	0.00894	0.559	SAIGE	-0.0052	0.0089	0.5585	SAIGE	PC(16:0;0-16:0;0)
93	Major coronary heart disease event	BLK	rs1478898	G	A	NA	NA	NA	0.000229043	0.00038504	0.55194	Neale_lab	0.0002	0.0004	0.552	Neale_lab	PC(16:0;0-16:0;0)
94	Myocardial infarction	BLK	rs1478898	G	A	NA	NA	NA	-0.0142	0.0138	0.303	SAIGE	-0.0142	0.0138	0.3035	SAIGE	PC(16:0;0-16:0;0)
95	Peripheral artery disease	BLK	rs1478898	G	A	NA	NA	NA	-0.0192	0.0229	0.402	SAIGE	-0.0192	0.0229	0.4018	SAIGE	PC(16:0;0-16:0;0)
96	Peripheral atherosclerosis	BLK	rs1478898	G	A	NA	NA	NA	6.89706e-05	8.77674e-05	0.431965	Neale_lab	0.0001	0.0001	0.4319	Neale_lab	PC(16:0;0-16:0;0)
97	Stroke	BLK	rs1478898	G	A	NA	NA	NA	-0.000370139	0.00030315	0.222095	Neale_lab	-0.0004	0.0003	0.222	Neale_lab	PC(16:0;0-16:0;0)
98	Subarachnoid haemmorrhage	BLK	rs1478898	G	A	NA	NA	NA	0.0793	0.0497	0.111	SAIGE	0.0793	0.0497	0.1106	SAIGE	PC(16:0;0-16:0;0)
99	Transient ischemic attack	BLK	rs1478898	G	A	NA	NA	NA	-0.0836	0.0307	0.00648	SAIGE	-0.0836	0.0307	0.006467	SAIGE	PC(16:0;0-16:0;0)
100	Venous thromboembolism	BLK	rs1478898	G	A	NA	NA	NA	-0.108	0.0599	0.0702	SAIGE	-0.108	0.0599	0.07139	SAIGE	PC(16:0;0-16:0;0)
101	Angina pectoris	CD33	rs2455069	A	G	-0.0014	0.0217	0.9488	-0.0158	0.0121	0.189	SAIGE	-0.0124	0.0106	0.2412	FinnGen_SAIGE_Meta	TAG(52:5;0), TAG(54:6;0), Tot TAG
102	Arterial embolism and thrombosis	CD33	rs2455069	A	G	0.1538	0.0881	0.08086	0.0562	0.0473	0.235	SAIGE	0.078	0.0417	0.06112	FinnGen_SAIGE_Meta	TAG(52:5;0), TAG(54:6;0), Tot TAG
103	Arterial stiffness	CD33	rs2455069	A	G	NA	NA	NA	0.00974492	0.0153251	0.524856	This study	NA	NA	NA	NA	TAG(52:5;0), TAG(54:6;0), Tot TAG
104	Atherosclerosis	CD33	rs2455069	A	G	0.0003	0.0331	0.9934	0.0194	0.0397	0.625	SAIGE	0.0081	0.0254	0.7491	FinnGen_SAIGE_Meta	TAG(52:5;0), TAG(54:6;0), Tot TAG
105	Atrial fibrillation and flutter	CD33	rs2455069	A	G	0.0265	0.0233	0.2559	-0.00698	0.0125	0.577	SAIGE	0.0005	0.011	0.9636	FinnGen_SAIGE_Meta	TAG(52:5;0), TAG(54:6;0), Tot TAG
106	Augmentation index	CD33	rs2455069	A	G	NA	NA	NA	-0.0500832	0.0907149	0.58089	This study	NA	NA	NA	NA	TAG(52:5;0), TAG(54:6;0), Tot TAG
107	AV-block	CD33	rs2455069	A	G	0.1396	0.0563	0.01305	0.0333	0.0311	0.285	SAIGE	0.0582	0.0272	0.03266	FinnGen_SAIGE_Meta	TAG(52:5;0), TAG(54:6;0), Tot TAG
108	Cardiac arrest	CD33	rs2455069	A	G	-0.0214	0.0817	0.7934	-0.0281	0.047	0.55	SAIGE	-0.0264	0.0407	0.5164	FinnGen_SAIGE_Meta	TAG(52:5;0), TAG(54:6;0), Tot TAG
109	Cardiomyopathy	CD33	rs2455069	A	G	-0.097	0.0494	0.04965	-0.0304	0.0408	0.456	SAIGE	-0.0574	0.0315	0.06802	FinnGen_SAIGE_Meta	TAG(52:5;0), TAG(54:6;0), Tot TAG
110	Carotid intima media thickness	CD33	rs2455069	A	G	NA	NA	NA	-0.102464	1.40239	0.941756	This study	NA	NA	NA	NA	TAG(52:5;0), TAG(54:6;0), Tot TAG
111	Cerebrovascular diseases	CD33	rs2455069	A	G	-0.007	0.0211	0.7398	-0.0156	0.0157	0.319	SAIGE	-0.0125	0.0126	0.3196	FinnGen_SAIGE_Meta	TAG(52:5;0), TAG(54:6;0), Tot TAG
112	Coronary atherosclerosis	CD33	rs2455069	A	G	-0.0038	0.0204	0.8538	-0.0122	0.0111	0.269	SAIGE	-0.0103	0.0098	0.2917	FinnGen_SAIGE_Meta	TAG(52:5;0), TAG(54:6;0), Tot TAG
113	Heart failure	CD33	rs2455069	A	G	0.0113	0.0529	0.8313	-0.0403	0.0223	0.0703	SAIGE	-0.0325	0.0205	0.1136	FinnGen_SAIGE_Meta	TAG(52:5;0), TAG(54:6;0), Tot TAG
114	Hypertension	CD33	rs2455069	A	G	0.0017	0.0139	0.9018	-0.00199	0.00648	0.758	SAIGE	-0.0013	0.0059	0.8207	FinnGen_SAIGE_Meta	TAG(52:5;0), TAG(54:6;0), Tot TAG
115	Hypertensive Heart Disease	CD33	rs2455069	A	G	0.0332	0.0395	0.4005	0.00599	0.0348	0.863	SAIGE	0.0179	0.0261	0.4935	FinnGen_SAIGE_Meta	TAG(52:5;0), TAG(54:6;0), Tot TAG
116	Intracerebral haemmorrhage	CD33	rs2455069	A	G	0.0629	0.0574	0.2732	0.0619	0.0543	0.254	SAIGE	0.0624	0.0394	0.1138	FinnGen_SAIGE_Meta	TAG(52:5;0), TAG(54:6;0), Tot TAG
117	Ischaemic heart disease	CD33	rs2455069	A	G	-0.0024	0.0174	0.8892	-0.0134	0.00905	0.139	SAIGE	-0.0111	0.008	0.1684	FinnGen_SAIGE_Meta	TAG(52:5;0), TAG(54:6;0), Tot TAG
118	Major coronary heart disease event	CD33	rs2455069	A	G	0.0025	0.0206	0.9053	-0.000277412	0.000389617	0.476458	Neale_lab	-0.0003	0.0004	0.479	FinnGen_Neale_lab_Meta	TAG(52:5;0), TAG(54:6;0), Tot TAG
119	Myocardial infarction	CD33	rs2455069	A	G	-0.0013	0.0269	0.9614	-0.0135	0.014	0.334	SAIGE	-0.0109	0.0124	0.3801	FinnGen_SAIGE_Meta	TAG(52:5;0), TAG(54:6;0), Tot TAG
120	Peripheral artery disease	CD33	rs2455069	A	G	0.0225	0.0317	0.4776	0.00497	0.0231	0.83	SAIGE	0.0111	0.0187	0.5539	FinnGen_SAIGE_Meta	TAG(52:5;0), TAG(54:6;0), Tot TAG
121	Peripheral atherosclerosis	CD33	rs2455069	A	G	-0.0066	0.0347	0.8488	2.39995e-05	8.88108e-05	0.786982	Neale_lab	0	0.0001	0.7873	FinnGen_Neale_lab_Meta	TAG(52:5;0), TAG(54:6;0), Tot TAG
122	Stroke	CD33	rs2455069	A	G	-0.0214	0.0202	0.2896	-0.000243734	0.000306754	0.426871	Neale_lab	-0.0002	0.0003	0.4175	FinnGen_Neale_lab_Meta	TAG(52:5;0), TAG(54:6;0), Tot TAG
123	Subarachnoid haemmorrhage	CD33	rs2455069	A	G	-0.017	0.0614	0.7817	0.0229	0.0502	0.648	SAIGE	0.0069	0.0389	0.8588	FinnGen_SAIGE_Meta	TAG(52:5;0), TAG(54:6;0), Tot TAG
124	Transient ischemic attack	CD33	rs2455069	A	G	-0.0383	0.0266	0.1494	0.00535	0.0311	0.863	SAIGE	-0.0199	0.0202	0.3259	FinnGen_SAIGE_Meta	TAG(52:5;0), TAG(54:6;0), Tot TAG
125	Venous thromboembolism	CD33	rs2455069	A	G	0.0049	0.0266	0.8527	0.088	0.0606	0.147	SAIGE	0.0183	0.0244	0.4518	FinnGen_SAIGE_Meta	TAG(52:5;0), TAG(54:6;0), Tot TAG
126	Angina pectoris	COL5A1	rs146717710	C	T	0.0244	0.1046	0.8158	-0.0634	0.0658	0.335	SAIGE	-0.0385	0.0557	0.4893	FinnGen_SAIGE_Meta	PC(16:0;0-16:1;0)
127	Arterial embolism and thrombosis	COL5A1	rs146717710	C	T	0.2346	0.4362	0.5906	0.0248	0.259	0.924	SAIGE	0.0795	0.2227	0.7212	FinnGen_SAIGE_Meta	PC(16:0;0-16:1;0)
128	Arterial stiffness	COL5A1	rs146717710	C	T	NA	NA	NA	-0.0235634	0.0824595	0.775064	This study	NA	NA	NA	NA	PC(16:0;0-16:1;0)
129	Atherosclerosis	COL5A1	rs146717710	C	T	-0.0162	0.1602	0.9195	0.141	0.216	0.513	SAIGE	0.0396	0.1287	0.7584	FinnGen_SAIGE_Meta	PC(16:0;0-16:1;0)
130	Atrial fibrillation and flutter	COL5A1	rs146717710	C	T	-0.1631	0.1123	0.1462	-0.00237	0.0683	0.972	SAIGE	-0.0458	0.0584	0.4328	FinnGen_SAIGE_Meta	PC(16:0;0-16:1;0)
131	Augmentation index	COL5A1	rs146717710	C	T	NA	NA	NA	0.207787	0.481468	0.666058	This study	NA	NA	NA	NA	PC(16:0;0-16:1;0)
132	AV-block	COL5A1	rs146717710	C	T	-0.1107	0.2793	0.6918	-0.23	0.171	0.178	SAIGE	-0.1975	0.1458	0.1757	FinnGen_SAIGE_Meta	PC(16:0;0-16:1;0)
133	Cardiac arrest	COL5A1	rs146717710	C	T	0.4349	0.3974	0.2737	-0.348	0.257	0.176	SAIGE	-0.1171	0.2158	0.5873	FinnGen_SAIGE_Meta	PC(16:0;0-16:1;0)
134	Cardiomyopathy	COL5A1	rs146717710	C	T	0.0413	0.2385	0.8624	-0.0551	0.222	0.804	SAIGE	-0.0103	0.1625	0.9492	FinnGen_SAIGE_Meta	PC(16:0;0-16:1;0)
135	Carotid intima media thickness	COL5A1	rs146717710	C	T	NA	NA	NA	-2.46315	7.3427	0.737285	This study	NA	NA	NA	NA	PC(16:0;0-16:1;0)
136	Cerebrovascular diseases	COL5A1	rs146717710	C	T	0.2876	0.1016	0.004644	0.187	0.0852	0.0281	SAIGE	0.2285	0.0653	0.0004641	FinnGen_SAIGE_Meta	PC(16:0;0-16:1;0)
137	Coronary atherosclerosis	COL5A1	rs146717710	C	T	0.172	0.0959	0.07274	-0.0455	0.0604	0.451	SAIGE	0.0163	0.0511	0.7502	FinnGen_SAIGE_Meta	PC(16:0;0-16:1;0)
138	Heart failure	COL5A1	rs146717710	C	T	-0.0152	0.2534	0.9521	-0.264	0.122	0.0302	SAIGE	-0.2172	0.1099	0.04818	FinnGen_SAIGE_Meta	PC(16:0;0-16:1;0)
139	Hypertension	COL5A1	rs146717710	C	T	-0.0358	0.0676	0.5969	0.0264	0.0353	0.454	SAIGE	0.0131	0.0313	0.6761	FinnGen_SAIGE_Meta	PC(16:0;0-16:1;0)
140	Hypertensive Heart Disease	COL5A1	rs146717710	C	T	-0.1604	0.1862	0.3891	0.0894	0.19	0.638	SAIGE	-0.038	0.133	0.7749	FinnGen_SAIGE_Meta	PC(16:0;0-16:1;0)
141	Intracerebral haemmorrhage	COL5A1	rs146717710	C	T	-0.0226	0.2895	0.9377	-0.327	0.296	0.271	SAIGE	-0.1714	0.207	0.4075	FinnGen_SAIGE_Meta	PC(16:0;0-16:1;0)
142	Ischaemic heart disease	COL5A1	rs146717710	C	T	0.0608	0.0826	0.4615	-0.0687	0.0494	0.164	SAIGE	-0.0346	0.0424	0.4147	FinnGen_SAIGE_Meta	PC(16:0;0-16:1;0)
143	Major coronary heart disease event	COL5A1	rs146717710	C	T	0.0518	0.0977	0.5961	NA	NA	NA	NA	0.0518	0.0977	0.596	FinnGen	PC(16:0;0-16:1;0)
144	Myocardial infarction	COL5A1	rs146717710	C	T	0.1378	0.1281	0.282	0.00293	0.0761	0.969	SAIGE	0.0381	0.0654	0.5602	FinnGen_SAIGE_Meta	PC(16:0;0-16:1;0)
145	Peripheral artery disease	COL5A1	rs146717710	C	T	0.1233	0.1541	0.4237	-0.113	0.126	0.37	SAIGE	-0.0183	0.0975	0.851	FinnGen_SAIGE_Meta	PC(16:0;0-16:1;0)
146	Peripheral atherosclerosis	COL5A1	rs146717710	C	T	0.0738	0.1714	0.6667	NA	NA	NA	NA	0.0738	0.1714	0.6668	FinnGen	PC(16:0;0-16:1;0)
147	Stroke	COL5A1	rs146717710	C	T	0.1718	0.0969	0.07629	NA	NA	NA	NA	0.1718	0.0969	0.07624	FinnGen	PC(16:0;0-16:1;0)
148	Subarachnoid haemmorrhage	COL5A1	rs146717710	C	T	-0.1435	0.3037	0.6365	-0.0182	0.272	0.947	SAIGE	-0.074	0.2026	0.7151	FinnGen_SAIGE_Meta	PC(16:0;0-16:1;0)
149	Transient ischemic attack	COL5A1	rs146717710	C	T	0.0751	0.1285	0.5587	0.13	0.17	0.442	SAIGE	0.0951	0.1025	0.3537	FinnGen_SAIGE_Meta	PC(16:0;0-16:1;0)
150	Venous thromboembolism	COL5A1	rs146717710	C	T	0.0153	0.131	0.9068	-0.189	0.33	0.566	SAIGE	-0.0125	0.1218	0.9182	FinnGen_SAIGE_Meta	PC(16:0;0-16:1;0)
151	Angina pectoris	DDX43	rs543895501	C	T	0.0167	0.1062	0.8752	-0.115	0.171	0.504	SAIGE	-0.02	0.0902	0.8249	FinnGen_SAIGE_Meta	Tot LPC
152	Arterial embolism and thrombosis	DDX43	rs543895501	C	T	-0.4831	0.4302	0.2615	-0.693	0.672	0.302	SAIGE	-0.5441	0.3623	0.1332	FinnGen_SAIGE_Meta	Tot LPC
153	Arterial stiffness	DDX43	rs543895501	C	T	NA	NA	NA	0.00144269	0.0641674	0.982063	This study	NA	NA	NA	NA	Tot LPC
154	Atherosclerosis	DDX43	rs543895501	C	T	-0.0162	0.1636	0.9211	0.26	0.563	0.644	SAIGE	0.0053	0.1571	0.9731	FinnGen_SAIGE_Meta	Tot LPC
155	Atrial fibrillation and flutter	DDX43	rs543895501	C	T	-0.0776	0.1169	0.5066	-0.187	0.178	0.293	SAIGE	-0.1106	0.0977	0.2578	FinnGen_SAIGE_Meta	Tot LPC
156	Augmentation index	DDX43	rs543895501	C	T	NA	NA	NA	-0.0329734	0.381122	0.931057	This study	NA	NA	NA	NA	Tot LPC
157	AV-block	DDX43	rs543895501	C	T	-0.3241	0.2851	0.2556	-0.16	0.437	0.714	SAIGE	-0.2751	0.2388	0.2493	FinnGen_SAIGE_Meta	Tot LPC
158	Cardiac arrest	DDX43	rs543895501	C	T	-0.0711	0.4078	0.8616	0.859	0.665	0.196	SAIGE	0.1831	0.3476	0.5984	FinnGen_SAIGE_Meta	Tot LPC
159	Cardiomyopathy	DDX43	rs543895501	C	T	-0.3458	0.2405	0.1505	0.193	0.585	0.741	SAIGE	-0.2679	0.2224	0.2284	FinnGen_SAIGE_Meta	Tot LPC
160	Carotid intima media thickness	DDX43	rs543895501	C	T	NA	NA	NA	-1.61315	5.81006	0.781285	This study	NA	NA	NA	NA	Tot LPC
161	Cerebrovascular diseases	DDX43	rs543895501	C	T	0.1486	0.1042	0.1538	-0.483	0.224	0.0311	SAIGE	0.0362	0.0945	0.7013	FinnGen_SAIGE_Meta	Tot LPC
162	Coronary atherosclerosis	DDX43	rs543895501	C	T	-0.0288	0.0997	0.7727	0.0318	0.156	0.839	SAIGE	-0.0112	0.084	0.8937	FinnGen_SAIGE_Meta	Tot LPC
163	Heart failure	DDX43	rs543895501	C	T	-0.0323	0.2607	0.9013	0.612	0.319	0.0546	SAIGE	0.2257	0.2019	0.2635	FinnGen_SAIGE_Meta	Tot LPC
164	Hypertension	DDX43	rs543895501	C	T	-0.0816	0.0678	0.2284	0.0947	0.0921	0.304	SAIGE	-0.0196	0.0546	0.7191	FinnGen_SAIGE_Meta	Tot LPC
165	Hypertensive Heart Disease	DDX43	rs543895501	C	T	-0.1033	0.1942	0.595	-0.35	0.5	0.484	SAIGE	-0.1356	0.181	0.4537	FinnGen_SAIGE_Meta	Tot LPC
166	Intracerebral haemmorrhage	DDX43	rs543895501	C	T	-0.0578	0.2838	0.8385	0.52	0.777	0.503	SAIGE	0.0102	0.2666	0.9694	FinnGen_SAIGE_Meta	Tot LPC
167	Ischaemic heart disease	DDX43	rs543895501	C	T	0.0054	0.0851	0.9491	0.0113	0.128	0.93	SAIGE	0.0072	0.0709	0.919	FinnGen_SAIGE_Meta	Tot LPC
168	Major coronary heart disease event	DDX43	rs543895501	C	T	0.0496	0.1009	0.623	-0.0017859	0.00568756	0.753521	Neale_lab	-0.0016	0.0057	0.7746	FinnGen_Neale_lab_Meta	Tot LPC
169	Myocardial infarction	DDX43	rs543895501	C	T	0.0358	0.1341	0.7893	-0.411	0.2	0.0402	SAIGE	-0.1028	0.1114	0.3562	FinnGen_SAIGE_Meta	Tot LPC
170	Peripheral artery disease	DDX43	rs543895501	C	T	-0.1484	0.1571	0.3451	-0.0022	0.331	0.995	SAIGE	-0.1215	0.1419	0.3919	FinnGen_SAIGE_Meta	Tot LPC
171	Peripheral atherosclerosis	DDX43	rs543895501	C	T	-0.0169	0.1742	0.9229	0.000177874	0.00129644	0.890872	Neale_lab	0.0002	0.0013	0.8917	FinnGen_Neale_lab_Meta	Tot LPC
172	Stroke	DDX43	rs543895501	C	T	0.081	0.0999	0.4171	-0.0111984	0.00447791	0.012391	Neale_lab	-0.011	0.0045	0.01385	FinnGen_Neale_lab_Meta	Tot LPC
173	Subarachnoid haemmorrhage	DDX43	rs543895501	C	T	-0.1389	0.3011	0.6445	-0.726	0.733	0.322	SAIGE	-0.2237	0.2785	0.4219	FinnGen_SAIGE_Meta	Tot LPC
174	Transient ischemic attack	DDX43	rs543895501	C	T	-0.1022	0.1308	0.4348	-0.449	0.445	0.312	SAIGE	-0.1298	0.1255	0.3011	FinnGen_SAIGE_Meta	Tot LPC
175	Venous thromboembolism	DDX43	rs543895501	C	T	-0.0219	0.1319	0.8681	-0.204	0.879	0.817	SAIGE	-0.0259	0.1304	0.8425	FinnGen_SAIGE_Meta	Tot LPC
176	Angina pectoris	DHRS12	rs512948	T	C	0.0007	0.0252	0.979	0.00555	0.0172	0.747	SAIGE	0.004	0.0142	0.7778	FinnGen_SAIGE_Meta	LPE(18:2;0)
177	Arterial embolism and thrombosis	DHRS12	rs512948	T	C	-0.1086	0.1027	0.2902	0.0715	0.0677	0.291	SAIGE	0.0169	0.0565	0.7643	FinnGen_SAIGE_Meta	LPE(18:2;0)
178	Arterial stiffness	DHRS12	rs512948	T	C	NA	NA	NA	0.0409509	0.0219481	0.0620702	This study	NA	NA	NA	NA	LPE(18:2;0)
179	Atherosclerosis	DHRS12	rs512948	T	C	-0.0351	0.0386	0.3634	-0.0292	0.0567	0.606	SAIGE	-0.0332	0.0319	0.2977	FinnGen_SAIGE_Meta	LPE(18:2;0)
180	Atrial fibrillation and flutter	DHRS12	rs512948	T	C	-0.012	0.0273	0.6608	-0.00454	0.0179	0.8	SAIGE	-0.0068	0.015	0.6505	FinnGen_SAIGE_Meta	LPE(18:2;0)
181	Augmentation index	DHRS12	rs512948	T	C	NA	NA	NA	-0.171171	0.130377	0.189233	This study	NA	NA	NA	NA	LPE(18:2;0)
182	AV-block	DHRS12	rs512948	T	C	0.0333	0.065	0.6085	0.0472	0.0446	0.29	SAIGE	0.0428	0.0368	0.245	FinnGen_SAIGE_Meta	LPE(18:2;0)
183	Cardiac arrest	DHRS12	rs512948	T	C	-0.049	0.0943	0.6033	0.00386	0.0673	0.954	SAIGE	-0.014	0.0548	0.7986	FinnGen_SAIGE_Meta	LPE(18:2;0)
184	Cardiomyopathy	DHRS12	rs512948	T	C	-0.1329	0.0576	0.02116	0.011	0.0583	0.851	SAIGE	-0.0618	0.041	0.1314	FinnGen_SAIGE_Meta	LPE(18:2;0)
185	Carotid intima media thickness	DHRS12	rs512948	T	C	NA	NA	NA	-0.518134	2.01172	0.796751	This study	NA	NA	NA	NA	LPE(18:2;0)
186	Cerebrovascular diseases	DHRS12	rs512948	T	C	-0.0133	0.0247	0.5901	0.00231	0.0224	0.918	SAIGE	-0.0047	0.0166	0.7754	FinnGen_SAIGE_Meta	LPE(18:2;0)
187	Coronary atherosclerosis	DHRS12	rs512948	T	C	-0.0006	0.0237	0.9783	-0.017	0.0158	0.284	SAIGE	-0.012	0.0131	0.3632	FinnGen_SAIGE_Meta	LPE(18:2;0)
188	Heart failure	DHRS12	rs512948	T	C	-0.0149	0.0617	0.8087	-0.0842	0.0319	0.00827	SAIGE	-0.0696	0.0283	0.01407	FinnGen_SAIGE_Meta	LPE(18:2;0)
189	Hypertension	DHRS12	rs512948	T	C	0.007	0.0162	0.6681	-0.0166	0.00927	0.0736	SAIGE	-0.0108	0.008	0.1804	FinnGen_SAIGE_Meta	LPE(18:2;0)
190	Hypertensive Heart Disease	DHRS12	rs512948	T	C	0.0015	0.0457	0.9745	-0.048	0.0497	0.335	SAIGE	-0.0212	0.0336	0.529	FinnGen_SAIGE_Meta	LPE(18:2;0)
191	Intracerebral haemmorrhage	DHRS12	rs512948	T	C	-0.0576	0.0672	0.3913	-0.124	0.0776	0.111	SAIGE	-0.0861	0.0508	0.09026	FinnGen_SAIGE_Meta	LPE(18:2;0)
192	Ischaemic heart disease	DHRS12	rs512948	T	C	-0.0012	0.0203	0.9521	-0.012	0.0129	0.356	SAIGE	-0.0089	0.0109	0.414	FinnGen_SAIGE_Meta	LPE(18:2;0)
193	Major coronary heart disease event	DHRS12	rs512948	T	C	-0.0303	0.024	0.2067	-7.42912e-05	0.000556305	0.893763	Neale_lab	-0.0001	0.0006	0.8706	FinnGen_Neale_lab_Meta	LPE(18:2;0)
194	Myocardial infarction	DHRS12	rs512948	T	C	-0.028	0.0314	0.3725	-0.0224	0.02	0.264	SAIGE	-0.024	0.0169	0.1545	FinnGen_SAIGE_Meta	LPE(18:2;0)
195	Peripheral artery disease	DHRS12	rs512948	T	C	-0.0505	0.037	0.1729	0.00465	0.0331	0.888	SAIGE	-0.0199	0.0247	0.4206	FinnGen_SAIGE_Meta	LPE(18:2;0)
196	Peripheral atherosclerosis	DHRS12	rs512948	T	C	-0.0453	0.0402	0.2607	7.96779e-05	0.000126806	0.529779	Neale_lab	0.0001	0.0001	0.5326	FinnGen_Neale_lab_Meta	LPE(18:2;0)
197	Stroke	DHRS12	rs512948	T	C	0.0027	0.0236	0.91	-0.000208835	0.000437991	0.633504	Neale_lab	-0.0002	0.0004	0.6348	FinnGen_Neale_lab_Meta	LPE(18:2;0)
198	Subarachnoid haemmorrhage	DHRS12	rs512948	T	C	0.0319	0.0718	0.6566	-0.113	0.0717	0.117	SAIGE	-0.0407	0.0507	0.423	FinnGen_SAIGE_Meta	LPE(18:2;0)
199	Transient ischemic attack	DHRS12	rs512948	T	C	0.0103	0.031	0.7404	0.0127	0.0444	0.775	SAIGE	0.0111	0.0254	0.6627	FinnGen_SAIGE_Meta	LPE(18:2;0)
200	Venous thromboembolism	DHRS12	rs512948	T	C	0.0616	0.0311	0.04777	-0.0164	0.0867	0.85	SAIGE	0.0527	0.0293	0.07178	FinnGen_SAIGE_Meta	LPE(18:2;0)
201	Angina pectoris	FADS2	rs28456	A	G	-0.0378	0.0215	0.07843	-0.0162	0.0128	0.207	SAIGE	-0.0219	0.011	0.04694	FinnGen_SAIGE_Meta	CE(16:0;0), CE(20:4;0), CE(20:5;0), CE(22:6;0), LPC(20:4;0), LPE(18:2;0), LPE(20:4;0), PC(16:0;0-18:2;0), PC(16:0;0-20:4;0), PC(16:0;0-20:5;0), PC(16:0;0-22:4;0), PC(16:0;0-22:5;0), PC(16:1;0-18:2;0), PC(17:0;0-20:4;0), PC(18:0;0-18:2;0), PC(18:0;0-20:2;0), PC(18:0;0-20:4;0), PC(18:0;0-20:5;0), PC(18:0;0-22:5;0), PC(18:1;0-18:2;0), PC(18:1;0-20:4;0), PC-O(16:0;0-20:3;0), PC-O(16:0;0-20:4;0), PC-O…
202	Arterial embolism and thrombosis	FADS2	rs28456	A	G	-0.1947	0.0873	0.02578	-0.148	0.0503	0.00321	SAIGE	-0.1596	0.0436	0.0002494	FinnGen_SAIGE_Meta	CE(16:0;0), CE(20:4;0), CE(20:5;0), CE(22:6;0), LPC(20:4;0), LPE(18:2;0), LPE(20:4;0), PC(16:0;0-18:2;0), PC(16:0;0-20:4;0), PC(16:0;0-20:5;0), PC(16:0;0-22:4;0), PC(16:0;0-22:5;0), PC(16:1;0-18:2;0), PC(17:0;0-20:4;0), PC(18:0;0-18:2;0), PC(18:0;0-20:2;0), PC(18:0;0-20:4;0), PC(18:0;0-20:5;0), PC(18:0;0-22:5;0), PC(18:1;0-18:2;0), PC(18:1;0-20:4;0), PC-O(16:0;0-20:3;0), PC-O(16:0;0-20:4;0), PC-O…
203	Arterial stiffness	FADS2	rs28456	A	G	NA	NA	NA	0.0048949	0.016342	0.764538	This study	NA	NA	NA	NA	CE(16:0;0), CE(20:4;0), CE(20:5;0), CE(22:6;0), LPC(20:4;0), LPE(18:2;0), LPE(20:4;0), PC(16:0;0-18:2;0), PC(16:0;0-20:4;0), PC(16:0;0-20:5;0), PC(16:0;0-22:4;0), PC(16:0;0-22:5;0), PC(16:1;0-18:2;0), PC(17:0;0-20:4;0), PC(18:0;0-18:2;0), PC(18:0;0-20:2;0), PC(18:0;0-20:4;0), PC(18:0;0-20:5;0), PC(18:0;0-22:5;0), PC(18:1;0-18:2;0), PC(18:1;0-20:4;0), PC-O(16:0;0-20:3;0), PC-O(16:0;0-20:4;0), PC-O…
204	Atherosclerosis	FADS2	rs28456	A	G	-0.0841	0.0328	0.01044	-0.0374	0.0421	0.374	SAIGE	-0.0665	0.0259	0.01021	FinnGen_SAIGE_Meta	CE(16:0;0), CE(20:4;0), CE(20:5;0), CE(22:6;0), LPC(20:4;0), LPE(18:2;0), LPE(20:4;0), PC(16:0;0-18:2;0), PC(16:0;0-20:4;0), PC(16:0;0-20:5;0), PC(16:0;0-22:4;0), PC(16:0;0-22:5;0), PC(16:1;0-18:2;0), PC(17:0;0-20:4;0), PC(18:0;0-18:2;0), PC(18:0;0-20:2;0), PC(18:0;0-20:4;0), PC(18:0;0-20:5;0), PC(18:0;0-22:5;0), PC(18:1;0-18:2;0), PC(18:1;0-20:4;0), PC-O(16:0;0-20:3;0), PC-O(16:0;0-20:4;0), PC-O…
205	Atrial fibrillation and flutter	FADS2	rs28456	A	G	-0.0217	0.0233	0.3523	-0.027	0.0133	0.0426	SAIGE	-0.0257	0.0116	0.0261	FinnGen_SAIGE_Meta	CE(16:0;0), CE(20:4;0), CE(20:5;0), CE(22:6;0), LPC(20:4;0), LPE(18:2;0), LPE(20:4;0), PC(16:0;0-18:2;0), PC(16:0;0-20:4;0), PC(16:0;0-20:5;0), PC(16:0;0-22:4;0), PC(16:0;0-22:5;0), PC(16:1;0-18:2;0), PC(17:0;0-20:4;0), PC(18:0;0-18:2;0), PC(18:0;0-20:2;0), PC(18:0;0-20:4;0), PC(18:0;0-20:5;0), PC(18:0;0-22:5;0), PC(18:1;0-18:2;0), PC(18:1;0-20:4;0), PC-O(16:0;0-20:3;0), PC-O(16:0;0-20:4;0), PC-O…
206	Augmentation index	FADS2	rs28456	A	G	NA	NA	NA	-0.0850732	0.096502	0.37802	This study	NA	NA	NA	NA	CE(16:0;0), CE(20:4;0), CE(20:5;0), CE(22:6;0), LPC(20:4;0), LPE(18:2;0), LPE(20:4;0), PC(16:0;0-18:2;0), PC(16:0;0-20:4;0), PC(16:0;0-20:5;0), PC(16:0;0-22:4;0), PC(16:0;0-22:5;0), PC(16:1;0-18:2;0), PC(17:0;0-20:4;0), PC(18:0;0-18:2;0), PC(18:0;0-20:2;0), PC(18:0;0-20:4;0), PC(18:0;0-20:5;0), PC(18:0;0-22:5;0), PC(18:1;0-18:2;0), PC(18:1;0-20:4;0), PC-O(16:0;0-20:3;0), PC-O(16:0;0-20:4;0), PC-O…
207	AV-block	FADS2	rs28456	A	G	-0.0785	0.0553	0.1557	-0.0149	0.0331	0.652	SAIGE	-0.0317	0.0284	0.2647	FinnGen_SAIGE_Meta	CE(16:0;0), CE(20:4;0), CE(20:5;0), CE(22:6;0), LPC(20:4;0), LPE(18:2;0), LPE(20:4;0), PC(16:0;0-18:2;0), PC(16:0;0-20:4;0), PC(16:0;0-20:5;0), PC(16:0;0-22:4;0), PC(16:0;0-22:5;0), PC(16:1;0-18:2;0), PC(17:0;0-20:4;0), PC(18:0;0-18:2;0), PC(18:0;0-20:2;0), PC(18:0;0-20:4;0), PC(18:0;0-20:5;0), PC(18:0;0-22:5;0), PC(18:1;0-18:2;0), PC(18:1;0-20:4;0), PC-O(16:0;0-20:3;0), PC-O(16:0;0-20:4;0), PC-O…
208	Cardiac arrest	FADS2	rs28456	A	G	-0.0208	0.0809	0.7974	-0.0425	0.05	0.396	SAIGE	-0.0365	0.0425	0.3908	FinnGen_SAIGE_Meta	CE(16:0;0), CE(20:4;0), CE(20:5;0), CE(22:6;0), LPC(20:4;0), LPE(18:2;0), LPE(20:4;0), PC(16:0;0-18:2;0), PC(16:0;0-20:4;0), PC(16:0;0-20:5;0), PC(16:0;0-22:4;0), PC(16:0;0-22:5;0), PC(16:1;0-18:2;0), PC(17:0;0-20:4;0), PC(18:0;0-18:2;0), PC(18:0;0-20:2;0), PC(18:0;0-20:4;0), PC(18:0;0-20:5;0), PC(18:0;0-22:5;0), PC(18:1;0-18:2;0), PC(18:1;0-20:4;0), PC-O(16:0;0-20:3;0), PC-O(16:0;0-20:4;0), PC-O…
209	Cardiomyopathy	FADS2	rs28456	A	G	0.0584	0.0492	0.2353	-0.00566	0.0434	0.896	SAIGE	0.0224	0.0325	0.4918	FinnGen_SAIGE_Meta	CE(16:0;0), CE(20:4;0), CE(20:5;0), CE(22:6;0), LPC(20:4;0), LPE(18:2;0), LPE(20:4;0), PC(16:0;0-18:2;0), PC(16:0;0-20:4;0), PC(16:0;0-20:5;0), PC(16:0;0-22:4;0), PC(16:0;0-22:5;0), PC(16:1;0-18:2;0), PC(17:0;0-20:4;0), PC(18:0;0-18:2;0), PC(18:0;0-20:2;0), PC(18:0;0-20:4;0), PC(18:0;0-20:5;0), PC(18:0;0-22:5;0), PC(18:1;0-18:2;0), PC(18:1;0-20:4;0), PC-O(16:0;0-20:3;0), PC-O(16:0;0-20:4;0), PC-O…
210	Carotid intima media thickness	FADS2	rs28456	A	G	NA	NA	NA	-1.16548	1.49087	0.434374	This study	NA	NA	NA	NA	CE(16:0;0), CE(20:4;0), CE(20:5;0), CE(22:6;0), LPC(20:4;0), LPE(18:2;0), LPE(20:4;0), PC(16:0;0-18:2;0), PC(16:0;0-20:4;0), PC(16:0;0-20:5;0), PC(16:0;0-22:4;0), PC(16:0;0-22:5;0), PC(16:1;0-18:2;0), PC(17:0;0-20:4;0), PC(18:0;0-18:2;0), PC(18:0;0-20:2;0), PC(18:0;0-20:4;0), PC(18:0;0-20:5;0), PC(18:0;0-22:5;0), PC(18:1;0-18:2;0), PC(18:1;0-20:4;0), PC-O(16:0;0-20:3;0), PC-O(16:0;0-20:4;0), PC-O…
211	Cerebrovascular diseases	FADS2	rs28456	A	G	0.0221	0.021	0.2919	-0.0227	0.0167	0.173	SAIGE	-0.0053	0.0131	0.6826	FinnGen_SAIGE_Meta	CE(16:0;0), CE(20:4;0), CE(20:5;0), CE(22:6;0), LPC(20:4;0), LPE(18:2;0), LPE(20:4;0), PC(16:0;0-18:2;0), PC(16:0;0-20:4;0), PC(16:0;0-20:5;0), PC(16:0;0-22:4;0), PC(16:0;0-22:5;0), PC(16:1;0-18:2;0), PC(17:0;0-20:4;0), PC(18:0;0-18:2;0), PC(18:0;0-20:2;0), PC(18:0;0-20:4;0), PC(18:0;0-20:5;0), PC(18:0;0-22:5;0), PC(18:1;0-18:2;0), PC(18:1;0-20:4;0), PC-O(16:0;0-20:3;0), PC-O(16:0;0-20:4;0), PC-O…
212	Coronary atherosclerosis	FADS2	rs28456	A	G	-0.051	0.0203	0.01184	-0.00381	0.0118	0.746	SAIGE	-0.0157	0.0102	0.1231	FinnGen_SAIGE_Meta	CE(16:0;0), CE(20:4;0), CE(20:5;0), CE(22:6;0), LPC(20:4;0), LPE(18:2;0), LPE(20:4;0), PC(16:0;0-18:2;0), PC(16:0;0-20:4;0), PC(16:0;0-20:5;0), PC(16:0;0-22:4;0), PC(16:0;0-22:5;0), PC(16:1;0-18:2;0), PC(17:0;0-20:4;0), PC(18:0;0-18:2;0), PC(18:0;0-20:2;0), PC(18:0;0-20:4;0), PC(18:0;0-20:5;0), PC(18:0;0-22:5;0), PC(18:1;0-18:2;0), PC(18:1;0-20:4;0), PC-O(16:0;0-20:3;0), PC-O(16:0;0-20:4;0), PC-O…
213	Heart failure	FADS2	rs28456	A	G	0.0016	0.0523	0.9754	-0.00414	0.0237	0.861	SAIGE	-0.0032	0.0216	0.8835	FinnGen_SAIGE_Meta	CE(16:0;0), CE(20:4;0), CE(20:5;0), CE(22:6;0), LPC(20:4;0), LPE(18:2;0), LPE(20:4;0), PC(16:0;0-18:2;0), PC(16:0;0-20:4;0), PC(16:0;0-20:5;0), PC(16:0;0-22:4;0), PC(16:0;0-22:5;0), PC(16:1;0-18:2;0), PC(17:0;0-20:4;0), PC(18:0;0-18:2;0), PC(18:0;0-20:2;0), PC(18:0;0-20:4;0), PC(18:0;0-20:5;0), PC(18:0;0-22:5;0), PC(18:1;0-18:2;0), PC(18:1;0-20:4;0), PC-O(16:0;0-20:3;0), PC-O(16:0;0-20:4;0), PC-O…
214	Hypertension	FADS2	rs28456	A	G	-0.0015	0.0139	0.9151	-0.00759	0.00689	0.271	SAIGE	-0.0064	0.0062	0.3007	FinnGen_SAIGE_Meta	CE(16:0;0), CE(20:4;0), CE(20:5;0), CE(22:6;0), LPC(20:4;0), LPE(18:2;0), LPE(20:4;0), PC(16:0;0-18:2;0), PC(16:0;0-20:4;0), PC(16:0;0-20:5;0), PC(16:0;0-22:4;0), PC(16:0;0-22:5;0), PC(16:1;0-18:2;0), PC(17:0;0-20:4;0), PC(18:0;0-18:2;0), PC(18:0;0-20:2;0), PC(18:0;0-20:4;0), PC(18:0;0-20:5;0), PC(18:0;0-22:5;0), PC(18:1;0-18:2;0), PC(18:1;0-20:4;0), PC-O(16:0;0-20:3;0), PC-O(16:0;0-20:4;0), PC-O…
215	Hypertensive Heart Disease	FADS2	rs28456	A	G	-0.0057	0.039	0.8835	0.0239	0.037	0.519	SAIGE	0.0099	0.0268	0.7129	FinnGen_SAIGE_Meta	CE(16:0;0), CE(20:4;0), CE(20:5;0), CE(22:6;0), LPC(20:4;0), LPE(18:2;0), LPE(20:4;0), PC(16:0;0-18:2;0), PC(16:0;0-20:4;0), PC(16:0;0-20:5;0), PC(16:0;0-22:4;0), PC(16:0;0-22:5;0), PC(16:1;0-18:2;0), PC(17:0;0-20:4;0), PC(18:0;0-18:2;0), PC(18:0;0-20:2;0), PC(18:0;0-20:4;0), PC(18:0;0-20:5;0), PC(18:0;0-22:5;0), PC(18:1;0-18:2;0), PC(18:1;0-20:4;0), PC-O(16:0;0-20:3;0), PC-O(16:0;0-20:4;0), PC-O…
216	Intracerebral haemmorrhage	FADS2	rs28456	A	G	0.015	0.0571	0.7927	0.0358	0.0577	0.535	SAIGE	0.0253	0.0406	0.5332	FinnGen_SAIGE_Meta	CE(16:0;0), CE(20:4;0), CE(20:5;0), CE(22:6;0), LPC(20:4;0), LPE(18:2;0), LPE(20:4;0), PC(16:0;0-18:2;0), PC(16:0;0-20:4;0), PC(16:0;0-20:5;0), PC(16:0;0-22:4;0), PC(16:0;0-22:5;0), PC(16:1;0-18:2;0), PC(17:0;0-20:4;0), PC(18:0;0-18:2;0), PC(18:0;0-20:2;0), PC(18:0;0-20:4;0), PC(18:0;0-20:5;0), PC(18:0;0-22:5;0), PC(18:1;0-18:2;0), PC(18:1;0-20:4;0), PC-O(16:0;0-20:3;0), PC-O(16:0;0-20:4;0), PC-O…
217	Ischaemic heart disease	FADS2	rs28456	A	G	-0.0567	0.0173	0.001016	-0.00938	0.00962	0.329	SAIGE	-0.0206	0.0084	0.01449	FinnGen_SAIGE_Meta	CE(16:0;0), CE(20:4;0), CE(20:5;0), CE(22:6;0), LPC(20:4;0), LPE(18:2;0), LPE(20:4;0), PC(16:0;0-18:2;0), PC(16:0;0-20:4;0), PC(16:0;0-20:5;0), PC(16:0;0-22:4;0), PC(16:0;0-22:5;0), PC(16:1;0-18:2;0), PC(17:0;0-20:4;0), PC(18:0;0-18:2;0), PC(18:0;0-20:2;0), PC(18:0;0-20:4;0), PC(18:0;0-20:5;0), PC(18:0;0-22:5;0), PC(18:1;0-18:2;0), PC(18:1;0-20:4;0), PC-O(16:0;0-20:3;0), PC-O(16:0;0-20:4;0), PC-O…
218	Major coronary heart disease event	FADS2	rs28456	A	G	-0.0373	0.0204	0.06837	-0.000467826	0.000415017	0.259639	Neale_lab	-0.0005	0.0004	0.2442	FinnGen_Neale_lab_Meta	CE(16:0;0), CE(20:4;0), CE(20:5;0), CE(22:6;0), LPC(20:4;0), LPE(18:2;0), LPE(20:4;0), PC(16:0;0-18:2;0), PC(16:0;0-20:4;0), PC(16:0;0-20:5;0), PC(16:0;0-22:4;0), PC(16:0;0-22:5;0), PC(16:1;0-18:2;0), PC(17:0;0-20:4;0), PC(18:0;0-18:2;0), PC(18:0;0-20:2;0), PC(18:0;0-20:4;0), PC(18:0;0-20:5;0), PC(18:0;0-22:5;0), PC(18:1;0-18:2;0), PC(18:1;0-20:4;0), PC-O(16:0;0-20:3;0), PC-O(16:0;0-20:4;0), PC-O…
219	Myocardial infarction	FADS2	rs28456	A	G	-0.0573	0.0267	0.03223	-0.0202	0.0149	0.174	SAIGE	-0.029	0.013	0.02577	FinnGen_SAIGE_Meta	CE(16:0;0), CE(20:4;0), CE(20:5;0), CE(22:6;0), LPC(20:4;0), LPE(18:2;0), LPE(20:4;0), PC(16:0;0-18:2;0), PC(16:0;0-20:4;0), PC(16:0;0-20:5;0), PC(16:0;0-22:4;0), PC(16:0;0-22:5;0), PC(16:1;0-18:2;0), PC(17:0;0-20:4;0), PC(18:0;0-18:2;0), PC(18:0;0-20:2;0), PC(18:0;0-20:4;0), PC(18:0;0-20:5;0), PC(18:0;0-22:5;0), PC(18:1;0-18:2;0), PC(18:1;0-20:4;0), PC-O(16:0;0-20:3;0), PC-O(16:0;0-20:4;0), PC-O…
220	Peripheral artery disease	FADS2	rs28456	A	G	-0.0772	0.0315	0.01417	-0.0683	0.0246	0.0055	SAIGE	-0.0717	0.0194	0.0002185	FinnGen_SAIGE_Meta	CE(16:0;0), CE(20:4;0), CE(20:5;0), CE(22:6;0), LPC(20:4;0), LPE(18:2;0), LPE(20:4;0), PC(16:0;0-18:2;0), PC(16:0;0-20:4;0), PC(16:0;0-20:5;0), PC(16:0;0-22:4;0), PC(16:0;0-22:5;0), PC(16:1;0-18:2;0), PC(17:0;0-20:4;0), PC(18:0;0-18:2;0), PC(18:0;0-20:2;0), PC(18:0;0-20:4;0), PC(18:0;0-20:5;0), PC(18:0;0-22:5;0), PC(18:1;0-18:2;0), PC(18:1;0-20:4;0), PC-O(16:0;0-20:3;0), PC-O(16:0;0-20:4;0), PC-O…
221	Peripheral atherosclerosis	FADS2	rs28456	A	G	-0.0909	0.0345	0.008349	-4.78505e-05	9.46005e-05	0.612986	Neale_lab	0	0.0001	0.6076	FinnGen_Neale_lab_Meta	CE(16:0;0), CE(20:4;0), CE(20:5;0), CE(22:6;0), LPC(20:4;0), LPE(18:2;0), LPE(20:4;0), PC(16:0;0-18:2;0), PC(16:0;0-20:4;0), PC(16:0;0-20:5;0), PC(16:0;0-22:4;0), PC(16:0;0-22:5;0), PC(16:1;0-18:2;0), PC(17:0;0-20:4;0), PC(18:0;0-18:2;0), PC(18:0;0-20:2;0), PC(18:0;0-20:4;0), PC(18:0;0-20:5;0), PC(18:0;0-22:5;0), PC(18:1;0-18:2;0), PC(18:1;0-20:4;0), PC-O(16:0;0-20:3;0), PC-O(16:0;0-20:4;0), PC-O…
222	Stroke	FADS2	rs28456	A	G	-0.0216	0.0201	0.282	-0.000366524	0.000326752	0.261982	Neale_lab	-0.0004	0.0003	0.2544	FinnGen_Neale_lab_Meta	CE(16:0;0), CE(20:4;0), CE(20:5;0), CE(22:6;0), LPC(20:4;0), LPE(18:2;0), LPE(20:4;0), PC(16:0;0-18:2;0), PC(16:0;0-20:4;0), PC(16:0;0-20:5;0), PC(16:0;0-22:4;0), PC(16:0;0-22:5;0), PC(16:1;0-18:2;0), PC(17:0;0-20:4;0), PC(18:0;0-18:2;0), PC(18:0;0-20:2;0), PC(18:0;0-20:4;0), PC(18:0;0-20:5;0), PC(18:0;0-22:5;0), PC(18:1;0-18:2;0), PC(18:1;0-20:4;0), PC-O(16:0;0-20:3;0), PC-O(16:0;0-20:4;0), PC-O…
223	Subarachnoid haemmorrhage	FADS2	rs28456	A	G	0.0217	0.0612	0.7235	0.0523	0.0534	0.328	SAIGE	0.0391	0.0402	0.3315	FinnGen_SAIGE_Meta	CE(16:0;0), CE(20:4;0), CE(20:5;0), CE(22:6;0), LPC(20:4;0), LPE(18:2;0), LPE(20:4;0), PC(16:0;0-18:2;0), PC(16:0;0-20:4;0), PC(16:0;0-20:5;0), PC(16:0;0-22:4;0), PC(16:0;0-22:5;0), PC(16:1;0-18:2;0), PC(17:0;0-20:4;0), PC(18:0;0-18:2;0), PC(18:0;0-20:2;0), PC(18:0;0-20:4;0), PC(18:0;0-20:5;0), PC(18:0;0-22:5;0), PC(18:1;0-18:2;0), PC(18:1;0-20:4;0), PC-O(16:0;0-20:3;0), PC-O(16:0;0-20:4;0), PC-O…
224	Transient ischemic attack	FADS2	rs28456	A	G	-0.0094	0.0264	0.7207	-0.0522	0.033	0.114	SAIGE	-0.0261	0.0206	0.2054	FinnGen_SAIGE_Meta	CE(16:0;0), CE(20:4;0), CE(20:5;0), CE(22:6;0), LPC(20:4;0), LPE(18:2;0), LPE(20:4;0), PC(16:0;0-18:2;0), PC(16:0;0-20:4;0), PC(16:0;0-20:5;0), PC(16:0;0-22:4;0), PC(16:0;0-22:5;0), PC(16:1;0-18:2;0), PC(17:0;0-20:4;0), PC(18:0;0-18:2;0), PC(18:0;0-20:2;0), PC(18:0;0-20:4;0), PC(18:0;0-20:5;0), PC(18:0;0-22:5;0), PC(18:1;0-18:2;0), PC(18:1;0-20:4;0), PC-O(16:0;0-20:3;0), PC-O(16:0;0-20:4;0), PC-O…
225	Venous thromboembolism	FADS2	rs28456	A	G	-0.0499	0.0265	0.05919	0.0515	0.0644	0.424	SAIGE	-0.0352	0.0245	0.1507	FinnGen_SAIGE_Meta	CE(16:0;0), CE(20:4;0), CE(20:5;0), CE(22:6;0), LPC(20:4;0), LPE(18:2;0), LPE(20:4;0), PC(16:0;0-18:2;0), PC(16:0;0-20:4;0), PC(16:0;0-20:5;0), PC(16:0;0-22:4;0), PC(16:0;0-22:5;0), PC(16:1;0-18:2;0), PC(17:0;0-20:4;0), PC(18:0;0-18:2;0), PC(18:0;0-20:2;0), PC(18:0;0-20:4;0), PC(18:0;0-20:5;0), PC(18:0;0-22:5;0), PC(18:1;0-18:2;0), PC(18:1;0-20:4;0), PC-O(16:0;0-20:3;0), PC-O(16:0;0-20:4;0), PC-O…
226	Angina pectoris	GALNT16	rs3902951	T	G	NA	NA	NA	0.047	0.0142	0.000909	SAIGE	0.047	0.0142	0.0009334	SAIGE	PE-O(18:1;0-18:2;0)
227	Arterial embolism and thrombosis	GALNT16	rs3902951	T	G	NA	NA	NA	-0.0523	0.0556	0.347	SAIGE	-0.0523	0.0556	0.3469	SAIGE	PE-O(18:1;0-18:2;0)
228	Arterial stiffness	GALNT16	rs3902951	T	G	NA	NA	NA	0.00470528	0.0180259	0.794071	This study	NA	NA	NA	NA	PE-O(18:1;0-18:2;0)
229	Atherosclerosis	GALNT16	rs3902951	T	G	NA	NA	NA	0.0236	0.0465	0.613	SAIGE	0.0236	0.0465	0.6118	SAIGE	PE-O(18:1;0-18:2;0)
230	Atrial fibrillation and flutter	GALNT16	rs3902951	T	G	NA	NA	NA	0.0176	0.0147	0.232	SAIGE	0.0176	0.0147	0.2312	SAIGE	PE-O(18:1;0-18:2;0)
231	Augmentation index	GALNT16	rs3902951	T	G	NA	NA	NA	0.285171	0.106969	0.00768374	This study	NA	NA	NA	NA	PE-O(18:1;0-18:2;0)
232	AV-block	GALNT16	rs3902951	T	G	NA	NA	NA	0.0086	0.0366	0.814	SAIGE	0.0086	0.0366	0.8142	SAIGE	PE-O(18:1;0-18:2;0)
233	Cardiac arrest	GALNT16	rs3902951	T	G	NA	NA	NA	-0.00489	0.0553	0.929	SAIGE	-0.0049	0.0553	0.9295	SAIGE	PE-O(18:1;0-18:2;0)
234	Cardiomyopathy	GALNT16	rs3902951	T	G	NA	NA	NA	-0.00159	0.0478	0.973	SAIGE	-0.0016	0.0478	0.9735	SAIGE	PE-O(18:1;0-18:2;0)
235	Carotid intima media thickness	GALNT16	rs3902951	T	G	NA	NA	NA	0.738417	1.64948	0.654399	This study	NA	NA	NA	NA	PE-O(18:1;0-18:2;0)
236	Cerebrovascular diseases	GALNT16	rs3902951	T	G	NA	NA	NA	0.00387	0.0184	0.833	SAIGE	0.0039	0.0184	0.8334	SAIGE	PE-O(18:1;0-18:2;0)
237	Coronary atherosclerosis	GALNT16	rs3902951	T	G	NA	NA	NA	0.0343	0.013	0.00838	SAIGE	0.0343	0.013	0.008328	SAIGE	PE-O(18:1;0-18:2;0)
238	Heart failure	GALNT16	rs3902951	T	G	NA	NA	NA	0.0152	0.0262	0.561	SAIGE	0.0152	0.0262	0.5618	SAIGE	PE-O(18:1;0-18:2;0)
239	Hypertension	GALNT16	rs3902951	T	G	NA	NA	NA	0.0134	0.0076	0.0768	SAIGE	0.0134	0.0076	0.07787	SAIGE	PE-O(18:1;0-18:2;0)
240	Hypertensive Heart Disease	GALNT16	rs3902951	T	G	NA	NA	NA	0.115	0.0409	0.00486	SAIGE	0.115	0.0409	0.004927	SAIGE	PE-O(18:1;0-18:2;0)
241	Intracerebral haemmorrhage	GALNT16	rs3902951	T	G	NA	NA	NA	-0.0628	0.0637	0.325	SAIGE	-0.0628	0.0637	0.3242	SAIGE	PE-O(18:1;0-18:2;0)
242	Ischaemic heart disease	GALNT16	rs3902951	T	G	NA	NA	NA	0.0305	0.0106	0.00404	SAIGE	0.0305	0.0106	0.00401	SAIGE	PE-O(18:1;0-18:2;0)
243	Major coronary heart disease event	GALNT16	rs3902951	T	G	NA	NA	NA	0.000694106	0.000457348	0.129097	Neale_lab	0.0007	0.0005	0.1289	Neale_lab	PE-O(18:1;0-18:2;0)
244	Myocardial infarction	GALNT16	rs3902951	T	G	NA	NA	NA	0.0502	0.0164	0.00224	SAIGE	0.0502	0.0164	0.002206	SAIGE	PE-O(18:1;0-18:2;0)
245	Peripheral artery disease	GALNT16	rs3902951	T	G	NA	NA	NA	0.0322	0.0272	0.236	SAIGE	0.0322	0.0272	0.2365	SAIGE	PE-O(18:1;0-18:2;0)
246	Peripheral atherosclerosis	GALNT16	rs3902951	T	G	NA	NA	NA	0.000155334	0.00010425	0.136219	Neale_lab	0	0.0002	0.7933	Neale_lab	PE-O(18:1;0-18:2;0)
247	Stroke	GALNT16	rs3902951	T	G	NA	NA	NA	-0.000137184	0.000360081	0.703218	Neale_lab	-0.0001	0.0004	0.7035	Neale_lab	PE-O(18:1;0-18:2;0)
248	Subarachnoid haemmorrhage	GALNT16	rs3902951	T	G	NA	NA	NA	0.0146	0.059	0.805	SAIGE	0.0146	0.059	0.8046	SAIGE	PE-O(18:1;0-18:2;0)
249	Transient ischemic attack	GALNT16	rs3902951	T	G	NA	NA	NA	-0.00513	0.0365	0.888	SAIGE	-0.0051	0.0365	0.8882	SAIGE	PE-O(18:1;0-18:2;0)
250	Venous thromboembolism	GALNT16	rs3902951	T	G	NA	NA	NA	-0.00117	0.0711	0.987	SAIGE	-0.0012	0.0711	0.9869	SAIGE	PE-O(18:1;0-18:2;0)
251	Angina pectoris	GATM	rs35861938	T	C	-0.017	0.0214	0.4272	-0.00353	0.0123	0.775	SAIGE	-0.0069	0.0107	0.5191	FinnGen_SAIGE_Meta	PC-O(18:2;0-18:1;0)
252	Arterial embolism and thrombosis	GATM	rs35861938	T	C	-0.0116	0.0866	0.8936	-0.0251	0.0485	0.605	SAIGE	-0.0219	0.0423	0.6052	FinnGen_SAIGE_Meta	PC-O(18:2;0-18:1;0)
253	Arterial stiffness	GATM	rs35861938	T	C	NA	NA	NA	0.00699844	0.0156681	0.655116	This study	NA	NA	NA	NA	PC-O(18:2;0-18:1;0)
254	Atherosclerosis	GATM	rs35861938	T	C	-0.0557	0.0326	0.0881	0.0381	0.0406	0.347	SAIGE	-0.0189	0.0254	0.4564	FinnGen_SAIGE_Meta	PC-O(18:2;0-18:1;0)
255	Atrial fibrillation and flutter	GATM	rs35861938	T	C	-0.018	0.0229	0.4335	0.0257	0.0128	0.0445	SAIGE	0.0153	0.0112	0.171	FinnGen_SAIGE_Meta	PC-O(18:2;0-18:1;0)
256	Augmentation index	GATM	rs35861938	T	C	NA	NA	NA	0.0574357	0.0933868	0.538541	This study	NA	NA	NA	NA	PC-O(18:2;0-18:1;0)
257	AV-block	GATM	rs35861938	T	C	-0.0031	0.0553	0.9554	0.000991	0.0319	0.975	SAIGE	0	0.0276	0.9991	FinnGen_SAIGE_Meta	PC-O(18:2;0-18:1;0)
258	Cardiac arrest	GATM	rs35861938	T	C	-0.0339	0.0797	0.6706	-0.0454	0.0482	0.346	SAIGE	-0.0423	0.0412	0.3048	FinnGen_SAIGE_Meta	PC-O(18:2;0-18:1;0)
259	Cardiomyopathy	GATM	rs35861938	T	C	-0.0124	0.0487	0.7986	-0.0312	0.0417	0.455	SAIGE	-0.0232	0.0317	0.463	FinnGen_SAIGE_Meta	PC-O(18:2;0-18:1;0)
260	Carotid intima media thickness	GATM	rs35861938	T	C	NA	NA	NA	0.574651	1.43466	0.688757	This study	NA	NA	NA	NA	PC-O(18:2;0-18:1;0)
261	Cerebrovascular diseases	GATM	rs35861938	T	C	-0.047	0.0208	0.02399	-0.00173	0.016	0.914	SAIGE	-0.0186	0.0127	0.1434	FinnGen_SAIGE_Meta	PC-O(18:2;0-18:1;0)
262	Coronary atherosclerosis	GATM	rs35861938	T	C	-0.0035	0.0201	0.8628	0.00527	0.0113	0.642	SAIGE	0.0032	0.0099	0.7481	FinnGen_SAIGE_Meta	PC-O(18:2;0-18:1;0)
263	Heart failure	GATM	rs35861938	T	C	-0.0963	0.0521	0.06425	-0.00636	0.0228	0.78	SAIGE	-0.0208	0.0209	0.319	FinnGen_SAIGE_Meta	PC-O(18:2;0-18:1;0)
264	Hypertension	GATM	rs35861938	T	C	-0.0236	0.0137	0.08438	0.0098	0.00663	0.139	SAIGE	0.0035	0.006	0.5618	FinnGen_SAIGE_Meta	PC-O(18:2;0-18:1;0)
265	Hypertensive Heart Disease	GATM	rs35861938	T	C	0.0133	0.0386	0.7294	0.0383	0.0356	0.283	SAIGE	0.0268	0.0262	0.3056	FinnGen_SAIGE_Meta	PC-O(18:2;0-18:1;0)
266	Intracerebral haemmorrhage	GATM	rs35861938	T	C	0.0366	0.0568	0.5185	-0.0275	0.0555	0.621	SAIGE	0.0038	0.0397	0.9236	FinnGen_SAIGE_Meta	PC-O(18:2;0-18:1;0)
267	Ischaemic heart disease	GATM	rs35861938	T	C	0.0021	0.0171	0.9038	0.00356	0.00926	0.7	SAIGE	0.0032	0.0081	0.6917	FinnGen_SAIGE_Meta	PC-O(18:2;0-18:1;0)
268	Major coronary heart disease event	GATM	rs35861938	T	C	-0.0069	0.0203	0.7337	0.000223552	0.000399068	0.575354	Neale_lab	0.0002	0.0004	0.5792	FinnGen_Neale_lab_Meta	PC-O(18:2;0-18:1;0)
269	Myocardial infarction	GATM	rs35861938	T	C	0.0006	0.0266	0.9826	-0.00502	0.0143	0.725	SAIGE	-0.0038	0.0126	0.7653	FinnGen_SAIGE_Meta	PC-O(18:2;0-18:1;0)
270	Peripheral artery disease	GATM	rs35861938	T	C	-0.0267	0.0313	0.3926	0.0306	0.0237	0.197	SAIGE	0.0097	0.0189	0.607	FinnGen_SAIGE_Meta	PC-O(18:2;0-18:1;0)
271	Peripheral atherosclerosis	GATM	rs35861938	T	C	-0.0624	0.0342	0.06757	-3.84244e-05	9.0965e-05	0.672727	Neale_lab	0	0.0001	0.6695	FinnGen_Neale_lab_Meta	PC-O(18:2;0-18:1;0)
272	Stroke	GATM	rs35861938	T	C	-0.0371	0.0199	0.06199	-0.000157663	0.000314195	0.615809	Neale_lab	-0.0002	0.0003	0.5944	FinnGen_Neale_lab_Meta	PC-O(18:2;0-18:1;0)
273	Subarachnoid haemmorrhage	GATM	rs35861938	T	C	-0.1543	0.0605	0.01081	-0.0728	0.0515	0.157	SAIGE	-0.107	0.0392	0.006341	FinnGen_SAIGE_Meta	PC-O(18:2;0-18:1;0)
274	Transient ischemic attack	GATM	rs35861938	T	C	-0.0367	0.0262	0.1608	-0.011	0.0318	0.729	SAIGE	-0.0263	0.0202	0.1932	FinnGen_SAIGE_Meta	PC-O(18:2;0-18:1;0)
275	Venous thromboembolism	GATM	rs35861938	T	C	-0.0003	0.0262	0.992	0.00144	0.0621	0.982	SAIGE	0	0.0241	0.9988	FinnGen_SAIGE_Meta	PC-O(18:2;0-18:1;0)
276	Angina pectoris	GLTPD2	rs79202680	G	T	-0.0577	0.0594	0.3315	0.04	0.0862	0.642	SAIGE	-0.0262	0.0489	0.5916	FinnGen_SAIGE_Meta	SM(34:0;2)
277	Arterial embolism and thrombosis	GLTPD2	rs79202680	G	T	-0.1163	0.2398	0.6275	0.383	0.341	0.261	SAIGE	0.0489	0.1962	0.8031	FinnGen_SAIGE_Meta	SM(34:0;2)
278	Arterial stiffness	GLTPD2	rs79202680	G	T	NA	NA	NA	-0.102384	0.113197	0.365747	This study	NA	NA	NA	NA	SM(34:0;2)
279	Atherosclerosis	GLTPD2	rs79202680	G	T	-0.3277	0.0919	0.00036	-0.0664	0.285	0.816	SAIGE	-0.3031	0.0875	0.0005297	FinnGen_SAIGE_Meta	SM(34:0;2)
280	Atrial fibrillation and flutter	GLTPD2	rs79202680	G	T	-0.0045	0.0646	0.945	-0.0821	0.0899	0.361	SAIGE	-0.0309	0.0525	0.5555	FinnGen_SAIGE_Meta	SM(34:0;2)
281	Augmentation index	GLTPD2	rs79202680	G	T	NA	NA	NA	0.2542	0.625164	0.684296	This study	NA	NA	NA	NA	SM(34:0;2)
282	AV-block	GLTPD2	rs79202680	G	T	-0.0997	0.1566	0.5242	-0.158	0.224	0.48	SAIGE	-0.1188	0.1283	0.3545	FinnGen_SAIGE_Meta	SM(34:0;2)
283	Cardiac arrest	GLTPD2	rs79202680	G	T	0.2295	0.2303	0.3189	-0.118	0.338	0.728	SAIGE	0.1193	0.1903	0.5307	FinnGen_SAIGE_Meta	SM(34:0;2)
284	Cardiomyopathy	GLTPD2	rs79202680	G	T	-0.1749	0.1355	0.1969	-0.147	0.294	0.618	SAIGE	-0.17	0.1231	0.1671	FinnGen_SAIGE_Meta	SM(34:0;2)
285	Carotid intima media thickness	GLTPD2	rs79202680	G	T	NA	NA	NA	-8.66069	9.58599	0.366287	This study	NA	NA	NA	NA	SM(34:0;2)
286	Cerebrovascular diseases	GLTPD2	rs79202680	G	T	0.018	0.0578	0.7547	-0.00148	0.113	0.99	SAIGE	0.014	0.0515	0.7862	FinnGen_SAIGE_Meta	SM(34:0;2)
287	Coronary atherosclerosis	GLTPD2	rs79202680	G	T	-0.0486	0.0558	0.3839	-0.0261	0.0793	0.742	SAIGE	-0.0411	0.0456	0.3672	FinnGen_SAIGE_Meta	SM(34:0;2)
288	Heart failure	GLTPD2	rs79202680	G	T	0.1216	0.1453	0.4028	0.0151	0.161	0.925	SAIGE	0.0738	0.1079	0.4939	FinnGen_SAIGE_Meta	SM(34:0;2)
289	Hypertension	GLTPD2	rs79202680	G	T	0.0702	0.0379	0.06364	-0.00546	0.0467	0.907	SAIGE	0.0402	0.0294	0.1724	FinnGen_SAIGE_Meta	SM(34:0;2)
290	Hypertensive Heart Disease	GLTPD2	rs79202680	G	T	-0.0105	0.1096	0.9239	0.0276	0.249	0.912	SAIGE	-0.0043	0.1003	0.9657	FinnGen_SAIGE_Meta	SM(34:0;2)
291	Intracerebral haemmorrhage	GLTPD2	rs79202680	G	T	0.0224	0.1562	0.8859	-0.414	0.393	0.292	SAIGE	-0.0371	0.1452	0.7981	FinnGen_SAIGE_Meta	SM(34:0;2)
292	Ischaemic heart disease	GLTPD2	rs79202680	G	T	-0.0135	0.0474	0.7763	-0.0443	0.0651	0.496	SAIGE	-0.0242	0.0383	0.5282	FinnGen_SAIGE_Meta	SM(34:0;2)
293	Major coronary heart disease event	GLTPD2	rs79202680	G	T	0.0024	0.0562	0.9665	-0.00130355	0.0028421	0.64648	Neale_lab	-0.0013	0.0028	0.6491	FinnGen_Neale_lab_Meta	SM(34:0;2)
294	Myocardial infarction	GLTPD2	rs79202680	G	T	0.0906	0.0734	0.2169	-0.0822	0.101	0.413	SAIGE	0.0309	0.0594	0.603	FinnGen_SAIGE_Meta	SM(34:0;2)
295	Peripheral artery disease	GLTPD2	rs79202680	G	T	-0.2593	0.0879	0.003168	0.000608	0.167	0.997	SAIGE	-0.2029	0.0778	0.009088	FinnGen_SAIGE_Meta	SM(34:0;2)
296	Peripheral atherosclerosis	GLTPD2	rs79202680	G	T	-0.3274	0.0958	0.0006344	0.000362682	0.000647838	0.575593	Neale_lab	0.0003	0.0006	0.5912	FinnGen_Neale_lab_Meta	SM(34:0;2)
297	Stroke	GLTPD2	rs79202680	G	T	-0.0509	0.0547	0.3521	0.00284433	0.00223764	0.203684	Neale_lab	0.0028	0.0022	0.2192	FinnGen_Neale_lab_Meta	SM(34:0;2)
298	Subarachnoid haemmorrhage	GLTPD2	rs79202680	G	T	0.001	0.164	0.995	-0.112	0.365	0.759	SAIGE	-0.018	0.1496	0.9043	FinnGen_SAIGE_Meta	SM(34:0;2)
299	Transient ischemic attack	GLTPD2	rs79202680	G	T	-0.0433	0.0722	0.5482	0.088	0.224	0.695	SAIGE	-0.0309	0.0687	0.6525	FinnGen_SAIGE_Meta	SM(34:0;2)
300	Venous thromboembolism	GLTPD2	rs79202680	G	T	-0.1223	0.0732	0.09469	0.198	0.44	0.653	SAIGE	-0.1137	0.0722	0.1154	FinnGen_SAIGE_Meta	SM(34:0;2)
301	Angina pectoris	KAZN	rs187163948	G	A	-0.0688	0.1045	0.5106	0.023	0.0647	0.722	SAIGE	-0.0024	0.055	0.9646	FinnGen_SAIGE_Meta	TAG(53:3;0)
302	Arterial embolism and thrombosis	KAZN	rs187163948	G	A	-0.4606	0.4253	0.2788	0.317	0.253	0.211	SAIGE	0.1138	0.2174	0.6009	FinnGen_SAIGE_Meta	TAG(53:3;0)
303	Arterial stiffness	KAZN	rs187163948	G	A	NA	NA	NA	0.143541	0.0835339	0.0857338	This study	NA	NA	NA	NA	TAG(53:3;0)
304	Atherosclerosis	KAZN	rs187163948	G	A	-0.1462	0.1619	0.3665	-0.0163	0.213	0.939	SAIGE	-0.0986	0.1289	0.4441	FinnGen_SAIGE_Meta	TAG(53:3;0)
305	Atrial fibrillation and flutter	KAZN	rs187163948	G	A	0.0613	0.1104	0.5789	0.025	0.0674	0.71	SAIGE	0.0349	0.0575	0.5446	FinnGen_SAIGE_Meta	TAG(53:3;0)
306	Augmentation index	KAZN	rs187163948	G	A	NA	NA	NA	0.191516	0.51072	0.70767	This study	NA	NA	NA	NA	TAG(53:3;0)
307	AV-block	KAZN	rs187163948	G	A	-0.5533	0.2822	0.04992	0.186	0.168	0.267	SAIGE	-0.0075	0.1444	0.9588	FinnGen_SAIGE_Meta	TAG(53:3;0)
308	Cardiac arrest	KAZN	rs187163948	G	A	0.0593	0.3998	0.8822	0.0278	0.253	0.912	SAIGE	0.0368	0.2138	0.8633	FinnGen_SAIGE_Meta	TAG(53:3;0)
309	Cardiomyopathy	KAZN	rs187163948	G	A	-0.1867	0.2418	0.4402	-0.284	0.22	0.197	SAIGE	-0.2399	0.1627	0.1404	FinnGen_SAIGE_Meta	TAG(53:3;0)
310	Carotid intima media thickness	KAZN	rs187163948	G	A	NA	NA	NA	10.7815	7.64237	0.158333	This study	NA	NA	NA	NA	TAG(53:3;0)
311	Cerebrovascular diseases	KAZN	rs187163948	G	A	-0.0689	0.1032	0.5047	-0.0716	0.084	0.394	SAIGE	-0.0705	0.0651	0.279	FinnGen_SAIGE_Meta	TAG(53:3;0)
312	Coronary atherosclerosis	KAZN	rs187163948	G	A	-0.1387	0.0995	0.1633	-0.0301	0.0596	0.614	SAIGE	-0.0588	0.0511	0.2503	FinnGen_SAIGE_Meta	TAG(53:3;0)
313	Heart failure	KAZN	rs187163948	G	A	0.0915	0.2598	0.7248	-0.169	0.119	0.157	SAIGE	-0.1238	0.1082	0.2524	FinnGen_SAIGE_Meta	TAG(53:3;0)
314	Hypertension	KAZN	rs187163948	G	A	-0.0278	0.0675	0.6806	-0.00429	0.0349	0.902	SAIGE	-0.0092	0.031	0.7654	FinnGen_SAIGE_Meta	TAG(53:3;0)
315	Hypertensive Heart Disease	KAZN	rs187163948	G	A	-0.2571	0.195	0.1873	-0.29	0.188	0.124	SAIGE	-0.2742	0.1353	0.04281	FinnGen_SAIGE_Meta	TAG(53:3;0)
316	Intracerebral haemmorrhage	KAZN	rs187163948	G	A	-0.3801	0.2795	0.1739	0.0746	0.291	0.798	SAIGE	-0.1619	0.2016	0.4218	FinnGen_SAIGE_Meta	TAG(53:3;0)
317	Ischaemic heart disease	KAZN	rs187163948	G	A	-0.0796	0.0845	0.3464	0.00304	0.0486	0.95	SAIGE	-0.0175	0.0421	0.6778	FinnGen_SAIGE_Meta	TAG(53:3;0)
318	Major coronary heart disease event	KAZN	rs187163948	G	A	-0.0964	0.1003	0.3365	-0.0029302	0.0020825	0.159412	Neale_lab	-0.003	0.0021	0.1532	FinnGen_Neale_lab_Meta	TAG(53:3;0)
319	Myocardial infarction	KAZN	rs187163948	G	A	0.0335	0.1295	0.7959	-0.0237	0.0751	0.752	SAIGE	-0.0093	0.065	0.8861	FinnGen_SAIGE_Meta	TAG(53:3;0)
320	Peripheral artery disease	KAZN	rs187163948	G	A	-0.084	0.1545	0.5865	0.107	0.124	0.388	SAIGE	0.0322	0.0967	0.7394	FinnGen_SAIGE_Meta	TAG(53:3;0)
321	Peripheral atherosclerosis	KAZN	rs187163948	G	A	-0.0754	0.1674	0.6523	-0.000110313	0.000474695	0.816238	Neale_lab	-0.0001	0.0005	0.8159	FinnGen_Neale_lab_Meta	TAG(53:3;0)
322	Stroke	KAZN	rs187163948	G	A	-0.1305	0.0972	0.1795	-0.000359263	0.00163961	0.82656	Neale_lab	-0.0004	0.0016	0.8092	FinnGen_Neale_lab_Meta	TAG(53:3;0)
323	Subarachnoid haemmorrhage	KAZN	rs187163948	G	A	-0.4634	0.3	0.1225	-0.00808	0.268	0.976	SAIGE	-0.2102	0.1999	0.293	FinnGen_SAIGE_Meta	TAG(53:3;0)
324	Transient ischemic attack	KAZN	rs187163948	G	A	-0.1067	0.1308	0.4146	-0.109	0.166	0.513	SAIGE	-0.1076	0.1027	0.295	FinnGen_SAIGE_Meta	TAG(53:3;0)
325	Venous thromboembolism	KAZN	rs187163948	G	A	-0.0655	0.1287	0.6111	0.173	0.327	0.596	SAIGE	-0.0335	0.1198	0.7796	FinnGen_SAIGE_Meta	TAG(53:3;0)
326	Angina pectoris	KLHL17	rs201385366	C	T	0.0444	0.0937	0.6353	-0.254	0.468	0.588	SAIGE	0.0329	0.0919	0.7203	FinnGen_SAIGE_Meta	LPE(22:6;0)
327	Arterial embolism and thrombosis	KLHL17	rs201385366	C	T	0.8192	0.3901	0.03573	0.889	1.81	0.624	SAIGE	0.8223	0.3813	0.03106	FinnGen_SAIGE_Meta	LPE(22:6;0)
328	Arterial stiffness	KLHL17	rs201385366	C	T	NA	NA	NA	-0.384116	0.586469	0.512493	This study	NA	NA	NA	NA	LPE(22:6;0)
329	Atherosclerosis	KLHL17	rs201385366	C	T	0.0363	0.147	0.8049	-0.0555	1.54	0.971	SAIGE	0.0355	0.1463	0.8085	FinnGen_SAIGE_Meta	LPE(22:6;0)
330	Atrial fibrillation and flutter	KLHL17	rs201385366	C	T	-0.0276	0.1019	0.7863	-0.26	0.492	0.596	SAIGE	-0.0372	0.0998	0.7096	FinnGen_SAIGE_Meta	LPE(22:6;0)
331	Augmentation index	KLHL17	rs201385366	C	T	NA	NA	NA	-1.21931	3.00656	0.685078	This study	NA	NA	NA	NA	LPE(22:6;0)
332	AV-block	KLHL17	rs201385366	C	T	0.1766	0.2454	0.4718	0.433	1.22	0.723	SAIGE	0.1866	0.2406	0.438	FinnGen_SAIGE_Meta	LPE(22:6;0)
333	Cardiac arrest	KLHL17	rs201385366	C	T	0.2244	0.3474	0.5183	-1.8	1.85	0.33	SAIGE	0.1554	0.3414	0.6489	FinnGen_SAIGE_Meta	LPE(22:6;0)
334	Cardiomyopathy	KLHL17	rs201385366	C	T	0.3425	0.212	0.1062	-1.61	1.58	0.308	SAIGE	0.308	0.2101	0.1427	FinnGen_SAIGE_Meta	LPE(22:6;0)
335	Carotid intima media thickness	KLHL17	rs201385366	C	T	NA	NA	NA	36.9742	47.2215	0.433641	This study	NA	NA	NA	NA	LPE(22:6;0)
336	Cerebrovascular diseases	KLHL17	rs201385366	C	T	0.081	0.0926	0.3816	-0.053	0.606	0.93	SAIGE	0.0779	0.0915	0.3945	FinnGen_SAIGE_Meta	LPE(22:6;0)
337	Coronary atherosclerosis	KLHL17	rs201385366	C	T	-0.0596	0.0889	0.5023	-0.316	0.427	0.46	SAIGE	-0.0703	0.087	0.4196	FinnGen_SAIGE_Meta	LPE(22:6;0)
338	Heart failure	KLHL17	rs201385366	C	T	-0.1715	0.232	0.4597	0.0635	0.87	0.942	SAIGE	-0.1559	0.2242	0.4868	FinnGen_SAIGE_Meta	LPE(22:6;0)
339	Hypertension	KLHL17	rs201385366	C	T	-0.0147	0.0604	0.8079	-0.276	0.246	0.263	SAIGE	-0.0296	0.0587	0.6143	FinnGen_SAIGE_Meta	LPE(22:6;0)
340	Hypertensive Heart Disease	KLHL17	rs201385366	C	T	-0.4424	0.172	0.01012	-0.799	1.33	0.548	SAIGE	-0.4483	0.1706	0.008591	FinnGen_SAIGE_Meta	LPE(22:6;0)
341	Intracerebral haemmorrhage	KLHL17	rs201385366	C	T	-0.1497	0.2535	0.5549	-1.02	2.11	0.63	SAIGE	-0.1621	0.2517	0.5196	FinnGen_SAIGE_Meta	LPE(22:6;0)
342	Ischaemic heart disease	KLHL17	rs201385366	C	T	-0.0658	0.0754	0.3832	-0.387	0.347	0.265	SAIGE	-0.0803	0.0737	0.2759	FinnGen_SAIGE_Meta	LPE(22:6;0)
343	Major coronary heart disease event	KLHL17	rs201385366	C	T	-0.0184	0.0901	0.8378	NA	NA	NA	NA	-0.0184	0.0901	0.8382	FinnGen	LPE(22:6;0)
344	Myocardial infarction	KLHL17	rs201385366	C	T	-0.0576	0.1183	0.6261	-0.131	0.537	0.807	SAIGE	-0.061	0.1155	0.5975	FinnGen_SAIGE_Meta	LPE(22:6;0)
345	Peripheral artery disease	KLHL17	rs201385366	C	T	0.0599	0.1406	0.6703	0.889	0.885	0.315	SAIGE	0.0803	0.1389	0.563	FinnGen_SAIGE_Meta	LPE(22:6;0)
346	Peripheral atherosclerosis	KLHL17	rs201385366	C	T	0.048	0.1518	0.752	NA	NA	NA	NA	0.048	0.1518	0.7518	FinnGen	LPE(22:6;0)
347	Stroke	KLHL17	rs201385366	C	T	0.0285	0.0883	0.7467	NA	NA	NA	NA	0.0285	0.0883	0.7469	FinnGen	LPE(22:6;0)
348	Subarachnoid haemmorrhage	KLHL17	rs201385366	C	T	-0.1905	0.2601	0.4638	-1.15	1.9	0.545	SAIGE	-0.2082	0.2577	0.4192	FinnGen_SAIGE_Meta	LPE(22:6;0)
349	Transient ischemic attack	KLHL17	rs201385366	C	T	-0.0797	0.1167	0.4946	0.282	1.21	0.815	SAIGE	-0.0764	0.1162	0.5109	FinnGen_SAIGE_Meta	LPE(22:6;0)
350	Venous thromboembolism	KLHL17	rs201385366	C	T	0.0517	0.1167	0.6579	4.38	2.26	0.0528	SAIGE	0.0632	0.1165	0.5876	FinnGen_SAIGE_Meta	LPE(22:6;0)
351	Angina pectoris	CERS4	rs7246617	G	A	-0.0443	0.0218	0.04158	-0.00849	0.012	0.481	SAIGE	-0.0168	0.0105	0.1097	FinnGen_SAIGE_Meta	SM(36:1;2), SM(38:1;2), SM(38:2;2)
352	Arterial embolism and thrombosis	CERS4	rs7246617	G	A	-0.0089	0.0884	0.9202	0.0283	0.0473	0.549	SAIGE	0.02	0.0417	0.6312	FinnGen_SAIGE_Meta	SM(36:1;2), SM(38:1;2), SM(38:2;2)
353	Arterial stiffness	CERS4	rs7246617	G	A	NA	NA	NA	-0.0039258	0.0153828	0.798563	This study	NA	NA	NA	NA	SM(36:1;2), SM(38:1;2), SM(38:2;2)
354	Atherosclerosis	CERS4	rs7246617	G	A	0.0493	0.0333	0.1381	0.00881	0.0396	0.824	SAIGE	0.0325	0.0255	0.2019	FinnGen_SAIGE_Meta	SM(36:1;2), SM(38:1;2), SM(38:2;2)
355	Atrial fibrillation and flutter	CERS4	rs7246617	G	A	-0.0004	0.0233	0.9864	0.0011	0.0125	0.93	SAIGE	0.0008	0.011	0.9446	FinnGen_SAIGE_Meta	SM(36:1;2), SM(38:1;2), SM(38:2;2)
356	Augmentation index	CERS4	rs7246617	G	A	NA	NA	NA	0.0657046	0.0911272	0.470905	This study	NA	NA	NA	NA	SM(36:1;2), SM(38:1;2), SM(38:2;2)
357	AV-block	CERS4	rs7246617	G	A	0.0161	0.056	0.774	-0.0146	0.0311	0.638	SAIGE	-0.0074	0.0272	0.7865	FinnGen_SAIGE_Meta	SM(36:1;2), SM(38:1;2), SM(38:2;2)
358	Cardiac arrest	CERS4	rs7246617	G	A	0.0655	0.0819	0.4244	-0.00907	0.047	0.847	SAIGE	0.0094	0.0408	0.8176	FinnGen_SAIGE_Meta	SM(36:1;2), SM(38:1;2), SM(38:2;2)
359	Cardiomyopathy	CERS4	rs7246617	G	A	0.0055	0.0493	0.9111	-0.0815	0.0408	0.0457	SAIGE	-0.0461	0.0314	0.1422	FinnGen_SAIGE_Meta	SM(36:1;2), SM(38:1;2), SM(38:2;2)
360	Carotid intima media thickness	CERS4	rs7246617	G	A	NA	NA	NA	0.786198	1.40155	0.574838	This study	NA	NA	NA	NA	SM(36:1;2), SM(38:1;2), SM(38:2;2)
361	Cerebrovascular diseases	CERS4	rs7246617	G	A	-0.0559	0.0212	0.008236	0.0408	0.0157	0.0091	SAIGE	0.0066	0.0126	0.6037	FinnGen_SAIGE_Meta	SM(36:1;2), SM(38:1;2), SM(38:2;2)
362	Coronary atherosclerosis	CERS4	rs7246617	G	A	-0.0379	0.0204	0.06337	-0.0258	0.0111	0.0196	SAIGE	-0.0286	0.0098	0.003394	FinnGen_SAIGE_Meta	SM(36:1;2), SM(38:1;2), SM(38:2;2)
363	Heart failure	CERS4	rs7246617	G	A	-0.0469	0.0529	0.3751	0.00115	0.0222	0.959	SAIGE	-0.006	0.0205	0.7678	FinnGen_SAIGE_Meta	SM(36:1;2), SM(38:1;2), SM(38:2;2)
364	Hypertension	CERS4	rs7246617	G	A	0.0094	0.0139	0.497	-0.012	0.00648	0.0647	SAIGE	-0.0082	0.0059	0.1637	FinnGen_SAIGE_Meta	SM(36:1;2), SM(38:1;2), SM(38:2;2)
365	Hypertensive Heart Disease	CERS4	rs7246617	G	A	-0.038	0.0396	0.3371	-0.0275	0.0347	0.429	SAIGE	-0.0321	0.0261	0.2193	FinnGen_SAIGE_Meta	SM(36:1;2), SM(38:1;2), SM(38:2;2)
366	Intracerebral haemmorrhage	CERS4	rs7246617	G	A	-0.1762	0.0578	0.002285	-0.00482	0.0543	0.929	SAIGE	-0.0852	0.0396	0.0314	FinnGen_SAIGE_Meta	SM(36:1;2), SM(38:1;2), SM(38:2;2)
367	Ischaemic heart disease	CERS4	rs7246617	G	A	-0.0343	0.0174	0.04876	-0.0208	0.00904	0.0216	SAIGE	-0.0237	0.008	0.003172	FinnGen_SAIGE_Meta	SM(36:1;2), SM(38:1;2), SM(38:2;2)
368	Major coronary heart disease event	CERS4	rs7246617	G	A	-0.0219	0.0207	0.2898	-0.00035735	0.000389982	0.359497	Neale_lab	-0.0004	0.0004	0.3497	FinnGen_Neale_lab_Meta	SM(36:1;2), SM(38:1;2), SM(38:2;2)
369	Myocardial infarction	CERS4	rs7246617	G	A	-0.0432	0.0271	0.1102	-0.0245	0.014	0.0788	SAIGE	-0.0284	0.0124	0.02223	FinnGen_SAIGE_Meta	SM(36:1;2), SM(38:1;2), SM(38:2;2)
370	Peripheral artery disease	CERS4	rs7246617	G	A	0.0452	0.0319	0.1556	0.0224	0.0231	0.333	SAIGE	0.0302	0.0187	0.106	FinnGen_SAIGE_Meta	SM(36:1;2), SM(38:1;2), SM(38:2;2)
371	Peripheral atherosclerosis	CERS4	rs7246617	G	A	0.0395	0.0347	0.2551	4.86634e-05	8.88939e-05	0.584082	Neale_lab	0	0.0001	0.5818	FinnGen_Neale_lab_Meta	SM(36:1;2), SM(38:1;2), SM(38:2;2)
372	Stroke	CERS4	rs7246617	G	A	-0.0451	0.0202	0.02531	0.000630797	0.00030704	0.0399333	Neale_lab	0.0006	0.0003	0.04326	FinnGen_Neale_lab_Meta	SM(36:1;2), SM(38:1;2), SM(38:2;2)
373	Subarachnoid haemmorrhage	CERS4	rs7246617	G	A	0.0355	0.0615	0.5633	0.0352	0.0503	0.483	SAIGE	0.0353	0.0389	0.3643	FinnGen_SAIGE_Meta	SM(36:1;2), SM(38:1;2), SM(38:2;2)
374	Transient ischemic attack	CERS4	rs7246617	G	A	-0.0154	0.0266	0.5629	0.0708	0.0311	0.0226	SAIGE	0.021	0.0202	0.2985	FinnGen_SAIGE_Meta	SM(36:1;2), SM(38:1;2), SM(38:2;2)
375	Venous thromboembolism	CERS4	rs7246617	G	A	0.063	0.0265	0.01764	-0.0681	0.0606	0.261	SAIGE	0.042	0.0243	0.084	FinnGen_SAIGE_Meta	SM(36:1;2), SM(38:1;2), SM(38:2;2)
376	Angina pectoris	LIPC	rs261290	T	C	0.0314	0.0217	0.1471	-0.0259	0.0125	0.0389	SAIGE	-0.0116	0.0108	0.2832	FinnGen_SAIGE_Meta	LPE(16:0;0), PE(18:0;0-18:2;0), PE(18:0;0-20:4;0), Tot PE
377	Arterial embolism and thrombosis	LIPC	rs261290	T	C	0.0158	0.0878	0.857	0.0059	0.0492	0.905	SAIGE	0.0083	0.0429	0.8473	FinnGen_SAIGE_Meta	LPE(16:0;0), PE(18:0;0-18:2;0), PE(18:0;0-20:4;0), Tot PE
378	Arterial stiffness	LIPC	rs261290	T	C	NA	NA	NA	0.0064101	0.0160002	0.688696	This study	NA	NA	NA	NA	LPE(16:0;0), PE(18:0;0-18:2;0), PE(18:0;0-20:4;0), Tot PE
379	Atherosclerosis	LIPC	rs261290	T	C	-0.0466	0.033	0.1589	0.0273	0.0412	0.509	SAIGE	-0.0177	0.0258	0.4915	FinnGen_SAIGE_Meta	LPE(16:0;0), PE(18:0;0-18:2;0), PE(18:0;0-20:4;0), Tot PE
380	Atrial fibrillation and flutter	LIPC	rs261290	T	C	-0.0069	0.0232	0.7673	-0.0232	0.013	0.0741	SAIGE	-0.0193	0.0113	0.08871	FinnGen_SAIGE_Meta	LPE(16:0;0), PE(18:0;0-18:2;0), PE(18:0;0-20:4;0), Tot PE
381	Augmentation index	LIPC	rs261290	T	C	NA	NA	NA	0.19012	0.0947045	0.0447085	This study	NA	NA	NA	NA	LPE(16:0;0), PE(18:0;0-18:2;0), PE(18:0;0-20:4;0), Tot PE
382	AV-block	LIPC	rs261290	T	C	-0.0689	0.0561	0.2194	0.0274	0.0324	0.398	SAIGE	0.0033	0.0281	0.906	FinnGen_SAIGE_Meta	LPE(16:0;0), PE(18:0;0-18:2;0), PE(18:0;0-20:4;0), Tot PE
383	Cardiac arrest	LIPC	rs261290	T	C	-0.0343	0.0814	0.673	-0.0224	0.0489	0.648	SAIGE	-0.0256	0.0419	0.5421	FinnGen_SAIGE_Meta	LPE(16:0;0), PE(18:0;0-18:2;0), PE(18:0;0-20:4;0), Tot PE
384	Cardiomyopathy	LIPC	rs261290	T	C	-0.0128	0.0495	0.796	-0.00142	0.0424	0.973	SAIGE	-0.0062	0.0322	0.8464	FinnGen_SAIGE_Meta	LPE(16:0;0), PE(18:0;0-18:2;0), PE(18:0;0-20:4;0), Tot PE
385	Carotid intima media thickness	LIPC	rs261290	T	C	NA	NA	NA	-0.544957	1.46119	0.709186	This study	NA	NA	NA	NA	LPE(16:0;0), PE(18:0;0-18:2;0), PE(18:0;0-20:4;0), Tot PE
386	Cerebrovascular diseases	LIPC	rs261290	T	C	-0.007	0.0211	0.7396	-0.0035	0.0163	0.83	SAIGE	-0.0048	0.0129	0.7093	FinnGen_SAIGE_Meta	LPE(16:0;0), PE(18:0;0-18:2;0), PE(18:0;0-20:4;0), Tot PE
387	Coronary atherosclerosis	LIPC	rs261290	T	C	0.0176	0.0203	0.3871	-0.0332	0.0115	0.00392	SAIGE	-0.0209	0.01	0.03711	FinnGen_SAIGE_Meta	LPE(16:0;0), PE(18:0;0-18:2;0), PE(18:0;0-20:4;0), Tot PE
388	Heart failure	LIPC	rs261290	T	C	-0.0421	0.0526	0.4228	-0.0222	0.0232	0.339	SAIGE	-0.0254	0.0212	0.2307	FinnGen_SAIGE_Meta	LPE(16:0;0), PE(18:0;0-18:2;0), PE(18:0;0-20:4;0), Tot PE
389	Hypertension	LIPC	rs261290	T	C	0.0042	0.0139	0.76	-0.00436	0.00674	0.518	SAIGE	-0.0027	0.0061	0.6525	FinnGen_SAIGE_Meta	LPE(16:0;0), PE(18:0;0-18:2;0), PE(18:0;0-20:4;0), Tot PE
390	Hypertensive Heart Disease	LIPC	rs261290	T	C	0.0384	0.0394	0.3288	-0.0178	0.0362	0.623	SAIGE	0.0079	0.0267	0.7662	FinnGen_SAIGE_Meta	LPE(16:0;0), PE(18:0;0-18:2;0), PE(18:0;0-20:4;0), Tot PE
391	Intracerebral haemmorrhage	LIPC	rs261290	T	C	-0.0509	0.0573	0.3745	0.0162	0.0565	0.774	SAIGE	-0.0169	0.0402	0.6748	FinnGen_SAIGE_Meta	LPE(16:0;0), PE(18:0;0-18:2;0), PE(18:0;0-20:4;0), Tot PE
392	Ischaemic heart disease	LIPC	rs261290	T	C	0.0181	0.0173	0.2956	-0.0267	0.00941	0.00453	SAIGE	-0.0165	0.0083	0.0463	FinnGen_SAIGE_Meta	LPE(16:0;0), PE(18:0;0-18:2;0), PE(18:0;0-20:4;0), Tot PE
393	Major coronary heart disease event	LIPC	rs261290	T	C	0.0028	0.0206	0.8934	-0.00137159	0.000405171	0.00071132	Neale_lab	-0.0014	0.0004	0.0007265	FinnGen_Neale_lab_Meta	LPE(16:0;0), PE(18:0;0-18:2;0), PE(18:0;0-20:4;0), Tot PE
394	Myocardial infarction	LIPC	rs261290	T	C	0.0107	0.0268	0.6911	-0.0551	0.0145	0.00015	SAIGE	-0.0402	0.0128	0.001621	FinnGen_SAIGE_Meta	LPE(16:0;0), PE(18:0;0-18:2;0), PE(18:0;0-20:4;0), Tot PE
395	Peripheral artery disease	LIPC	rs261290	T	C	-0.0347	0.0317	0.2731	0.00796	0.0241	0.741	SAIGE	-0.0077	0.0192	0.6895	FinnGen_SAIGE_Meta	LPE(16:0;0), PE(18:0;0-18:2;0), PE(18:0;0-20:4;0), Tot PE
396	Peripheral atherosclerosis	LIPC	rs261290	T	C	-0.0479	0.0346	0.1659	-5.02198e-05	9.23575e-05	0.586611	Neale_lab	-0.0001	0.0001	0.5844	FinnGen_Neale_lab_Meta	LPE(16:0;0), PE(18:0;0-18:2;0), PE(18:0;0-20:4;0), Tot PE
397	Stroke	LIPC	rs261290	T	C	0.0006	0.0201	0.9764	-0.000220678	0.000319004	0.489082	Neale_lab	-0.0002	0.0003	0.4888	FinnGen_Neale_lab_Meta	LPE(16:0;0), PE(18:0;0-18:2;0), PE(18:0;0-20:4;0), Tot PE
398	Subarachnoid haemmorrhage	LIPC	rs261290	T	C	0.0569	0.0613	0.3536	0.0277	0.0523	0.595	SAIGE	0.04	0.0398	0.3147	FinnGen_SAIGE_Meta	LPE(16:0;0), PE(18:0;0-18:2;0), PE(18:0;0-20:4;0), Tot PE
399	Transient ischemic attack	LIPC	rs261290	T	C	-0.0041	0.0265	0.8767	0.00299	0.0323	0.926	SAIGE	-0.0012	0.0205	0.9514	FinnGen_SAIGE_Meta	LPE(16:0;0), PE(18:0;0-18:2;0), PE(18:0;0-20:4;0), Tot PE
400	Venous thromboembolism	LIPC	rs261290	T	C	0.001	0.0265	0.9692	0.0107	0.0631	0.865	SAIGE	0.0025	0.0244	0.92	FinnGen_SAIGE_Meta	LPE(16:0;0), PE(18:0;0-18:2;0), PE(18:0;0-20:4;0), Tot PE
401	Angina pectoris	LPL	rs11570891	C	T	-0.0057	0.0365	0.8767	-0.0656	0.0193	0.000668	SAIGE	-0.0525	0.0171	0.002086	FinnGen_SAIGE_Meta	TAG(52:3;0)
402	Arterial embolism and thrombosis	LPL	rs11570891	C	T	-0.0919	0.1477	0.5341	-0.0917	0.0759	0.227	SAIGE	-0.0917	0.0675	0.1742	FinnGen_SAIGE_Meta	TAG(52:3;0)
403	Arterial stiffness	LPL	rs11570891	C	T	NA	NA	NA	0.00708945	0.0246505	0.773654	This study	NA	NA	NA	NA	TAG(52:3;0)
404	Atherosclerosis	LPL	rs11570891	C	T	-0.0209	0.0554	0.7055	-0.143	0.0633	0.0235	SAIGE	-0.0739	0.0417	0.07645	FinnGen_SAIGE_Meta	TAG(52:3;0)
405	Atrial fibrillation and flutter	LPL	rs11570891	C	T	-0.0424	0.0396	0.2844	-0.0147	0.02	0.462	SAIGE	-0.0203	0.0179	0.2548	FinnGen_SAIGE_Meta	TAG(52:3;0)
406	Augmentation index	LPL	rs11570891	C	T	NA	NA	NA	-0.336139	0.147563	0.0227402	This study	NA	NA	NA	NA	TAG(52:3;0)
407	AV-block	LPL	rs11570891	C	T	0.2106	0.0939	0.02483	0.00302	0.0497	0.952	SAIGE	0.0484	0.0439	0.2701	FinnGen_SAIGE_Meta	TAG(52:3;0)
408	Cardiac arrest	LPL	rs11570891	C	T	0.2003	0.1373	0.1447	-0.056	0.0751	0.456	SAIGE	0.003	0.0659	0.9634	FinnGen_SAIGE_Meta	TAG(52:3;0)
409	Cardiomyopathy	LPL	rs11570891	C	T	0.0501	0.0829	0.5457	-0.0278	0.0651	0.669	SAIGE	0.0019	0.0512	0.9702	FinnGen_SAIGE_Meta	TAG(52:3;0)
410	Carotid intima media thickness	LPL	rs11570891	C	T	NA	NA	NA	-3.88323	2.2618	0.0860184	This study	NA	NA	NA	NA	TAG(52:3;0)
411	Cerebrovascular diseases	LPL	rs11570891	C	T	0.0211	0.0355	0.5521	-0.0309	0.0251	0.218	SAIGE	-0.0136	0.0205	0.5079	FinnGen_SAIGE_Meta	TAG(52:3;0)
412	Coronary atherosclerosis	LPL	rs11570891	C	T	0.0011	0.0342	0.9736	-0.0782	0.0177	9.84e-06	SAIGE	-0.0614	0.0157	9.27e-05	FinnGen_SAIGE_Meta	TAG(52:3;0)
413	Heart failure	LPL	rs11570891	C	T	0.0518	0.0882	0.5568	0.014	0.0356	0.695	SAIGE	0.0193	0.033	0.5589	FinnGen_SAIGE_Meta	TAG(52:3;0)
414	Hypertension	LPL	rs11570891	C	T	-0.0203	0.0234	0.3844	-0.00956	0.0104	0.356	SAIGE	-0.0113	0.0095	0.2331	FinnGen_SAIGE_Meta	TAG(52:3;0)
415	Hypertensive Heart Disease	LPL	rs11570891	C	T	-0.0673	0.0661	0.3091	0.037	0.0555	0.505	SAIGE	-0.0061	0.0425	0.8854	FinnGen_SAIGE_Meta	TAG(52:3;0)
416	Intracerebral haemmorrhage	LPL	rs11570891	C	T	-0.1771	0.0971	0.06825	0.11	0.0867	0.204	SAIGE	-0.0174	0.0647	0.7884	FinnGen_SAIGE_Meta	TAG(52:3;0)
417	Ischaemic heart disease	LPL	rs11570891	C	T	-0.0316	0.0292	0.2795	-0.0576	0.0145	7.01e-05	SAIGE	-0.0525	0.013	5.363e-05	FinnGen_SAIGE_Meta	TAG(52:3;0)
418	Major coronary heart disease event	LPL	rs11570891	C	T	-0.0485	0.0346	0.162	-0.00256234	0.000624284	4.05377e-05	Neale_lab	-0.0026	0.0006	3.673e-05	FinnGen_Neale_lab_Meta	TAG(52:3;0)
419	Myocardial infarction	LPL	rs11570891	C	T	-0.0742	0.0454	0.1018	-0.0799	0.0223	0.000348	SAIGE	-0.0788	0.02	8.268e-05	FinnGen_SAIGE_Meta	TAG(52:3;0)
420	Peripheral artery disease	LPL	rs11570891	C	T	-0.033	0.053	0.534	-0.0244	0.037	0.511	SAIGE	-0.0272	0.0303	0.3696	FinnGen_SAIGE_Meta	TAG(52:3;0)
421	Peripheral atherosclerosis	LPL	rs11570891	C	T	-0.0109	0.0583	0.8519	-0.000270146	0.000142304	0.0576482	Neale_lab	-0.0003	0.0001	0.05719	FinnGen_Neale_lab_Meta	TAG(52:3;0)
422	Stroke	LPL	rs11570891	C	T	0.04	0.0339	0.2373	-5.252e-05	0.000491524	0.914907	Neale_lab	0	0.0005	0.9286	FinnGen_Neale_lab_Meta	TAG(52:3;0)
423	Subarachnoid haemmorrhage	LPL	rs11570891	C	T	0.1687	0.1036	0.1034	0.0646	0.0805	0.422	SAIGE	0.1038	0.0636	0.1025	FinnGen_SAIGE_Meta	TAG(52:3;0)
424	Transient ischemic attack	LPL	rs11570891	C	T	0.059	0.0447	0.1867	-0.00937	0.0497	0.851	SAIGE	0.0284	0.0332	0.3924	FinnGen_SAIGE_Meta	TAG(52:3;0)
425	Venous thromboembolism	LPL	rs11570891	C	T	0.0118	0.0446	0.7908	0.0991	0.0969	0.306	SAIGE	0.0271	0.0405	0.5042	FinnGen_SAIGE_Meta	TAG(52:3;0)
426	Angina pectoris	MAF	rs35221977	G	C	-0.0143	0.0472	0.762	-0.0293	0.0214	0.17	SAIGE	-0.0267	0.0195	0.17	FinnGen_SAIGE_Meta	LPC(16:0;0), LPC(18:0;0), Tot LPC
427	Arterial embolism and thrombosis	MAF	rs35221977	G	C	-0.1574	0.1934	0.4158	0.0334	0.0839	0.691	SAIGE	0.0032	0.077	0.967	FinnGen_SAIGE_Meta	LPC(16:0;0), LPC(18:0;0), Tot LPC
428	Arterial stiffness	MAF	rs35221977	G	C	NA	NA	NA	0.02234	0.0271468	0.410548	This study	NA	NA	NA	NA	LPC(16:0;0), LPC(18:0;0), Tot LPC
429	Atherosclerosis	MAF	rs35221977	G	C	0.0109	0.0727	0.881	-0.0562	0.0705	0.426	SAIGE	-0.0237	0.0506	0.6399	FinnGen_SAIGE_Meta	LPC(16:0;0), LPC(18:0;0), Tot LPC
430	Atrial fibrillation and flutter	MAF	rs35221977	G	C	0.034	0.0506	0.5014	-0.0178	0.0222	0.422	SAIGE	-0.0094	0.0203	0.6424	FinnGen_SAIGE_Meta	LPC(16:0;0), LPC(18:0;0), Tot LPC
431	Augmentation index	MAF	rs35221977	G	C	NA	NA	NA	-0.0665706	0.162138	0.681384	This study	NA	NA	NA	NA	LPC(16:0;0), LPC(18:0;0), Tot LPC
432	AV-block	MAF	rs35221977	G	C	0.1219	0.1233	0.3227	-0.0281	0.0553	0.611	SAIGE	-0.003	0.0505	0.9529	FinnGen_SAIGE_Meta	LPC(16:0;0), LPC(18:0;0), Tot LPC
433	Cardiac arrest	MAF	rs35221977	G	C	0.1808	0.1756	0.3032	0.0457	0.0836	0.585	SAIGE	0.0707	0.0755	0.3492	FinnGen_SAIGE_Meta	LPC(16:0;0), LPC(18:0;0), Tot LPC
434	Cardiomyopathy	MAF	rs35221977	G	C	0.031	0.1091	0.776	-0.00936	0.0725	0.897	SAIGE	0.003	0.0604	0.9603	FinnGen_SAIGE_Meta	LPC(16:0;0), LPC(18:0;0), Tot LPC
435	Carotid intima media thickness	MAF	rs35221977	G	C	NA	NA	NA	-2.44409	2.47155	0.32273	This study	NA	NA	NA	NA	LPC(16:0;0), LPC(18:0;0), Tot LPC
436	Cerebrovascular diseases	MAF	rs35221977	G	C	-0.0105	0.0464	0.8212	-0.0385	0.0279	0.167	SAIGE	-0.0311	0.0239	0.1939	FinnGen_SAIGE_Meta	LPC(16:0;0), LPC(18:0;0), Tot LPC
437	Coronary atherosclerosis	MAF	rs35221977	G	C	-0.0244	0.0448	0.5853	-0.0212	0.0197	0.28	SAIGE	-0.0217	0.018	0.2285	FinnGen_SAIGE_Meta	LPC(16:0;0), LPC(18:0;0), Tot LPC
438	Heart failure	MAF	rs35221977	G	C	0.0917	0.1151	0.4257	0.000123	0.0396	0.998	SAIGE	0.0098	0.0374	0.7932	FinnGen_SAIGE_Meta	LPC(16:0;0), LPC(18:0;0), Tot LPC
439	Hypertension	MAF	rs35221977	G	C	-0.0308	0.0306	0.3141	0.00794	0.0115	0.49	SAIGE	0.0031	0.0108	0.7701	FinnGen_SAIGE_Meta	LPC(16:0;0), LPC(18:0;0), Tot LPC
440	Hypertensive Heart Disease	MAF	rs35221977	G	C	0.0158	0.0853	0.8527	-0.0461	0.0619	0.457	SAIGE	-0.0247	0.0501	0.6213	FinnGen_SAIGE_Meta	LPC(16:0;0), LPC(18:0;0), Tot LPC
441	Intracerebral haemmorrhage	MAF	rs35221977	G	C	0.0662	0.1266	0.6011	-0.0975	0.0965	0.312	SAIGE	-0.0373	0.0767	0.6266	FinnGen_SAIGE_Meta	LPC(16:0;0), LPC(18:0;0), Tot LPC
442	Ischaemic heart disease	MAF	rs35221977	G	C	-0.0158	0.038	0.6781	-0.0317	0.0161	0.0483	SAIGE	-0.0293	0.0148	0.04825	FinnGen_SAIGE_Meta	LPC(16:0;0), LPC(18:0;0), Tot LPC
443	Major coronary heart disease event	MAF	rs35221977	G	C	-0.0046	0.045	0.9183	-0.000872072	0.000692861	0.208156	Neale_lab	-0.0009	0.0007	0.2078	FinnGen_Neale_lab_Meta	LPC(16:0;0), LPC(18:0;0), Tot LPC
444	Myocardial infarction	MAF	rs35221977	G	C	-0.0156	0.0585	0.79	-0.0166	0.0248	0.504	SAIGE	-0.0164	0.0228	0.4713	FinnGen_SAIGE_Meta	LPC(16:0;0), LPC(18:0;0), Tot LPC
445	Peripheral artery disease	MAF	rs35221977	G	C	0.013	0.0695	0.8512	0.0214	0.0411	0.603	SAIGE	0.0192	0.0354	0.5869	FinnGen_SAIGE_Meta	LPC(16:0;0), LPC(18:0;0), Tot LPC
446	Peripheral atherosclerosis	MAF	rs35221977	G	C	-0.0159	0.0753	0.8324	-4.54536e-05	0.000157934	0.773498	Neale_lab	0	0.0002	0.773	FinnGen_Neale_lab_Meta	LPC(16:0;0), LPC(18:0;0), Tot LPC
447	Stroke	MAF	rs35221977	G	C	-0.0149	0.0444	0.7376	-0.000622567	0.000545505	0.253759	Neale_lab	-0.0006	0.0005	0.2522	FinnGen_Neale_lab_Meta	LPC(16:0;0), LPC(18:0;0), Tot LPC
448	Subarachnoid haemmorrhage	MAF	rs35221977	G	C	-0.0161	0.137	0.9065	0.115	0.0894	0.198	SAIGE	0.0758	0.0749	0.311	FinnGen_SAIGE_Meta	LPC(16:0;0), LPC(18:0;0), Tot LPC
449	Transient ischemic attack	MAF	rs35221977	G	C	0.001	0.0585	0.9858	0.0306	0.0551	0.579	SAIGE	0.0167	0.0401	0.6774	FinnGen_SAIGE_Meta	LPC(16:0;0), LPC(18:0;0), Tot LPC
450	Venous thromboembolism	MAF	rs35221977	G	C	0.0517	0.0584	0.3756	-0.0416	0.108	0.7	SAIGE	0.0306	0.0514	0.5515	FinnGen_SAIGE_Meta	LPC(16:0;0), LPC(18:0;0), Tot LPC
451	Angina pectoris	MBOAT7	rs8736	C	T	0.0006	0.0219	0.9792	0.00136	0.0121	0.91	SAIGE	0.0012	0.0106	0.9111	FinnGen_SAIGE_Meta	PI(18:0;0-18:2;0), PI(18:0;0-20:3;0), PI(18:0;0-20:4;0)
452	Arterial embolism and thrombosis	MBOAT7	rs8736	C	T	0.0021	0.0887	0.9814	0.0143	0.0474	0.762	SAIGE	0.0116	0.0418	0.7816	FinnGen_SAIGE_Meta	PI(18:0;0-18:2;0), PI(18:0;0-20:3;0), PI(18:0;0-20:4;0)
453	Arterial stiffness	MBOAT7	rs8736	C	T	NA	NA	NA	0.0132469	0.0153702	0.38877	This study	NA	NA	NA	NA	PI(18:0;0-18:2;0), PI(18:0;0-20:3;0), PI(18:0;0-20:4;0)
454	Atherosclerosis	MBOAT7	rs8736	C	T	0.0249	0.0335	0.4573	-0.031	0.0397	0.435	SAIGE	0.0017	0.0256	0.9486	FinnGen_SAIGE_Meta	PI(18:0;0-18:2;0), PI(18:0;0-20:3;0), PI(18:0;0-20:4;0)
455	Atrial fibrillation and flutter	MBOAT7	rs8736	C	T	0.0015	0.0234	0.9497	0.000693	0.0125	0.956	SAIGE	0.0009	0.011	0.937	FinnGen_SAIGE_Meta	PI(18:0;0-18:2;0), PI(18:0;0-20:3;0), PI(18:0;0-20:4;0)
456	Augmentation index	MBOAT7	rs8736	C	T	NA	NA	NA	-0.0468383	0.0907986	0.605966	This study	NA	NA	NA	NA	PI(18:0;0-18:2;0), PI(18:0;0-20:3;0), PI(18:0;0-20:4;0)
457	AV-block	MBOAT7	rs8736	C	T	-0.0427	0.0568	0.4518	-0.00886	0.0312	0.776	SAIGE	-0.0167	0.0273	0.5413	FinnGen_SAIGE_Meta	PI(18:0;0-18:2;0), PI(18:0;0-20:3;0), PI(18:0;0-20:4;0)
458	Cardiac arrest	MBOAT7	rs8736	C	T	-0.082	0.0834	0.3255	-0.0158	0.0471	0.738	SAIGE	-0.0318	0.041	0.438	FinnGen_SAIGE_Meta	PI(18:0;0-18:2;0), PI(18:0;0-20:3;0), PI(18:0;0-20:4;0)
459	Cardiomyopathy	MBOAT7	rs8736	C	T	-0.0379	0.0498	0.4461	-0.0208	0.0408	0.61	SAIGE	-0.0277	0.0316	0.3807	FinnGen_SAIGE_Meta	PI(18:0;0-18:2;0), PI(18:0;0-20:3;0), PI(18:0;0-20:4;0)
460	Carotid intima media thickness	MBOAT7	rs8736	C	T	NA	NA	NA	1.07657	1.39419	0.440014	This study	NA	NA	NA	NA	PI(18:0;0-18:2;0), PI(18:0;0-20:3;0), PI(18:0;0-20:4;0)
461	Cerebrovascular diseases	MBOAT7	rs8736	C	T	-0.0186	0.0213	0.3837	-0.00761	0.0157	0.627	SAIGE	-0.0115	0.0126	0.3637	FinnGen_SAIGE_Meta	PI(18:0;0-18:2;0), PI(18:0;0-20:3;0), PI(18:0;0-20:4;0)
462	Coronary atherosclerosis	MBOAT7	rs8736	C	T	0.0001	0.0206	0.997	0.00734	0.0111	0.508	SAIGE	0.0057	0.0098	0.5589	FinnGen_SAIGE_Meta	PI(18:0;0-18:2;0), PI(18:0;0-20:3;0), PI(18:0;0-20:4;0)
463	Heart failure	MBOAT7	rs8736	C	T	-0.0154	0.0534	0.7731	0.000254	0.0223	0.991	SAIGE	-0.0021	0.0206	0.9199	FinnGen_SAIGE_Meta	PI(18:0;0-18:2;0), PI(18:0;0-20:3;0), PI(18:0;0-20:4;0)
464	Hypertension	MBOAT7	rs8736	C	T	0.0096	0.014	0.4913	0.00163	0.00648	0.802	SAIGE	0.003	0.0059	0.6056	FinnGen_SAIGE_Meta	PI(18:0;0-18:2;0), PI(18:0;0-20:3;0), PI(18:0;0-20:4;0)
465	Hypertensive Heart Disease	MBOAT7	rs8736	C	T	0.0802	0.0397	0.04329	-0.00142	0.0348	0.967	SAIGE	0.034	0.0262	0.1933	FinnGen_SAIGE_Meta	PI(18:0;0-18:2;0), PI(18:0;0-20:3;0), PI(18:0;0-20:4;0)
466	Intracerebral haemmorrhage	MBOAT7	rs8736	C	T	-0.0119	0.058	0.837	-0.0364	0.0543	0.502	SAIGE	-0.025	0.0396	0.529	FinnGen_SAIGE_Meta	PI(18:0;0-18:2;0), PI(18:0;0-20:3;0), PI(18:0;0-20:4;0)
467	Ischaemic heart disease	MBOAT7	rs8736	C	T	-0.0109	0.0175	0.5329	-0.00192	0.00905	0.832	SAIGE	-0.0038	0.008	0.6351	FinnGen_SAIGE_Meta	PI(18:0;0-18:2;0), PI(18:0;0-20:3;0), PI(18:0;0-20:4;0)
468	Major coronary heart disease event	MBOAT7	rs8736	C	T	-0.0082	0.0208	0.6935	-0.000383093	0.000389581	0.325437	Neale_lab	-0.0004	0.0004	0.3225	FinnGen_Neale_lab_Meta	PI(18:0;0-18:2;0), PI(18:0;0-20:3;0), PI(18:0;0-20:4;0)
469	Myocardial infarction	MBOAT7	rs8736	C	T	0.0118	0.0273	0.6666	0.000896	0.014	0.949	SAIGE	0.0032	0.0125	0.7994	FinnGen_SAIGE_Meta	PI(18:0;0-18:2;0), PI(18:0;0-20:3;0), PI(18:0;0-20:4;0)
470	Peripheral artery disease	MBOAT7	rs8736	C	T	0.0091	0.0321	0.7768	-0.0197	0.0231	0.395	SAIGE	-0.0099	0.0187	0.5985	FinnGen_SAIGE_Meta	PI(18:0;0-18:2;0), PI(18:0;0-20:3;0), PI(18:0;0-20:4;0)
471	Peripheral atherosclerosis	MBOAT7	rs8736	C	T	-0.0095	0.0352	0.7875	-0.000106588	8.88024e-05	0.230032	Neale_lab	-0.0001	0.0001	0.228	FinnGen_Neale_lab_Meta	PI(18:0;0-18:2;0), PI(18:0;0-20:3;0), PI(18:0;0-20:4;0)
472	Stroke	MBOAT7	rs8736	C	T	-0.0238	0.0204	0.243	-0.000337332	0.000306725	0.271427	Neale_lab	-0.0003	0.0003	0.2648	FinnGen_Neale_lab_Meta	PI(18:0;0-18:2;0), PI(18:0;0-20:3;0), PI(18:0;0-20:4;0)
473	Subarachnoid haemmorrhage	MBOAT7	rs8736	C	T	-0.0599	0.0619	0.3333	-0.0465	0.0502	0.354	SAIGE	-0.0518	0.039	0.1839	FinnGen_SAIGE_Meta	PI(18:0;0-18:2;0), PI(18:0;0-20:3;0), PI(18:0;0-20:4;0)
474	Transient ischemic attack	MBOAT7	rs8736	C	T	0.0018	0.0267	0.9477	0.0363	0.0311	0.243	SAIGE	0.0164	0.0203	0.4171	FinnGen_SAIGE_Meta	PI(18:0;0-18:2;0), PI(18:0;0-20:3;0), PI(18:0;0-20:4;0)
475	Venous thromboembolism	MBOAT7	rs8736	C	T	0.0749	0.0267	0.005089	0.0981	0.0606	0.106	SAIGE	0.0787	0.0244	0.001283	FinnGen_SAIGE_Meta	PI(18:0;0-18:2;0), PI(18:0;0-20:3;0), PI(18:0;0-20:4;0)
476	Angina pectoris	MIR100HG	rs10790495	A	G	0.0245	0.0222	0.2692	0.0196	0.0123	0.11	SAIGE	0.0208	0.0108	0.05377	FinnGen_SAIGE_Meta	TAG(56:4;0)
477	Arterial embolism and thrombosis	MIR100HG	rs10790495	A	G	-0.0436	0.0899	0.6276	0.000772	0.0482	0.987	SAIGE	-0.0091	0.0425	0.8297	FinnGen_SAIGE_Meta	TAG(56:4;0)
478	Arterial stiffness	MIR100HG	rs10790495	A	G	NA	NA	NA	-0.0194551	0.0156353	0.213388	This study	NA	NA	NA	NA	TAG(56:4;0)
479	Atherosclerosis	MIR100HG	rs10790495	A	G	-0.0422	0.0338	0.2126	-0.0211	0.0403	0.6	SAIGE	-0.0335	0.0259	0.196	FinnGen_SAIGE_Meta	TAG(56:4;0)
480	Atrial fibrillation and flutter	MIR100HG	rs10790495	A	G	0.0307	0.0238	0.197	0.0148	0.0127	0.246	SAIGE	0.0183	0.0112	0.102	FinnGen_SAIGE_Meta	TAG(56:4;0)
481	Augmentation index	MIR100HG	rs10790495	A	G	NA	NA	NA	0.0254452	0.0927571	0.783841	This study	NA	NA	NA	NA	TAG(56:4;0)
482	AV-block	MIR100HG	rs10790495	A	G	0.0562	0.0571	0.3244	0.0327	0.0317	0.303	SAIGE	0.0382	0.0277	0.1677	FinnGen_SAIGE_Meta	TAG(56:4;0)
483	Cardiac arrest	MIR100HG	rs10790495	A	G	0.024	0.0832	0.7727	-0.0161	0.0479	0.737	SAIGE	-0.0061	0.0415	0.8828	FinnGen_SAIGE_Meta	TAG(56:4;0)
484	Cardiomyopathy	MIR100HG	rs10790495	A	G	-0.1199	0.0502	0.01691	-0.00546	0.0415	0.895	SAIGE	-0.0519	0.032	0.1045	FinnGen_SAIGE_Meta	TAG(56:4;0)
485	Carotid intima media thickness	MIR100HG	rs10790495	A	G	NA	NA	NA	2.03974	1.4304	0.153887	This study	NA	NA	NA	NA	TAG(56:4;0)
486	Cerebrovascular diseases	MIR100HG	rs10790495	A	G	-0.0517	0.0216	0.01651	-0.00524	0.0159	0.742	SAIGE	-0.0216	0.0128	0.09212	FinnGen_SAIGE_Meta	TAG(56:4;0)
487	Coronary atherosclerosis	MIR100HG	rs10790495	A	G	0.0331	0.0208	0.1111	0.0139	0.0113	0.218	SAIGE	0.0183	0.0099	0.06569	FinnGen_SAIGE_Meta	TAG(56:4;0)
488	Heart failure	MIR100HG	rs10790495	A	G	-0.018	0.0539	0.7378	0.0469	0.0227	0.0386	SAIGE	0.0371	0.0209	0.07598	FinnGen_SAIGE_Meta	TAG(56:4;0)
489	Hypertension	MIR100HG	rs10790495	A	G	0.009	0.0142	0.5246	0.00175	0.00659	0.79	SAIGE	0.003	0.006	0.6117	FinnGen_SAIGE_Meta	TAG(56:4;0)
490	Hypertensive Heart Disease	MIR100HG	rs10790495	A	G	-0.0324	0.0401	0.4188	0.0638	0.0354	0.0711	SAIGE	0.0217	0.0265	0.4143	FinnGen_SAIGE_Meta	TAG(56:4;0)
491	Intracerebral haemmorrhage	MIR100HG	rs10790495	A	G	-0.0901	0.0588	0.1251	0.078	0.0552	0.158	SAIGE	-0.0007	0.0402	0.9852	FinnGen_SAIGE_Meta	TAG(56:4;0)
492	Ischaemic heart disease	MIR100HG	rs10790495	A	G	0.0207	0.0177	0.2434	0.0102	0.00921	0.266	SAIGE	0.0124	0.0082	0.1279	FinnGen_SAIGE_Meta	TAG(56:4;0)
493	Major coronary heart disease event	MIR100HG	rs10790495	A	G	0.0507	0.021	0.01587	0.000953922	0.000396968	0.0162609	Neale_lab	0.001	0.0004	0.01436	FinnGen_Neale_lab_Meta	TAG(56:4;0)
494	Myocardial infarction	MIR100HG	rs10790495	A	G	0.0259	0.0275	0.3471	0.00826	0.0142	0.561	SAIGE	0.012	0.0126	0.3426	FinnGen_SAIGE_Meta	TAG(56:4;0)
495	Peripheral artery disease	MIR100HG	rs10790495	A	G	-0.0184	0.0324	0.5699	-0.00975	0.0236	0.679	SAIGE	-0.0127	0.0191	0.5039	FinnGen_SAIGE_Meta	TAG(56:4;0)
496	Peripheral atherosclerosis	MIR100HG	rs10790495	A	G	-0.0541	0.0355	0.1275	4.65282e-06	9.04872e-05	0.958991	Neale_lab	0	0.0001	0.9621	FinnGen_Neale_lab_Meta	TAG(56:4;0)
497	Stroke	MIR100HG	rs10790495	A	G	-0.0532	0.0206	0.009705	0.00012711	0.000312544	0.684234	Neale_lab	0.0001	0.0003	0.714	FinnGen_Neale_lab_Meta	TAG(56:4;0)
498	Subarachnoid haemmorrhage	MIR100HG	rs10790495	A	G	-0.1101	0.0628	0.07965	-0.0243	0.0511	0.634	SAIGE	-0.0585	0.0396	0.1401	FinnGen_SAIGE_Meta	TAG(56:4;0)
499	Transient ischemic attack	MIR100HG	rs10790495	A	G	-0.0328	0.0272	0.2275	0.00237	0.0316	0.94	SAIGE	-0.0178	0.0206	0.387	FinnGen_SAIGE_Meta	TAG(56:4;0)
500	Venous thromboembolism	MIR100HG	rs10790495	A	G	0.0331	0.0272	0.2225	-0.0559	0.0617	0.365	SAIGE	0.0186	0.0249	0.4544	FinnGen_SAIGE_Meta	TAG(56:4;0)
501	Angina pectoris	PAQR9	rs10212439	T	C	0.0123	0.0217	0.571	-0.00435	0.012	0.716	SAIGE	-0.0005	0.0105	0.9658	FinnGen_SAIGE_Meta	PI(18:0;0-18:1;0)
502	Arterial embolism and thrombosis	PAQR9	rs10212439	T	C	0.0357	0.088	0.6851	0.00135	0.047	0.977	SAIGE	0.009	0.0415	0.8286	FinnGen_SAIGE_Meta	PI(18:0;0-18:1;0)
503	Arterial stiffness	PAQR9	rs10212439	T	C	NA	NA	NA	0.0100889	0.0152703	0.508815	This study	NA	NA	NA	NA	PI(18:0;0-18:1;0)
504	Atherosclerosis	PAQR9	rs10212439	T	C	-0.0161	0.033	0.6265	0.00722	0.0394	0.855	SAIGE	-0.0065	0.0253	0.7977	FinnGen_SAIGE_Meta	PI(18:0;0-18:1;0)
505	Atrial fibrillation and flutter	PAQR9	rs10212439	T	C	-0.0218	0.0232	0.3476	0.00756	0.0124	0.543	SAIGE	0.001	0.0109	0.9245	FinnGen_SAIGE_Meta	PI(18:0;0-18:1;0)
506	Augmentation index	PAQR9	rs10212439	T	C	NA	NA	NA	0.0477051	0.090546	0.598296	This study	NA	NA	NA	NA	PI(18:0;0-18:1;0)
507	AV-block	PAQR9	rs10212439	T	C	-0.019	0.056	0.735	-0.0621	0.0309	0.0449	SAIGE	-0.052	0.0271	0.05441	FinnGen_SAIGE_Meta	PI(18:0;0-18:1;0)
508	Cardiac arrest	PAQR9	rs10212439	T	C	-0.0947	0.081	0.2422	-0.016	0.0467	0.732	SAIGE	-0.0356	0.0405	0.3784	FinnGen_SAIGE_Meta	PI(18:0;0-18:1;0)
509	Cardiomyopathy	PAQR9	rs10212439	T	C	-0.0122	0.0494	0.8053	-0.00754	0.0405	0.852	SAIGE	-0.0094	0.0313	0.7638	FinnGen_SAIGE_Meta	PI(18:0;0-18:1;0)
510	Carotid intima media thickness	PAQR9	rs10212439	T	C	NA	NA	NA	1.44707	1.39601	0.299949	This study	NA	NA	NA	NA	PI(18:0;0-18:1;0)
511	Cerebrovascular diseases	PAQR9	rs10212439	T	C	-0.0355	0.0211	0.09205	0.018	0.0156	0.246	SAIGE	-0.0009	0.0125	0.9423	FinnGen_SAIGE_Meta	PI(18:0;0-18:1;0)
512	Coronary atherosclerosis	PAQR9	rs10212439	T	C	-0.0117	0.0204	0.567	-0.0196	0.011	0.074	SAIGE	-0.0178	0.0097	0.06569	FinnGen_SAIGE_Meta	PI(18:0;0-18:1;0)
513	Heart failure	PAQR9	rs10212439	T	C	-0.0016	0.0527	0.9753	0.0225	0.0221	0.31	SAIGE	0.0189	0.0204	0.3539	FinnGen_SAIGE_Meta	PI(18:0;0-18:1;0)
514	Hypertension	PAQR9	rs10212439	T	C	0.0144	0.0139	0.2984	0.00442	0.00643	0.492	SAIGE	0.0062	0.0058	0.2897	FinnGen_SAIGE_Meta	PI(18:0;0-18:1;0)
515	Hypertensive Heart Disease	PAQR9	rs10212439	T	C	-0.0207	0.0392	0.5969	0.00852	0.0346	0.805	SAIGE	-0.0043	0.0259	0.8691	FinnGen_SAIGE_Meta	PI(18:0;0-18:1;0)
516	Intracerebral haemmorrhage	PAQR9	rs10212439	T	C	0.0094	0.0576	0.8701	0.0646	0.0539	0.231	SAIGE	0.0388	0.0394	0.3238	FinnGen_SAIGE_Meta	PI(18:0;0-18:1;0)
517	Ischaemic heart disease	PAQR9	rs10212439	T	C	0.0063	0.0173	0.7142	-0.0121	0.00898	0.177	SAIGE	-0.0082	0.008	0.3039	FinnGen_SAIGE_Meta	PI(18:0;0-18:1;0)
518	Major coronary heart disease event	PAQR9	rs10212439	T	C	-0.0017	0.0206	0.936	-0.000107478	0.000386656	0.781037	Neale_lab	-0.0001	0.0004	0.781	FinnGen_Neale_lab_Meta	PI(18:0;0-18:1;0)
519	Myocardial infarction	PAQR9	rs10212439	T	C	-0.0337	0.0268	0.2085	-0.00566	0.0139	0.683	SAIGE	-0.0116	0.0123	0.347	FinnGen_SAIGE_Meta	PI(18:0;0-18:1;0)
520	Peripheral artery disease	PAQR9	rs10212439	T	C	-0.0181	0.0317	0.5674	-0.0118	0.023	0.608	SAIGE	-0.014	0.0186	0.4529	FinnGen_SAIGE_Meta	PI(18:0;0-18:1;0)
521	Peripheral atherosclerosis	PAQR9	rs10212439	T	C	-0.0235	0.0345	0.4961	-0.000115277	8.81356e-05	0.190892	Neale_lab	-0.0001	0.0001	0.1912	FinnGen_Neale_lab_Meta	PI(18:0;0-18:1;0)
522	Stroke	PAQR9	rs10212439	T	C	-0.0342	0.0201	0.08854	0.000530955	0.000304422	0.0811349	Neale_lab	0.0005	0.0003	0.08529	FinnGen_Neale_lab_Meta	PI(18:0;0-18:1;0)
523	Subarachnoid haemmorrhage	PAQR9	rs10212439	T	C	-0.0908	0.0615	0.1394	0.00953	0.0499	0.848	SAIGE	-0.0303	0.0387	0.4342	FinnGen_SAIGE_Meta	PI(18:0;0-18:1;0)
524	Transient ischemic attack	PAQR9	rs10212439	T	C	-0.0377	0.0265	0.1547	0.0287	0.0309	0.353	SAIGE	-0.0096	0.0201	0.6346	FinnGen_SAIGE_Meta	PI(18:0;0-18:1;0)
525	Venous thromboembolism	PAQR9	rs10212439	T	C	-0.0333	0.0265	0.2087	0.0156	0.0602	0.795	SAIGE	-0.0254	0.0243	0.2957	FinnGen_SAIGE_Meta	PI(18:0;0-18:1;0)
526	Angina pectoris	PDHA2	rs186689484	G	A	0.0117	0.0486	0.8094	0.049	0.103	0.635	SAIGE	0.0185	0.044	0.674	FinnGen_SAIGE_Meta	TAG(52:4;0)
527	Arterial embolism and thrombosis	PDHA2	rs186689484	G	A	-0.2328	0.2006	0.2458	-0.0326	0.41	0.937	SAIGE	-0.1941	0.1802	0.2813	FinnGen_SAIGE_Meta	TAG(52:4;0)
528	Arterial stiffness	PDHA2	rs186689484	G	A	NA	NA	NA	-0.0723567	0.132466	0.584908	This study	NA	NA	NA	NA	TAG(52:4;0)
529	Atherosclerosis	PDHA2	rs186689484	G	A	0.0333	0.0746	0.6557	-0.115	0.338	0.735	SAIGE	0.0264	0.0728	0.7169	FinnGen_SAIGE_Meta	TAG(52:4;0)
530	Atrial fibrillation and flutter	PDHA2	rs186689484	G	A	-0.0108	0.0522	0.8368	-0.092	0.107	0.392	SAIGE	-0.0264	0.0469	0.5735	FinnGen_SAIGE_Meta	TAG(52:4;0)
531	Augmentation index	PDHA2	rs186689484	G	A	NA	NA	NA	-0.223267	0.774933	0.773265	This study	NA	NA	NA	NA	TAG(52:4;0)
532	AV-block	PDHA2	rs186689484	G	A	0.0304	0.1286	0.8132	-0.286	0.267	0.284	SAIGE	-0.0292	0.1159	0.8012	FinnGen_SAIGE_Meta	TAG(52:4;0)
533	Cardiac arrest	PDHA2	rs186689484	G	A	-0.0443	0.1823	0.808	0.0439	0.402	0.913	SAIGE	-0.0293	0.166	0.8601	FinnGen_SAIGE_Meta	TAG(52:4;0)
534	Cardiomyopathy	PDHA2	rs186689484	G	A	0.1527	0.1106	0.1672	-0.0557	0.347	0.873	SAIGE	0.1335	0.1054	0.2053	FinnGen_SAIGE_Meta	TAG(52:4;0)
535	Carotid intima media thickness	PDHA2	rs186689484	G	A	NA	NA	NA	-14.3476	11.8312	0.225263	This study	NA	NA	NA	NA	TAG(52:4;0)
536	Cerebrovascular diseases	PDHA2	rs186689484	G	A	-0.0541	0.0478	0.257	-0.199	0.135	0.14	SAIGE	-0.0702	0.0451	0.119	FinnGen_SAIGE_Meta	TAG(52:4;0)
537	Coronary atherosclerosis	PDHA2	rs186689484	G	A	0.0475	0.0454	0.2952	-0.0326	0.0951	0.732	SAIGE	0.0326	0.041	0.4257	FinnGen_SAIGE_Meta	TAG(52:4;0)
538	Heart failure	PDHA2	rs186689484	G	A	0.194	0.1197	0.1051	0.173	0.192	0.366	SAIGE	0.1881	0.1016	0.06402	FinnGen_SAIGE_Meta	TAG(52:4;0)
539	Hypertension	PDHA2	rs186689484	G	A	-0.0022	0.0312	0.9442	-0.031	0.0556	0.578	SAIGE	-0.0091	0.0272	0.7381	FinnGen_SAIGE_Meta	TAG(52:4;0)
540	Hypertensive Heart Disease	PDHA2	rs186689484	G	A	-0.0845	0.0892	0.3435	-0.19	0.295	0.519	SAIGE	-0.0933	0.0854	0.2743	FinnGen_SAIGE_Meta	TAG(52:4;0)
541	Intracerebral haemmorrhage	PDHA2	rs186689484	G	A	-0.0263	0.1302	0.8399	-0.664	0.463	0.151	SAIGE	-0.073	0.1253	0.5601	FinnGen_SAIGE_Meta	TAG(52:4;0)
542	Ischaemic heart disease	PDHA2	rs186689484	G	A	0.0388	0.0389	0.3176	-0.0152	0.0778	0.845	SAIGE	0.028	0.0348	0.421	FinnGen_SAIGE_Meta	TAG(52:4;0)
543	Major coronary heart disease event	PDHA2	rs186689484	G	A	0.0164	0.046	0.7217	0.00062434	0.00329225	0.849592	Neale_lab	0.0007	0.0033	0.8301	FinnGen_Neale_lab_Meta	TAG(52:4;0)
544	Myocardial infarction	PDHA2	rs186689484	G	A	-0.0049	0.0605	0.9357	-0.0289	0.12	0.81	SAIGE	-0.0098	0.054	0.8566	FinnGen_SAIGE_Meta	TAG(52:4;0)
545	Peripheral artery disease	PDHA2	rs186689484	G	A	0.0728	0.0717	0.3099	-0.159	0.2	0.426	SAIGE	0.0464	0.0675	0.4918	FinnGen_SAIGE_Meta	TAG(52:4;0)
546	Peripheral atherosclerosis	PDHA2	rs186689484	G	A	0.0215	0.0784	0.7843	-0.00036597	0.000750446	0.625784	Neale_lab	-0.0004	0.0007	0.6274	FinnGen_Neale_lab_Meta	TAG(52:4;0)
547	Stroke	PDHA2	rs186689484	G	A	-0.0595	0.046	0.1957	-0.00368852	0.00259205	0.154733	Neale_lab	-0.0039	0.0026	0.1349	FinnGen_Neale_lab_Meta	TAG(52:4;0)
548	Subarachnoid haemmorrhage	PDHA2	rs186689484	G	A	-0.1487	0.1357	0.2732	-0.398	0.429	0.354	SAIGE	-0.1714	0.1294	0.1853	FinnGen_SAIGE_Meta	TAG(52:4;0)
549	Transient ischemic attack	PDHA2	rs186689484	G	A	-0.0868	0.0596	0.1457	-0.342	0.268	0.201	SAIGE	-0.0988	0.0582	0.08938	FinnGen_SAIGE_Meta	TAG(52:4;0)
550	Venous thromboembolism	PDHA2	rs186689484	G	A	0.0176	0.0606	0.7711	0.267	0.515	0.604	SAIGE	0.021	0.0602	0.7271	FinnGen_SAIGE_Meta	TAG(52:4;0)
551	Angina pectoris	PTPRN2	rs10281741	G	C	-0.027	0.0256	0.2918	-0.0107	0.0143	0.457	SAIGE	-0.0146	0.0125	0.243	FinnGen_SAIGE_Meta	TAG(54:6;0)
552	Arterial embolism and thrombosis	PTPRN2	rs10281741	G	C	-0.029	0.1037	0.7801	0.0597	0.0562	0.288	SAIGE	0.0396	0.0494	0.4233	FinnGen_SAIGE_Meta	TAG(54:6;0)
553	Arterial stiffness	PTPRN2	rs10281741	G	C	NA	NA	NA	0.00399592	0.0181948	0.826169	This study	NA	NA	NA	NA	TAG(54:6;0)
554	Atherosclerosis	PTPRN2	rs10281741	G	C	0.0169	0.0389	0.6633	-0.0125	0.047	0.79	SAIGE	0.0049	0.03	0.8689	FinnGen_SAIGE_Meta	TAG(54:6;0)
555	Atrial fibrillation and flutter	PTPRN2	rs10281741	G	C	-0.0111	0.0277	0.6895	0.0169	0.0148	0.254	SAIGE	0.0107	0.0131	0.4132	FinnGen_SAIGE_Meta	TAG(54:6;0)
556	Augmentation index	PTPRN2	rs10281741	G	C	NA	NA	NA	0.221063	0.108436	0.0414973	This study	NA	NA	NA	NA	TAG(54:6;0)
557	AV-block	PTPRN2	rs10281741	G	C	-0.0045	0.0649	0.9453	0.0436	0.037	0.238	SAIGE	0.0318	0.0321	0.3225	FinnGen_SAIGE_Meta	TAG(54:6;0)
558	Cardiac arrest	PTPRN2	rs10281741	G	C	-0.0259	0.096	0.7872	0.0261	0.0559	0.641	SAIGE	0.0129	0.0483	0.7889	FinnGen_SAIGE_Meta	TAG(54:6;0)
559	Cardiomyopathy	PTPRN2	rs10281741	G	C	-0.039	0.0578	0.4996	0.0608	0.0484	0.209	SAIGE	0.0197	0.0371	0.5962	FinnGen_SAIGE_Meta	TAG(54:6;0)
560	Carotid intima media thickness	PTPRN2	rs10281741	G	C	NA	NA	NA	-0.0141139	1.66888	0.993252	This study	NA	NA	NA	NA	TAG(54:6;0)
561	Cerebrovascular diseases	PTPRN2	rs10281741	G	C	-0.01	0.0248	0.6862	-0.0183	0.0186	0.325	SAIGE	-0.0153	0.0149	0.3035	FinnGen_SAIGE_Meta	TAG(54:6;0)
562	Coronary atherosclerosis	PTPRN2	rs10281741	G	C	-0.0426	0.024	0.07564	-0.00859	0.0131	0.513	SAIGE	-0.0164	0.0115	0.1539	FinnGen_SAIGE_Meta	TAG(54:6;0)
563	Heart failure	PTPRN2	rs10281741	G	C	0.1107	0.0618	0.07352	0.0532	0.0264	0.0442	SAIGE	0.0621	0.0243	0.01056	FinnGen_SAIGE_Meta	TAG(54:6;0)
564	Hypertension	PTPRN2	rs10281741	G	C	0.0211	0.0164	0.1974	-0.00125	0.00769	0.871	SAIGE	0.0028	0.007	0.6899	FinnGen_SAIGE_Meta	TAG(54:6;0)
565	Hypertensive Heart Disease	PTPRN2	rs10281741	G	C	0.0242	0.0464	0.6024	0.0142	0.0413	0.732	SAIGE	0.0186	0.0308	0.5461	FinnGen_SAIGE_Meta	TAG(54:6;0)
566	Intracerebral haemmorrhage	PTPRN2	rs10281741	G	C	0.0033	0.0676	0.9608	-0.0203	0.0644	0.752	SAIGE	-0.0091	0.0466	0.8457	FinnGen_SAIGE_Meta	TAG(54:6;0)
567	Ischaemic heart disease	PTPRN2	rs10281741	G	C	-0.0389	0.0205	0.05723	-0.00933	0.0107	0.385	SAIGE	-0.0157	0.0095	0.09873	FinnGen_SAIGE_Meta	TAG(54:6;0)
568	Major coronary heart disease event	PTPRN2	rs10281741	G	C	-0.0374	0.0242	0.1228	-0.000179324	0.000463154	0.698623	Neale_lab	-0.0002	0.0005	0.6773	FinnGen_Neale_lab_Meta	TAG(54:6;0)
569	Myocardial infarction	PTPRN2	rs10281741	G	C	-0.0356	0.0317	0.2615	-0.00977	0.0166	0.556	SAIGE	-0.0153	0.0147	0.2972	FinnGen_SAIGE_Meta	TAG(54:6;0)
570	Peripheral artery disease	PTPRN2	rs10281741	G	C	0.0326	0.0373	0.3819	-0.0154	0.0275	0.576	SAIGE	0.0015	0.0221	0.9459	FinnGen_SAIGE_Meta	TAG(54:6;0)
571	Peripheral atherosclerosis	PTPRN2	rs10281741	G	C	0.0375	0.0407	0.3567	5.27385e-05	0.000105573	0.617395	Neale_lab	0.0001	0.0001	0.6174	FinnGen_Neale_lab_Meta	TAG(54:6;0)
572	Stroke	PTPRN2	rs10281741	G	C	0.0109	0.0238	0.6466	-3.59836e-06	0.000364651	0.992127	Neale_lab	0	0.0004	0.9977	FinnGen_Neale_lab_Meta	TAG(54:6;0)
573	Subarachnoid haemmorrhage	PTPRN2	rs10281741	G	C	-0.0401	0.0722	0.5786	-0.0779	0.0597	0.192	SAIGE	-0.0626	0.046	0.174	FinnGen_SAIGE_Meta	TAG(54:6;0)
574	Transient ischemic attack	PTPRN2	rs10281741	G	C	0.0396	0.0312	0.205	0.0188	0.0369	0.61	SAIGE	0.0309	0.0238	0.1942	FinnGen_SAIGE_Meta	TAG(54:6;0)
575	Venous thromboembolism	PTPRN2	rs10281741	G	C	-0.0663	0.0313	0.03407	0.181	0.072	0.012	SAIGE	-0.027	0.0287	0.347	FinnGen_SAIGE_Meta	TAG(54:6;0)
576	Angina pectoris	RBFOX3	rs143203352	T	C	0.0076	0.0644	0.9058	-0.0183	0.0845	0.829	SAIGE	-0.0019	0.0512	0.9702	FinnGen_SAIGE_Meta	PC(16:0;0-18:1;0)
577	Arterial embolism and thrombosis	RBFOX3	rs143203352	T	C	-0.0728	0.259	0.7786	0.358	0.33	0.279	SAIGE	0.0914	0.2037	0.6537	FinnGen_SAIGE_Meta	PC(16:0;0-18:1;0)
578	Arterial stiffness	RBFOX3	rs143203352	T	C	NA	NA	NA	-0.0578593	0.107011	0.588724	This study	NA	NA	NA	NA	PC(16:0;0-18:1;0)
579	Atherosclerosis	RBFOX3	rs143203352	T	C	-0.0489	0.0984	0.6191	-0.124	0.277	0.655	SAIGE	-0.0573	0.0927	0.5365	FinnGen_SAIGE_Meta	PC(16:0;0-18:1;0)
580	Atrial fibrillation and flutter	RBFOX3	rs143203352	T	C	0.0444	0.069	0.5195	0.0252	0.087	0.772	SAIGE	0.037	0.0541	0.4939	FinnGen_SAIGE_Meta	PC(16:0;0-18:1;0)
581	Augmentation index	RBFOX3	rs143203352	T	C	NA	NA	NA	0.544199	0.654045	0.405389	This study	NA	NA	NA	NA	PC(16:0;0-18:1;0)
582	AV-block	RBFOX3	rs143203352	T	C	0.2618	0.1654	0.1135	0.123	0.216	0.569	SAIGE	0.2105	0.1313	0.109	FinnGen_SAIGE_Meta	PC(16:0;0-18:1;0)
583	Cardiac arrest	RBFOX3	rs143203352	T	C	0.0032	0.2369	0.9893	-0.442	0.328	0.177	SAIGE	-0.1494	0.192	0.4365	FinnGen_SAIGE_Meta	PC(16:0;0-18:1;0)
584	Cardiomyopathy	RBFOX3	rs143203352	T	C	0.0629	0.1441	0.6627	0.721	0.284	0.0111	SAIGE	0.1976	0.1285	0.1241	FinnGen_SAIGE_Meta	PC(16:0;0-18:1;0)
585	Carotid intima media thickness	RBFOX3	rs143203352	T	C	NA	NA	NA	28.3608	10.2416	0.00562569	This study	NA	NA	NA	NA	PC(16:0;0-18:1;0)
586	Cerebrovascular diseases	RBFOX3	rs143203352	T	C	-0.0857	0.0626	0.171	0.0244	0.109	0.823	SAIGE	-0.0584	0.0543	0.2821	FinnGen_SAIGE_Meta	PC(16:0;0-18:1;0)
587	Coronary atherosclerosis	RBFOX3	rs143203352	T	C	-0.0109	0.0603	0.8559	0.0426	0.0774	0.582	SAIGE	0.0093	0.0476	0.8449	FinnGen_SAIGE_Meta	PC(16:0;0-18:1;0)
588	Heart failure	RBFOX3	rs143203352	T	C	-0.0284	0.1585	0.8578	0.0936	0.155	0.547	SAIGE	0.034	0.1108	0.7593	FinnGen_SAIGE_Meta	PC(16:0;0-18:1;0)
589	Hypertension	RBFOX3	rs143203352	T	C	0.0221	0.0411	0.5905	0.00444	0.0452	0.922	SAIGE	0.0141	0.0304	0.6427	FinnGen_SAIGE_Meta	PC(16:0;0-18:1;0)
590	Hypertensive Heart Disease	RBFOX3	rs143203352	T	C	0.0381	0.1176	0.746	-0.0976	0.242	0.687	SAIGE	0.0122	0.1058	0.9083	FinnGen_SAIGE_Meta	PC(16:0;0-18:1;0)
591	Intracerebral haemmorrhage	RBFOX3	rs143203352	T	C	-0.3233	0.1697	0.05682	0.191	0.378	0.614	SAIGE	-0.237	0.1548	0.1258	FinnGen_SAIGE_Meta	PC(16:0;0-18:1;0)
592	Ischaemic heart disease	RBFOX3	rs143203352	T	C	0.0371	0.0513	0.4701	0.073	0.0633	0.248	SAIGE	0.0513	0.0399	0.1978	FinnGen_SAIGE_Meta	PC(16:0;0-18:1;0)
593	Major coronary heart disease event	RBFOX3	rs143203352	T	C	0.0329	0.0609	0.5894	NA	NA	NA	NA	0.0329	0.0609	0.589	FinnGen	PC(16:0;0-18:1;0)
594	Myocardial infarction	RBFOX3	rs143203352	T	C	0.0209	0.0803	0.7943	0.12	0.0976	0.221	SAIGE	0.0609	0.062	0.326	FinnGen_SAIGE_Meta	PC(16:0;0-18:1;0)
595	Peripheral artery disease	RBFOX3	rs143203352	T	C	-0.0592	0.0944	0.5309	-0.145	0.162	0.371	SAIGE	-0.0809	0.0816	0.321	FinnGen_SAIGE_Meta	PC(16:0;0-18:1;0)
596	Peripheral atherosclerosis	RBFOX3	rs143203352	T	C	-0.1542	0.1018	0.1298	NA	NA	NA	NA	-0.1542	0.1018	0.1298	FinnGen	PC(16:0;0-18:1;0)
597	Stroke	RBFOX3	rs143203352	T	C	-0.0676	0.0599	0.2586	NA	NA	NA	NA	-0.0676	0.0599	0.2591	FinnGen	PC(16:0;0-18:1;0)
598	Subarachnoid haemmorrhage	RBFOX3	rs143203352	T	C	-0.0785	0.1811	0.6647	-0.227	0.351	0.518	SAIGE	-0.1097	0.1609	0.4954	FinnGen_SAIGE_Meta	PC(16:0;0-18:1;0)
599	Transient ischemic attack	RBFOX3	rs143203352	T	C	-0.0856	0.0784	0.2747	-0.113	0.217	0.601	SAIGE	-0.0888	0.0737	0.2287	FinnGen_SAIGE_Meta	PC(16:0;0-18:1;0)
600	Venous thromboembolism	RBFOX3	rs143203352	T	C	0.0675	0.0787	0.391	0.277	0.421	0.511	SAIGE	0.0746	0.0774	0.3351	FinnGen_SAIGE_Meta	PC(16:0;0-18:1;0)
601	Angina pectoris	ROCK1	rs151223356	A	C	-0.1033	0.1011	0.3073	0.0284	0.0761	0.709	SAIGE	-0.0192	0.0608	0.7518	FinnGen_SAIGE_Meta	LPC(14:0;0)
602	Arterial embolism and thrombosis	ROCK1	rs151223356	A	C	0.5328	0.4157	0.1999	-0.0464	0.3	0.877	SAIGE	0.152	0.2433	0.5322	FinnGen_SAIGE_Meta	LPC(14:0;0)
603	Arterial stiffness	ROCK1	rs151223356	A	C	NA	NA	NA	-0.0172616	0.0967844	0.858448	This study	NA	NA	NA	NA	LPC(14:0;0)
604	Atherosclerosis	ROCK1	rs151223356	A	C	-0.0364	0.1557	0.8154	-0.0535	0.251	0.831	SAIGE	-0.0412	0.1323	0.7558	FinnGen_SAIGE_Meta	LPC(14:0;0)
605	Atrial fibrillation and flutter	ROCK1	rs151223356	A	C	-0.1577	0.1092	0.1488	-0.0287	0.0793	0.717	SAIGE	-0.0732	0.0642	0.2537	FinnGen_SAIGE_Meta	LPC(14:0;0)
606	Augmentation index	ROCK1	rs151223356	A	C	NA	NA	NA	1.64151	0.561522	0.00346689	This study	NA	NA	NA	NA	LPC(14:0;0)
607	AV-block	ROCK1	rs151223356	A	C	0.6045	0.2564	0.01838	-0.498	0.198	0.0119	SAIGE	-0.0861	0.1567	0.5825	FinnGen_SAIGE_Meta	LPC(14:0;0)
608	Cardiac arrest	ROCK1	rs151223356	A	C	-0.9758	0.3784	0.009912	-0.217	0.298	0.467	SAIGE	-0.5075	0.2341	0.03019	FinnGen_SAIGE_Meta	LPC(14:0;0)
609	Cardiomyopathy	ROCK1	rs151223356	A	C	-0.2437	0.2343	0.2982	0.47	0.258	0.0682	SAIGE	0.0789	0.1735	0.6493	FinnGen_SAIGE_Meta	LPC(14:0;0)
610	Carotid intima media thickness	ROCK1	rs151223356	A	C	NA	NA	NA	-12.8967	8.64652	0.135835	This study	NA	NA	NA	NA	LPC(14:0;0)
611	Cerebrovascular diseases	ROCK1	rs151223356	A	C	0.0084	0.1004	0.9332	0.149	0.0992	0.134	SAIGE	0.0795	0.0706	0.2596	FinnGen_SAIGE_Meta	LPC(14:0;0)
612	Coronary atherosclerosis	ROCK1	rs151223356	A	C	-0.1802	0.0967	0.0625	0.0234	0.07	0.738	SAIGE	-0.0466	0.0567	0.4111	FinnGen_SAIGE_Meta	LPC(14:0;0)
613	Heart failure	ROCK1	rs151223356	A	C	0.0556	0.2487	0.8231	0.00509	0.141	0.971	SAIGE	0.0174	0.1227	0.8873	FinnGen_SAIGE_Meta	LPC(14:0;0)
614	Hypertension	ROCK1	rs151223356	A	C	-0.1202	0.0669	0.07216	0.0538	0.0412	0.191	SAIGE	0.006	0.0351	0.8652	FinnGen_SAIGE_Meta	LPC(14:0;0)
615	Hypertensive Heart Disease	ROCK1	rs151223356	A	C	-0.0192	0.1817	0.9158	0.0913	0.223	0.682	SAIGE	0.0249	0.1409	0.8597	FinnGen_SAIGE_Meta	LPC(14:0;0)
616	Intracerebral haemmorrhage	ROCK1	rs151223356	A	C	-0.2514	0.2699	0.3517	0.269	0.345	0.435	SAIGE	-0.0538	0.2126	0.8001	FinnGen_SAIGE_Meta	LPC(14:0;0)
617	Ischaemic heart disease	ROCK1	rs151223356	A	C	-0.1208	0.0819	0.1402	0.00127	0.0574	0.982	SAIGE	-0.0389	0.047	0.4074	FinnGen_SAIGE_Meta	LPC(14:0;0)
618	Major coronary heart disease event	ROCK1	rs151223356	A	C	-0.1572	0.0973	0.1062	0.00264186	0.00246642	0.284112	Neale_lab	0.0025	0.0025	0.3042	FinnGen_Neale_lab_Meta	LPC(14:0;0)
619	Myocardial infarction	ROCK1	rs151223356	A	C	-0.1513	0.1259	0.2296	0.0774	0.0881	0.38	SAIGE	0.0022	0.0722	0.9754	FinnGen_SAIGE_Meta	LPC(14:0;0)
620	Peripheral artery disease	ROCK1	rs151223356	A	C	-0.1066	0.1505	0.479	0.109	0.147	0.457	SAIGE	0.0037	0.1052	0.9717	FinnGen_SAIGE_Meta	LPC(14:0;0)
621	Peripheral atherosclerosis	ROCK1	rs151223356	A	C	-0.147	0.1611	0.3615	0.000338093	0.000562206	0.547595	Neale_lab	0.0003	0.0006	0.5497	FinnGen_Neale_lab_Meta	LPC(14:0;0)
622	Stroke	ROCK1	rs151223356	A	C	-0.0331	0.095	0.7274	0.00254322	0.00194187	0.190305	Neale_lab	0.0025	0.0019	0.193	FinnGen_Neale_lab_Meta	LPC(14:0;0)
623	Subarachnoid haemmorrhage	ROCK1	rs151223356	A	C	-0.0134	0.2913	0.9632	0.357	0.318	0.262	SAIGE	0.1556	0.2148	0.4688	FinnGen_SAIGE_Meta	LPC(14:0;0)
624	Transient ischemic attack	ROCK1	rs151223356	A	C	-0.1072	0.1269	0.3982	0.397	0.196	0.0427	SAIGE	0.0417	0.1065	0.6953	FinnGen_SAIGE_Meta	LPC(14:0;0)
625	Venous thromboembolism	ROCK1	rs151223356	A	C	-0.0855	0.1267	0.4998	-0.308	0.385	0.424	SAIGE	-0.1072	0.1204	0.3729	FinnGen_SAIGE_Meta	LPC(14:0;0)
626	Angina pectoris	SGPP1	rs8008070	A	T	-0.01	0.031	0.7478	-0.00823	0.0163	0.613	SAIGE	-0.0086	0.0144	0.5505	FinnGen_SAIGE_Meta	SM(32:1;2), SM(34:0;2), SM(38:1;2)
627	Arterial embolism and thrombosis	SGPP1	rs8008070	A	T	0.0433	0.1249	0.7286	0.0147	0.064	0.819	SAIGE	0.0206	0.057	0.717	FinnGen_SAIGE_Meta	SM(32:1;2), SM(34:0;2), SM(38:1;2)
628	Arterial stiffness	SGPP1	rs8008070	A	T	NA	NA	NA	0.0119231	0.0208815	0.568009	This study	NA	NA	NA	NA	SM(32:1;2), SM(34:0;2), SM(38:1;2)
629	Atherosclerosis	SGPP1	rs8008070	A	T	0.0062	0.0473	0.8966	-0.0205	0.0536	0.702	SAIGE	-0.0055	0.0355	0.877	FinnGen_SAIGE_Meta	SM(32:1;2), SM(34:0;2), SM(38:1;2)
630	Atrial fibrillation and flutter	SGPP1	rs8008070	A	T	0.0538	0.0333	0.1064	0.0251	0.0169	0.138	SAIGE	0.031	0.0151	0.03982	FinnGen_SAIGE_Meta	SM(32:1;2), SM(34:0;2), SM(38:1;2)
631	Augmentation index	SGPP1	rs8008070	A	T	NA	NA	NA	0.0485044	0.122513	0.692173	This study	NA	NA	NA	NA	SM(32:1;2), SM(34:0;2), SM(38:1;2)
632	AV-block	SGPP1	rs8008070	A	T	-0.0068	0.0793	0.9318	0.0443	0.0421	0.292	SAIGE	0.0331	0.0372	0.3739	FinnGen_SAIGE_Meta	SM(32:1;2), SM(34:0;2), SM(38:1;2)
633	Cardiac arrest	SGPP1	rs8008070	A	T	-0.0257	0.1174	0.8269	-0.105	0.0637	0.0987	SAIGE	-0.087	0.056	0.1204	FinnGen_SAIGE_Meta	SM(32:1;2), SM(34:0;2), SM(38:1;2)
634	Cardiomyopathy	SGPP1	rs8008070	A	T	-0.0161	0.0709	0.8205	-0.00611	0.0551	0.912	SAIGE	-0.0099	0.0435	0.8205	FinnGen_SAIGE_Meta	SM(32:1;2), SM(34:0;2), SM(38:1;2)
635	Carotid intima media thickness	SGPP1	rs8008070	A	T	NA	NA	NA	-1.09646	1.89873	0.56363	This study	NA	NA	NA	NA	SM(32:1;2), SM(34:0;2), SM(38:1;2)
636	Cerebrovascular diseases	SGPP1	rs8008070	A	T	-0.0161	0.0302	0.5931	0.0245	0.0212	0.247	SAIGE	0.0111	0.0174	0.5225	FinnGen_SAIGE_Meta	SM(32:1;2), SM(34:0;2), SM(38:1;2)
637	Coronary atherosclerosis	SGPP1	rs8008070	A	T	-0.0153	0.0291	0.5989	-0.0321	0.015	0.0318	SAIGE	-0.0286	0.0133	0.03211	FinnGen_SAIGE_Meta	SM(32:1;2), SM(34:0;2), SM(38:1;2)
638	Heart failure	SGPP1	rs8008070	A	T	-0.027	0.0753	0.7196	-0.009	0.0301	0.765	SAIGE	-0.0115	0.0279	0.6813	FinnGen_SAIGE_Meta	SM(32:1;2), SM(34:0;2), SM(38:1;2)
639	Hypertension	SGPP1	rs8008070	A	T	-0.0149	0.0199	0.4543	-0.0072	0.00876	0.411	SAIGE	-0.0084	0.008	0.2919	FinnGen_SAIGE_Meta	SM(32:1;2), SM(34:0;2), SM(38:1;2)
640	Hypertensive Heart Disease	SGPP1	rs8008070	A	T	-0.1067	0.0567	0.05992	0.021	0.0469	0.655	SAIGE	-0.0309	0.0361	0.3929	FinnGen_SAIGE_Meta	SM(32:1;2), SM(34:0;2), SM(38:1;2)
641	Intracerebral haemmorrhage	SGPP1	rs8008070	A	T	0.046	0.0819	0.5739	0.00132	0.0734	0.986	SAIGE	0.0212	0.0547	0.6978	FinnGen_SAIGE_Meta	SM(32:1;2), SM(34:0;2), SM(38:1;2)
642	Ischaemic heart disease	SGPP1	rs8008070	A	T	-0.0091	0.0248	0.7148	-0.0102	0.0122	0.403	SAIGE	-0.01	0.0109	0.3617	FinnGen_SAIGE_Meta	SM(32:1;2), SM(34:0;2), SM(38:1;2)
643	Major coronary heart disease event	SGPP1	rs8008070	A	T	0.026	0.0294	0.3757	-0.000230405	0.000527105	0.662028	Neale_lab	-0.0002	0.0005	0.6741	FinnGen_Neale_lab_Meta	SM(32:1;2), SM(34:0;2), SM(38:1;2)
644	Myocardial infarction	SGPP1	rs8008070	A	T	0.0417	0.0383	0.2759	-0.0056	0.0189	0.767	SAIGE	0.0037	0.0169	0.8289	FinnGen_SAIGE_Meta	SM(32:1;2), SM(34:0;2), SM(38:1;2)
645	Peripheral artery disease	SGPP1	rs8008070	A	T	-0.0209	0.0452	0.6437	-0.0431	0.0313	0.169	SAIGE	-0.0359	0.0257	0.1629	FinnGen_SAIGE_Meta	SM(32:1;2), SM(34:0;2), SM(38:1;2)
646	Peripheral atherosclerosis	SGPP1	rs8008070	A	T	-0.0067	0.0496	0.8929	-0.000189105	0.00012015	0.11551	Neale_lab	-0.0002	0.0001	0.1152	FinnGen_Neale_lab_Meta	SM(32:1;2), SM(34:0;2), SM(38:1;2)
647	Stroke	SGPP1	rs8008070	A	T	-0.0071	0.0289	0.8063	0.000593982	0.000415	0.15235	Neale_lab	0.0006	0.0004	0.1534	FinnGen_Neale_lab_Meta	SM(32:1;2), SM(34:0;2), SM(38:1;2)
648	Subarachnoid haemmorrhage	SGPP1	rs8008070	A	T	-0.1172	0.0885	0.185	0.0305	0.068	0.654	SAIGE	-0.0243	0.0539	0.6518	FinnGen_SAIGE_Meta	SM(32:1;2), SM(34:0;2), SM(38:1;2)
649	Transient ischemic attack	SGPP1	rs8008070	A	T	-0.0363	0.038	0.3392	0.0309	0.042	0.462	SAIGE	-0.0061	0.0282	0.83	FinnGen_SAIGE_Meta	SM(32:1;2), SM(34:0;2), SM(38:1;2)
650	Venous thromboembolism	SGPP1	rs8008070	A	T	0.0057	0.038	0.881	-0.0875	0.0819	0.286	SAIGE	-0.0108	0.0345	0.7538	FinnGen_SAIGE_Meta	SM(32:1;2), SM(34:0;2), SM(38:1;2)
651	Angina pectoris	SHTN1	rs140645847	G	T	-0.0142	0.0354	0.6893	0.0173	0.019	0.363	SAIGE	0.0103	0.0167	0.5402	FinnGen_SAIGE_Meta	LPE(20:4;0)
652	Arterial embolism and thrombosis	SHTN1	rs140645847	G	T	-0.0976	0.144	0.4977	-0.00804	0.0747	0.914	SAIGE	-0.027	0.0663	0.6835	FinnGen_SAIGE_Meta	LPE(20:4;0)
653	Arterial stiffness	SHTN1	rs140645847	G	T	NA	NA	NA	-0.0168717	0.0242319	0.486267	This study	NA	NA	NA	NA	LPE(20:4;0)
654	Atherosclerosis	SHTN1	rs140645847	G	T	-0.0073	0.0542	0.8936	-0.0402	0.0627	0.521	SAIGE	-0.0214	0.041	0.6022	FinnGen_SAIGE_Meta	LPE(20:4;0)
655	Atrial fibrillation and flutter	SHTN1	rs140645847	G	T	-0.0151	0.0381	0.693	-0.01	0.0198	0.613	SAIGE	-0.0111	0.0176	0.5281	FinnGen_SAIGE_Meta	LPE(20:4;0)
656	Augmentation index	SHTN1	rs140645847	G	T	NA	NA	NA	0.0748686	0.142069	0.598208	This study	NA	NA	NA	NA	LPE(20:4;0)
657	AV-block	SHTN1	rs140645847	G	T	-0.0836	0.0902	0.3541	-0.0196	0.0493	0.691	SAIGE	-0.0343	0.0433	0.4276	FinnGen_SAIGE_Meta	LPE(20:4;0)
658	Cardiac arrest	SHTN1	rs140645847	G	T	0.1304	0.1324	0.3248	0.0741	0.0744	0.319	SAIGE	0.0876	0.0649	0.1768	FinnGen_SAIGE_Meta	LPE(20:4;0)
659	Cardiomyopathy	SHTN1	rs140645847	G	T	-0.073	0.0807	0.3655	0.0728	0.0645	0.26	SAIGE	0.016	0.0504	0.7513	FinnGen_SAIGE_Meta	LPE(20:4;0)
660	Carotid intima media thickness	SHTN1	rs140645847	G	T	NA	NA	NA	-0.0326704	2.19715	0.988137	This study	NA	NA	NA	NA	LPE(20:4;0)
661	Cerebrovascular diseases	SHTN1	rs140645847	G	T	-0.0193	0.0346	0.5762	-0.0226	0.0248	0.362	SAIGE	-0.0215	0.0202	0.2866	FinnGen_SAIGE_Meta	LPE(20:4;0)
662	Coronary atherosclerosis	SHTN1	rs140645847	G	T	-0.0278	0.0334	0.4054	0.0158	0.0175	0.366	SAIGE	0.0064	0.0155	0.6793	FinnGen_SAIGE_Meta	LPE(20:4;0)
663	Heart failure	SHTN1	rs140645847	G	T	0.1152	0.0857	0.1786	-0.0239	0.0352	0.496	SAIGE	-0.0038	0.0326	0.9066	FinnGen_SAIGE_Meta	LPE(20:4;0)
664	Hypertension	SHTN1	rs140645847	G	T	0.0096	0.0228	0.675	0.0183	0.0102	0.0735	SAIGE	0.0168	0.0093	0.07035	FinnGen_SAIGE_Meta	LPE(20:4;0)
665	Hypertensive Heart Disease	SHTN1	rs140645847	G	T	0.0473	0.0641	0.4612	0.0758	0.055	0.169	SAIGE	0.0637	0.0417	0.1269	FinnGen_SAIGE_Meta	LPE(20:4;0)
666	Intracerebral haemmorrhage	SHTN1	rs140645847	G	T	0.0516	0.0941	0.5833	0.00504	0.0859	0.953	SAIGE	0.0262	0.0634	0.6796	FinnGen_SAIGE_Meta	LPE(20:4;0)
667	Ischaemic heart disease	SHTN1	rs140645847	G	T	-0.01	0.0285	0.7263	0.00238	0.0143	0.868	SAIGE	-0.0001	0.0128	0.9931	FinnGen_SAIGE_Meta	LPE(20:4;0)
668	Major coronary heart disease event	SHTN1	rs140645847	G	T	0.0023	0.0337	0.9449	2.11391e-05	0.000614497	0.972558	Neale_lab	0	0.0006	0.9716	FinnGen_Neale_lab_Meta	LPE(20:4;0)
669	Myocardial infarction	SHTN1	rs140645847	G	T	0.0105	0.044	0.811	-0.00274	0.0221	0.901	SAIGE	-0.0001	0.0197	0.9971	FinnGen_SAIGE_Meta	LPE(20:4;0)
670	Peripheral artery disease	SHTN1	rs140645847	G	T	-0.0691	0.052	0.1837	-0.022	0.0365	0.547	SAIGE	-0.0375	0.0299	0.2088	FinnGen_SAIGE_Meta	LPE(20:4;0)
671	Peripheral atherosclerosis	SHTN1	rs140645847	G	T	-0.0172	0.0571	0.7638	-0.000135313	0.00014007	0.334028	Neale_lab	-0.0001	0.0001	0.3345	FinnGen_Neale_lab_Meta	LPE(20:4;0)
672	Stroke	SHTN1	rs140645847	G	T	-0.036	0.0332	0.2788	-8.07549e-05	0.000483807	0.867437	Neale_lab	-0.0001	0.0005	0.855	FinnGen_Neale_lab_Meta	LPE(20:4;0)
673	Subarachnoid haemmorrhage	SHTN1	rs140645847	G	T	0.0203	0.101	0.8409	-0.0282	0.0792	0.722	SAIGE	-0.0097	0.0623	0.8759	FinnGen_SAIGE_Meta	LPE(20:4;0)
674	Transient ischemic attack	SHTN1	rs140645847	G	T	-0.0582	0.0435	0.1806	-0.0511	0.0491	0.298	SAIGE	-0.0551	0.0326	0.09072	FinnGen_SAIGE_Meta	LPE(20:4;0)
675	Venous thromboembolism	SHTN1	rs140645847	G	T	-0.0004	0.0435	0.9927	-0.0381	0.0958	0.691	SAIGE	-0.0068	0.0396	0.8628	FinnGen_SAIGE_Meta	LPE(20:4;0)
676	Angina pectoris	SPTLC3	rs364585	A	G	0.0027	0.0221	0.904	0.0275	0.0122	0.024	SAIGE	0.0217	0.0107	0.04211	FinnGen_SAIGE_Meta	CER(40:1;2), CER(40:2;2), CER(42:2;2), Tot CER
677	Arterial embolism and thrombosis	SPTLC3	rs364585	A	G	-0.0433	0.09	0.6305	0.0704	0.0479	0.141	SAIGE	0.0453	0.0423	0.284	FinnGen_SAIGE_Meta	CER(40:1;2), CER(40:2;2), CER(42:2;2), Tot CER
678	Arterial stiffness	SPTLC3	rs364585	A	G	NA	NA	NA	-0.00851362	0.0155683	0.584479	This study	NA	NA	NA	NA	CER(40:1;2), CER(40:2;2), CER(42:2;2), Tot CER
679	Atherosclerosis	SPTLC3	rs364585	A	G	0.0371	0.0339	0.2728	0.0432	0.0401	0.281	SAIGE	0.0396	0.0259	0.1257	FinnGen_SAIGE_Meta	CER(40:1;2), CER(40:2;2), CER(42:2;2), Tot CER
680	Atrial fibrillation and flutter	SPTLC3	rs364585	A	G	-0.0092	0.0239	0.7003	-0.00296	0.0127	0.815	SAIGE	-0.0043	0.0112	0.6992	FinnGen_SAIGE_Meta	CER(40:1;2), CER(40:2;2), CER(42:2;2), Tot CER
681	Augmentation index	SPTLC3	rs364585	A	G	NA	NA	NA	-0.0110041	0.0921263	0.904924	This study	NA	NA	NA	NA	CER(40:1;2), CER(40:2;2), CER(42:2;2), Tot CER
682	AV-block	SPTLC3	rs364585	A	G	-0.0144	0.0568	0.7996	0.0444	0.0315	0.159	SAIGE	0.0306	0.0275	0.2671	FinnGen_SAIGE_Meta	CER(40:1;2), CER(40:2;2), CER(42:2;2), Tot CER
683	Cardiac arrest	SPTLC3	rs364585	A	G	-0.1087	0.0833	0.1916	-0.00179	0.0476	0.97	SAIGE	-0.0281	0.0413	0.4965	FinnGen_SAIGE_Meta	CER(40:1;2), CER(40:2;2), CER(42:2;2), Tot CER
684	Cardiomyopathy	SPTLC3	rs364585	A	G	-0.0389	0.0503	0.4395	0.00533	0.0413	0.897	SAIGE	-0.0125	0.0319	0.6958	FinnGen_SAIGE_Meta	CER(40:1;2), CER(40:2;2), CER(42:2;2), Tot CER
685	Carotid intima media thickness	SPTLC3	rs364585	A	G	NA	NA	NA	0.218273	1.42555	0.878309	This study	NA	NA	NA	NA	CER(40:1;2), CER(40:2;2), CER(42:2;2), Tot CER
686	Cerebrovascular diseases	SPTLC3	rs364585	A	G	0.009	0.0216	0.6766	0.0139	0.0159	0.382	SAIGE	0.0122	0.0128	0.3416	FinnGen_SAIGE_Meta	CER(40:1;2), CER(40:2;2), CER(42:2;2), Tot CER
687	Coronary atherosclerosis	SPTLC3	rs364585	A	G	-0.0223	0.0208	0.2827	0.0183	0.0112	0.102	SAIGE	0.0092	0.0099	0.3522	FinnGen_SAIGE_Meta	CER(40:1;2), CER(40:2;2), CER(42:2;2), Tot CER
688	Heart failure	SPTLC3	rs364585	A	G	0.1251	0.0538	0.02001	0.043	0.0225	0.0563	SAIGE	0.0552	0.0208	0.007807	FinnGen_SAIGE_Meta	CER(40:1;2), CER(40:2;2), CER(42:2;2), Tot CER
689	Hypertension	SPTLC3	rs364585	A	G	-0.0132	0.0142	0.3517	-0.00272	0.00656	0.678	SAIGE	-0.0046	0.006	0.4435	FinnGen_SAIGE_Meta	CER(40:1;2), CER(40:2;2), CER(42:2;2), Tot CER
690	Hypertensive Heart Disease	SPTLC3	rs364585	A	G	0.0027	0.0402	0.9471	-0.00175	0.0353	0.96	SAIGE	0.0002	0.0265	0.9944	FinnGen_SAIGE_Meta	CER(40:1;2), CER(40:2;2), CER(42:2;2), Tot CER
691	Intracerebral haemmorrhage	SPTLC3	rs364585	A	G	-0.1398	0.0586	0.01712	-0.124	0.0549	0.0245	SAIGE	-0.1314	0.0401	0.00104	FinnGen_SAIGE_Meta	CER(40:1;2), CER(40:2;2), CER(42:2;2), Tot CER
692	Ischaemic heart disease	SPTLC3	rs364585	A	G	-0.0032	0.0177	0.8557	0.014	0.00916	0.126	SAIGE	0.0104	0.0081	0.2026	FinnGen_SAIGE_Meta	CER(40:1;2), CER(40:2;2), CER(42:2;2), Tot CER
693	Major coronary heart disease event	SPTLC3	rs364585	A	G	-0.0211	0.021	0.3166	0.000353382	0.000394295	0.370125	Neale_lab	0.0003	0.0004	0.3805	FinnGen_Neale_lab_Meta	CER(40:1;2), CER(40:2;2), CER(42:2;2), Tot CER
694	Myocardial infarction	SPTLC3	rs364585	A	G	-0.0121	0.0274	0.6595	0.0164	0.0142	0.247	SAIGE	0.0104	0.0126	0.411	FinnGen_SAIGE_Meta	CER(40:1;2), CER(40:2;2), CER(42:2;2), Tot CER
695	Peripheral artery disease	SPTLC3	rs364585	A	G	0.0141	0.0324	0.663	-0.00415	0.0234	0.859	SAIGE	0.0021	0.019	0.9116	FinnGen_SAIGE_Meta	CER(40:1;2), CER(40:2;2), CER(42:2;2), Tot CER
696	Peripheral atherosclerosis	SPTLC3	rs364585	A	G	0.0326	0.0354	0.3563	0.000131515	8.98768e-05	0.143391	Neale_lab	0.0001	0.0001	0.1414	FinnGen_Neale_lab_Meta	CER(40:1;2), CER(40:2;2), CER(42:2;2), Tot CER
697	Stroke	SPTLC3	rs364585	A	G	0.0081	0.0207	0.6944	8.86834e-05	0.000310437	0.775129	Neale_lab	0.0001	0.0003	0.7703	FinnGen_Neale_lab_Meta	CER(40:1;2), CER(40:2;2), CER(42:2;2), Tot CER
698	Subarachnoid haemmorrhage	SPTLC3	rs364585	A	G	0.0423	0.0626	0.4991	0.116	0.0509	0.0225	SAIGE	0.0867	0.0395	0.0282	FinnGen_SAIGE_Meta	CER(40:1;2), CER(40:2;2), CER(42:2;2), Tot CER
699	Transient ischemic attack	SPTLC3	rs364585	A	G	0.0248	0.0271	0.3616	0.0491	0.0314	0.118	SAIGE	0.0352	0.0205	0.08644	FinnGen_SAIGE_Meta	CER(40:1;2), CER(40:2;2), CER(42:2;2), Tot CER
700	Venous thromboembolism	SPTLC3	rs364585	A	G	-0.0318	0.0271	0.2405	-0.136	0.0613	0.0265	SAIGE	-0.0488	0.0248	0.0488	FinnGen_SAIGE_Meta	CER(40:1;2), CER(40:2;2), CER(42:2;2), Tot CER
701	Angina pectoris	SYNGR1	rs186680008	A	C	0.0641	0.0938	0.4945	0.0667	0.0834	0.424	SAIGE	0.0656	0.0623	0.2929	FinnGen_SAIGE_Meta	CE(20:3;0)
702	Arterial embolism and thrombosis	SYNGR1	rs186680008	A	C	0.0648	0.379	0.8643	0.204	0.327	0.532	SAIGE	0.1446	0.2476	0.5592	FinnGen_SAIGE_Meta	CE(20:3;0)
703	Arterial stiffness	SYNGR1	rs186680008	A	C	NA	NA	NA	0.0451299	0.104695	0.666424	This study	NA	NA	NA	NA	CE(20:3;0)
704	Atherosclerosis	SYNGR1	rs186680008	A	C	-0.0476	0.1421	0.7378	-0.0175	0.275	0.949	SAIGE	-0.0413	0.1262	0.7438	FinnGen_SAIGE_Meta	CE(20:3;0)
705	Atrial fibrillation and flutter	SYNGR1	rs186680008	A	C	-0.0682	0.0995	0.4929	-0.107	0.0865	0.218	SAIGE	-0.0903	0.0653	0.1666	FinnGen_SAIGE_Meta	CE(20:3;0)
706	Augmentation index	SYNGR1	rs186680008	A	C	NA	NA	NA	-0.515909	0.608621	0.396632	This study	NA	NA	NA	NA	CE(20:3;0)
707	AV-block	SYNGR1	rs186680008	A	C	-0.0264	0.2364	0.911	0.094	0.215	0.662	SAIGE	0.0395	0.1591	0.8039	FinnGen_SAIGE_Meta	CE(20:3;0)
708	Cardiac arrest	SYNGR1	rs186680008	A	C	-0.3914	0.344	0.2552	0.67	0.322	0.0373	SAIGE	0.1743	0.2351	0.4584	FinnGen_SAIGE_Meta	CE(20:3;0)
709	Cardiomyopathy	SYNGR1	rs186680008	A	C	-0.0151	0.2088	0.9423	-0.0205	0.283	0.942	SAIGE	-0.017	0.168	0.9194	FinnGen_SAIGE_Meta	CE(20:3;0)
710	Carotid intima media thickness	SYNGR1	rs186680008	A	C	NA	NA	NA	-2.61064	9.41667	0.781602	This study	NA	NA	NA	NA	CE(20:3;0)
711	Cerebrovascular diseases	SYNGR1	rs186680008	A	C	-0.1704	0.0906	0.05992	0.113	0.109	0.298	SAIGE	-0.0546	0.0697	0.4332	FinnGen_SAIGE_Meta	CE(20:3;0)
712	Coronary atherosclerosis	SYNGR1	rs186680008	A	C	0.1868	0.0864	0.03073	0.00736	0.0766	0.923	SAIGE	0.0863	0.0573	0.132	FinnGen_SAIGE_Meta	CE(20:3;0)
713	Heart failure	SYNGR1	rs186680008	A	C	-0.0117	0.2249	0.9586	-0.00297	0.155	0.985	SAIGE	-0.0058	0.1276	0.9639	FinnGen_SAIGE_Meta	CE(20:3;0)
714	Hypertension	SYNGR1	rs186680008	A	C	-0.0444	0.0599	0.4586	0.0647	0.0447	0.148	SAIGE	0.0257	0.0358	0.4735	FinnGen_SAIGE_Meta	CE(20:3;0)
715	Hypertensive Heart Disease	SYNGR1	rs186680008	A	C	-0.0445	0.1704	0.7942	0.0662	0.242	0.784	SAIGE	-0.0078	0.1393	0.9553	FinnGen_SAIGE_Meta	CE(20:3;0)
716	Intracerebral haemmorrhage	SYNGR1	rs186680008	A	C	-0.288	0.2469	0.2434	0.0417	0.378	0.912	SAIGE	-0.1894	0.2067	0.3595	FinnGen_SAIGE_Meta	CE(20:3;0)
717	Ischaemic heart disease	SYNGR1	rs186680008	A	C	0.1105	0.0743	0.1369	0.0281	0.0626	0.653	SAIGE	0.0623	0.0479	0.1931	FinnGen_SAIGE_Meta	CE(20:3;0)
718	Major coronary heart disease event	SYNGR1	rs186680008	A	C	0.0408	0.0879	0.6425	0.00217171	0.00266462	0.415064	Neale_lab	0.0022	0.0027	0.4068	FinnGen_Neale_lab_Meta	CE(20:3;0)
719	Myocardial infarction	SYNGR1	rs186680008	A	C	-0.0473	0.1172	0.6864	0.00508	0.0968	0.958	SAIGE	-0.0162	0.0746	0.8286	FinnGen_SAIGE_Meta	CE(20:3;0)
720	Peripheral artery disease	SYNGR1	rs186680008	A	C	-0.1552	0.1367	0.2564	0.0695	0.16	0.664	SAIGE	-0.0604	0.1039	0.5612	FinnGen_SAIGE_Meta	CE(20:3;0)
721	Peripheral atherosclerosis	SYNGR1	rs186680008	A	C	-0.1216	0.1504	0.4189	0.000646165	0.000607383	0.287397	Neale_lab	0.0006	0.0006	0.2887	FinnGen_Neale_lab_Meta	CE(20:3;0)
722	Stroke	SYNGR1	rs186680008	A	C	-0.1167	0.0869	0.1789	0.00425307	0.0020979	0.0426328	Neale_lab	0.0042	0.0021	0.04651	FinnGen_Neale_lab_Meta	CE(20:3;0)
723	Subarachnoid haemmorrhage	SYNGR1	rs186680008	A	C	-0.4136	0.2653	0.119	0.683	0.348	0.0496	SAIGE	-0.0105	0.211	0.9602	FinnGen_SAIGE_Meta	CE(20:3;0)
724	Transient ischemic attack	SYNGR1	rs186680008	A	C	0.0482	0.1139	0.6721	0.205	0.216	0.342	SAIGE	0.0823	0.1008	0.4139	FinnGen_SAIGE_Meta	CE(20:3;0)
725	Venous thromboembolism	SYNGR1	rs186680008	A	C	0.0894	0.1145	0.4347	1.22	0.436	0.00531	SAIGE	0.1623	0.1107	0.1427	FinnGen_SAIGE_Meta	CE(20:3;0)
726	Angina pectoris	SYT1	rs117388573	A	G	-0.0727	0.0803	0.3653	0.029	0.0478	0.545	SAIGE	0.0024	0.0411	0.9536	FinnGen_SAIGE_Meta	LPC(14:0;0)
727	Arterial embolism and thrombosis	SYT1	rs117388573	A	G	-0.0114	0.3292	0.9725	0.107	0.186	0.564	SAIGE	0.0783	0.1619	0.6285	FinnGen_SAIGE_Meta	LPC(14:0;0)
728	Arterial stiffness	SYT1	rs117388573	A	G	NA	NA	NA	0.0438018	0.0619042	0.479211	This study	NA	NA	NA	NA	LPC(14:0;0)
729	Atherosclerosis	SYT1	rs117388573	A	G	-0.1156	0.1224	0.3447	-0.0927	0.157	0.554	SAIGE	-0.1069	0.0965	0.2679	FinnGen_SAIGE_Meta	LPC(14:0;0)
730	Atrial fibrillation and flutter	SYT1	rs117388573	A	G	0.1526	0.0865	0.07756	0.0454	0.0499	0.362	SAIGE	0.0722	0.0432	0.09499	FinnGen_SAIGE_Meta	LPC(14:0;0)
731	Augmentation index	SYT1	rs117388573	A	G	NA	NA	NA	-0.00306253	0.357343	0.993162	This study	NA	NA	NA	NA	LPC(14:0;0)
732	AV-block	SYT1	rs117388573	A	G	-0.138	0.2059	0.5027	0.119	0.124	0.338	SAIGE	0.0506	0.1062	0.6338	FinnGen_SAIGE_Meta	LPC(14:0;0)
733	Cardiac arrest	SYT1	rs117388573	A	G	-0.1224	0.3169	0.6994	0.174	0.187	0.352	SAIGE	0.0974	0.1611	0.5451	FinnGen_SAIGE_Meta	LPC(14:0;0)
734	Cardiomyopathy	SYT1	rs117388573	A	G	0.0703	0.1848	0.7037	0.137	0.162	0.397	SAIGE	0.108	0.1218	0.3752	FinnGen_SAIGE_Meta	LPC(14:0;0)
735	Carotid intima media thickness	SYT1	rs117388573	A	G	NA	NA	NA	14.779	5.71065	0.0096619	This study	NA	NA	NA	NA	LPC(14:0;0)
736	Cerebrovascular diseases	SYT1	rs117388573	A	G	-0.0359	0.0787	0.648	-0.0271	0.0621	0.663	SAIGE	-0.0305	0.0488	0.5319	FinnGen_SAIGE_Meta	LPC(14:0;0)
737	Coronary atherosclerosis	SYT1	rs117388573	A	G	0.0222	0.0751	0.7674	-0.0438	0.044	0.32	SAIGE	-0.0269	0.038	0.478	FinnGen_SAIGE_Meta	LPC(14:0;0)
738	Heart failure	SYT1	rs117388573	A	G	0.2331	0.1976	0.2382	0.0993	0.0877	0.258	SAIGE	0.1213	0.0802	0.1302	FinnGen_SAIGE_Meta	LPC(14:0;0)
739	Hypertension	SYT1	rs117388573	A	G	0.0489	0.0523	0.3494	0.0202	0.0259	0.435	SAIGE	0.0259	0.0232	0.2653	FinnGen_SAIGE_Meta	LPC(14:0;0)
740	Hypertensive Heart Disease	SYT1	rs117388573	A	G	0.0417	0.1428	0.7701	0.0448	0.139	0.747	SAIGE	0.0433	0.0996	0.6638	FinnGen_SAIGE_Meta	LPC(14:0;0)
741	Intracerebral haemmorrhage	SYT1	rs117388573	A	G	-0.162	0.2135	0.448	-0.0579	0.216	0.789	SAIGE	-0.1106	0.1518	0.4666	FinnGen_SAIGE_Meta	LPC(14:0;0)
742	Ischaemic heart disease	SYT1	rs117388573	A	G	-0.0288	0.0643	0.6542	0.0106	0.0359	0.769	SAIGE	0.0012	0.0313	0.9685	FinnGen_SAIGE_Meta	LPC(14:0;0)
743	Major coronary heart disease event	SYT1	rs117388573	A	G	-0.002	0.0761	0.9791	0.00173317	0.00154552	0.262111	Neale_lab	0.0017	0.0015	0.2647	FinnGen_Neale_lab_Meta	LPC(14:0;0)
744	Myocardial infarction	SYT1	rs117388573	A	G	0.156	0.0988	0.1144	-0.0543	0.0554	0.327	SAIGE	-0.004	0.0483	0.9341	FinnGen_SAIGE_Meta	LPC(14:0;0)
745	Peripheral artery disease	SYT1	rs117388573	A	G	-0.1114	0.1178	0.3444	-0.125	0.0917	0.174	SAIGE	-0.1199	0.0724	0.09761	FinnGen_SAIGE_Meta	LPC(14:0;0)
746	Peripheral atherosclerosis	SYT1	rs117388573	A	G	-0.0938	0.1296	0.4693	-0.00042611	0.000352291	0.226457	Neale_lab	-0.0004	0.0004	0.2254	FinnGen_Neale_lab_Meta	LPC(14:0;0)
747	Stroke	SYT1	rs117388573	A	G	-0.0104	0.0758	0.8907	0.000354773	0.00121682	0.770626	Neale_lab	0.0004	0.0012	0.7728	FinnGen_Neale_lab_Meta	LPC(14:0;0)
748	Subarachnoid haemmorrhage	SYT1	rs117388573	A	G	-0.0156	0.2292	0.9458	-0.207	0.199	0.297	SAIGE	-0.1247	0.1503	0.4065	FinnGen_SAIGE_Meta	LPC(14:0;0)
749	Transient ischemic attack	SYT1	rs117388573	A	G	-0.0306	0.0984	0.756	-0.0824	0.123	0.503	SAIGE	-0.0508	0.0768	0.5084	FinnGen_SAIGE_Meta	LPC(14:0;0)
750	Venous thromboembolism	SYT1	rs117388573	A	G	-0.0582	0.0998	0.5599	-0.247	0.242	0.306	SAIGE	-0.0856	0.0923	0.3533	FinnGen_SAIGE_Meta	LPC(14:0;0)
751	Angina pectoris	TMEM86B	rs4374298	G	A	0.007	0.0283	0.8053	0.0131	0.0153	0.389	SAIGE	0.0117	0.0135	0.3839	FinnGen_SAIGE_Meta	PE-O(16:1;0-20:4;0)
752	Arterial embolism and thrombosis	TMEM86B	rs4374298	G	A	0.2842	0.1153	0.01374	-0.0861	0.06	0.151	SAIGE	-0.0072	0.0532	0.8925	FinnGen_SAIGE_Meta	PE-O(16:1;0-20:4;0)
753	Arterial stiffness	TMEM86B	rs4374298	G	A	NA	NA	NA	0.00924725	0.0194163	0.633888	This study	NA	NA	NA	NA	PE-O(16:1;0-20:4;0)
754	Atherosclerosis	TMEM86B	rs4374298	G	A	0.0422	0.0435	0.3317	-0.0971	0.0502	0.053	SAIGE	-0.0175	0.0329	0.5937	FinnGen_SAIGE_Meta	PE-O(16:1;0-20:4;0)
755	Atrial fibrillation and flutter	TMEM86B	rs4374298	G	A	0.0529	0.0305	0.08306	0.00752	0.0158	0.635	SAIGE	0.0171	0.014	0.2223	FinnGen_SAIGE_Meta	PE-O(16:1;0-20:4;0)
756	Augmentation index	TMEM86B	rs4374298	G	A	NA	NA	NA	-0.0134513	0.115834	0.907554	This study	NA	NA	NA	NA	PE-O(16:1;0-20:4;0)
757	AV-block	TMEM86B	rs4374298	G	A	-0.0124	0.073	0.8651	0.0628	0.0394	0.112	SAIGE	0.0458	0.0347	0.1862	FinnGen_SAIGE_Meta	PE-O(16:1;0-20:4;0)
758	Cardiac arrest	TMEM86B	rs4374298	G	A	-0.2042	0.1085	0.05996	0.0895	0.0596	0.133	SAIGE	0.0214	0.0522	0.6818	FinnGen_SAIGE_Meta	PE-O(16:1;0-20:4;0)
759	Cardiomyopathy	TMEM86B	rs4374298	G	A	-0.0348	0.0648	0.5918	-0.0734	0.0516	0.155	SAIGE	-0.0584	0.0404	0.1478	FinnGen_SAIGE_Meta	PE-O(16:1;0-20:4;0)
760	Carotid intima media thickness	TMEM86B	rs4374298	G	A	NA	NA	NA	-1.14659	1.79095	0.522042	This study	NA	NA	NA	NA	PE-O(16:1;0-20:4;0)
761	Cerebrovascular diseases	TMEM86B	rs4374298	G	A	-0.0104	0.0277	0.7073	0.00714	0.0198	0.719	SAIGE	0.0012	0.0161	0.9402	FinnGen_SAIGE_Meta	PE-O(16:1;0-20:4;0)
762	Coronary atherosclerosis	TMEM86B	rs4374298	G	A	-0.017	0.0267	0.5232	0.0255	0.014	0.0688	SAIGE	0.0163	0.0124	0.1877	FinnGen_SAIGE_Meta	PE-O(16:1;0-20:4;0)
763	Heart failure	TMEM86B	rs4374298	G	A	-0.1293	0.0692	0.06183	-0.0317	0.0282	0.261	SAIGE	-0.0456	0.0261	0.08079	FinnGen_SAIGE_Meta	PE-O(16:1;0-20:4;0)
764	Hypertension	TMEM86B	rs4374298	G	A	0.0004	0.0182	0.9829	0.0147	0.00819	0.0734	SAIGE	0.0123	0.0075	0.0998	FinnGen_SAIGE_Meta	PE-O(16:1;0-20:4;0)
765	Hypertensive Heart Disease	TMEM86B	rs4374298	G	A	0.077	0.0514	0.1337	-0.0674	0.0441	0.126	SAIGE	-0.0062	0.0335	0.8537	FinnGen_SAIGE_Meta	PE-O(16:1;0-20:4;0)
766	Intracerebral haemmorrhage	TMEM86B	rs4374298	G	A	0.0781	0.0757	0.3023	0.012	0.0687	0.861	SAIGE	0.0419	0.0509	0.4107	FinnGen_SAIGE_Meta	PE-O(16:1;0-20:4;0)
767	Ischaemic heart disease	TMEM86B	rs4374298	G	A	0.0054	0.0227	0.8138	0.026	0.0114	0.0229	SAIGE	0.0219	0.0102	0.03196	FinnGen_SAIGE_Meta	PE-O(16:1;0-20:4;0)
768	Major coronary heart disease event	TMEM86B	rs4374298	G	A	-0.007	0.0269	0.7955	0.000867764	0.000493505	0.078686	Neale_lab	0.0009	0.0005	0.07977	FinnGen_Neale_lab_Meta	PE-O(16:1;0-20:4;0)
769	Myocardial infarction	TMEM86B	rs4374298	G	A	-0.0218	0.0352	0.5368	0.0287	0.0177	0.105	SAIGE	0.0185	0.0158	0.2418	FinnGen_SAIGE_Meta	PE-O(16:1;0-20:4;0)
770	Peripheral artery disease	TMEM86B	rs4374298	G	A	0.0412	0.0416	0.3224	0.052	0.0293	0.0758	SAIGE	0.0484	0.024	0.04325	FinnGen_SAIGE_Meta	PE-O(16:1;0-20:4;0)
771	Peripheral atherosclerosis	TMEM86B	rs4374298	G	A	0.0472	0.0454	0.2986	-1.05444e-06	0.000112492	0.992521	Neale_lab	0	0.0001	0.9946	FinnGen_Neale_lab_Meta	PE-O(16:1;0-20:4;0)
772	Stroke	TMEM86B	rs4374298	G	A	-0.0013	0.0264	0.9601	-3.51739e-05	0.000388549	0.927869	Neale_lab	0	0.0004	0.9273	FinnGen_Neale_lab_Meta	PE-O(16:1;0-20:4;0)
773	Subarachnoid haemmorrhage	TMEM86B	rs4374298	G	A	0.0405	0.0809	0.6169	-0.0126	0.0637	0.843	SAIGE	0.0077	0.05	0.8774	FinnGen_SAIGE_Meta	PE-O(16:1;0-20:4;0)
774	Transient ischemic attack	TMEM86B	rs4374298	G	A	0.0325	0.0348	0.3503	-0.0998	0.0394	0.0112	SAIGE	-0.0255	0.0261	0.3286	FinnGen_SAIGE_Meta	PE-O(16:1;0-20:4;0)
775	Venous thromboembolism	TMEM86B	rs4374298	G	A	0.0133	0.0349	0.7022	0.106	0.0767	0.167	SAIGE	0.0292	0.0318	0.358	FinnGen_SAIGE_Meta	PE-O(16:1;0-20:4;0)
776	Angina pectoris	TNFAIP3	rs4896307	C	T	-0.02	0.0259	0.4412	0.00652	0.0164	0.691	SAIGE	-0.0011	0.0139	0.9384	FinnGen_SAIGE_Meta	PC-O(16:1;0-16:0;0)
777	Arterial embolism and thrombosis	TNFAIP3	rs4896307	C	T	-0.0165	0.105	0.8749	0.194	0.0646	0.00263	SAIGE	0.1362	0.055	0.01331	FinnGen_SAIGE_Meta	PC-O(16:1;0-16:0;0)
778	Arterial stiffness	TNFAIP3	rs4896307	C	T	NA	NA	NA	0.0101027	0.0209293	0.629306	This study	NA	NA	NA	NA	PC-O(16:1;0-16:0;0)
779	Atherosclerosis	TNFAIP3	rs4896307	C	T	-0.0467	0.0395	0.2371	0.0983	0.0541	0.0689	SAIGE	0.0037	0.0319	0.9072	FinnGen_SAIGE_Meta	PC-O(16:1;0-16:0;0)
780	Atrial fibrillation and flutter	TNFAIP3	rs4896307	C	T	-0.0515	0.0279	0.0654	0.0252	0.017	0.139	SAIGE	0.0044	0.0145	0.7601	FinnGen_SAIGE_Meta	PC-O(16:1;0-16:0;0)
781	Augmentation index	TNFAIP3	rs4896307	C	T	NA	NA	NA	-0.120137	0.123447	0.330473	This study	NA	NA	NA	NA	PC-O(16:1;0-16:0;0)
782	AV-block	TNFAIP3	rs4896307	C	T	-0.1544	0.0669	0.021	0.0649	0.0425	0.126	SAIGE	0.0018	0.0359	0.959	FinnGen_SAIGE_Meta	PC-O(16:1;0-16:0;0)
783	Cardiac arrest	TNFAIP3	rs4896307	C	T	0.0631	0.0968	0.5143	-0.032	0.0642	0.618	SAIGE	-0.0029	0.0535	0.9561	FinnGen_SAIGE_Meta	PC-O(16:1;0-16:0;0)
784	Cardiomyopathy	TNFAIP3	rs4896307	C	T	0.0091	0.0589	0.8775	-0.0721	0.0556	0.194	SAIGE	-0.0338	0.0404	0.4026	FinnGen_SAIGE_Meta	PC-O(16:1;0-16:0;0)
785	Carotid intima media thickness	TNFAIP3	rs4896307	C	T	NA	NA	NA	1.20655	1.91047	0.527693	This study	NA	NA	NA	NA	PC-O(16:1;0-16:0;0)
786	Cerebrovascular diseases	TNFAIP3	rs4896307	C	T	0.0156	0.0252	0.5347	0.0143	0.0213	0.504	SAIGE	0.0148	0.0163	0.3616	FinnGen_SAIGE_Meta	PC-O(16:1;0-16:0;0)
787	Coronary atherosclerosis	TNFAIP3	rs4896307	C	T	0.0079	0.0243	0.746	0.00263	0.0151	0.862	SAIGE	0.0041	0.0128	0.7493	FinnGen_SAIGE_Meta	PC-O(16:1;0-16:0;0)
788	Heart failure	TNFAIP3	rs4896307	C	T	0.0548	0.0629	0.3836	0.0212	0.0304	0.485	SAIGE	0.0276	0.0274	0.3139	FinnGen_SAIGE_Meta	PC-O(16:1;0-16:0;0)
789	Hypertension	TNFAIP3	rs4896307	C	T	0	0.0166	0.9978	0.00973	0.00882	0.27	SAIGE	0.0076	0.0078	0.33	FinnGen_SAIGE_Meta	PC-O(16:1;0-16:0;0)
790	Hypertensive Heart Disease	TNFAIP3	rs4896307	C	T	0.0201	0.0473	0.6707	0.0226	0.0474	0.633	SAIGE	0.0213	0.0335	0.5237	FinnGen_SAIGE_Meta	PC-O(16:1;0-16:0;0)
791	Intracerebral haemmorrhage	TNFAIP3	rs4896307	C	T	-0.1364	0.0687	0.04719	0.0682	0.074	0.356	SAIGE	-0.0417	0.0503	0.4077	FinnGen_SAIGE_Meta	PC-O(16:1;0-16:0;0)
792	Ischaemic heart disease	TNFAIP3	rs4896307	C	T	0.0022	0.0207	0.9168	-0.0015	0.0123	0.903	SAIGE	-0.0005	0.0106	0.9597	FinnGen_SAIGE_Meta	PC-O(16:1;0-16:0;0)
793	Major coronary heart disease event	TNFAIP3	rs4896307	C	T	-0.0266	0.0246	0.2801	0.000524433	0.000530418	0.322802	Neale_lab	0.0005	0.0005	0.3345	FinnGen_Neale_lab_Meta	PC-O(16:1;0-16:0;0)
794	Myocardial infarction	TNFAIP3	rs4896307	C	T	-0.0081	0.0321	0.8001	0.0134	0.019	0.481	SAIGE	0.0078	0.0164	0.6324	FinnGen_SAIGE_Meta	PC-O(16:1;0-16:0;0)
795	Peripheral artery disease	TNFAIP3	rs4896307	C	T	-0.0512	0.0379	0.1767	0.0292	0.0315	0.355	SAIGE	-0.0036	0.0242	0.8803	FinnGen_SAIGE_Meta	PC-O(16:1;0-16:0;0)
796	Peripheral atherosclerosis	TNFAIP3	rs4896307	C	T	-0.0516	0.0413	0.2116	5.53576e-05	0.000120905	0.647054	Neale_lab	0.0001	0.0001	0.6497	FinnGen_Neale_lab_Meta	PC-O(16:1;0-16:0;0)
797	Stroke	TNFAIP3	rs4896307	C	T	-0.0149	0.024	0.5349	0.000301893	0.00041761	0.469738	Neale_lab	0.0003	0.0004	0.4767	FinnGen_Neale_lab_Meta	PC-O(16:1;0-16:0;0)
798	Subarachnoid haemmorrhage	TNFAIP3	rs4896307	C	T	0.0945	0.0731	0.1961	0.0139	0.0685	0.84	SAIGE	0.0516	0.05	0.3021	FinnGen_SAIGE_Meta	PC-O(16:1;0-16:0;0)
799	Transient ischemic attack	TNFAIP3	rs4896307	C	T	-0.0045	0.0317	0.8876	0.0218	0.0424	0.607	SAIGE	0.0049	0.0254	0.846	FinnGen_SAIGE_Meta	PC-O(16:1;0-16:0;0)
800	Venous thromboembolism	TNFAIP3	rs4896307	C	T	-0.0212	0.0317	0.5033	0.0301	0.0826	0.715	SAIGE	-0.0146	0.0296	0.6214	FinnGen_SAIGE_Meta	PC-O(16:1;0-16:0;0)
801	Angina pectoris	VWA3B	rs58029241	T	A	-0.0894	0.0464	0.05384	-0.0119	0.02	0.551	SAIGE	-0.024	0.0184	0.1905	FinnGen_SAIGE_Meta	TAG(50:1;0)
802	Arterial embolism and thrombosis	VWA3B	rs58029241	T	A	0.036	0.1864	0.8468	0.0985	0.0787	0.211	SAIGE	0.089	0.0725	0.2194	FinnGen_SAIGE_Meta	TAG(50:1;0)
803	Arterial stiffness	VWA3B	rs58029241	T	A	NA	NA	NA	-0.0141937	0.0254643	0.577259	This study	NA	NA	NA	NA	TAG(50:1;0)
804	Atherosclerosis	VWA3B	rs58029241	T	A	-0.0855	0.0706	0.2261	0.0131	0.0658	0.842	SAIGE	-0.0327	0.0481	0.4965	FinnGen_SAIGE_Meta	TAG(50:1;0)
805	Atrial fibrillation and flutter	VWA3B	rs58029241	T	A	0.0249	0.0498	0.6166	-0.0113	0.0208	0.587	SAIGE	-0.0059	0.0192	0.7576	FinnGen_SAIGE_Meta	TAG(50:1;0)
806	Augmentation index	VWA3B	rs58029241	T	A	NA	NA	NA	0.0965932	0.15276	0.527185	This study	NA	NA	NA	NA	TAG(50:1;0)
807	AV-block	VWA3B	rs58029241	T	A	-0.0971	0.1188	0.4135	-0.0304	0.0517	0.557	SAIGE	-0.041	0.0474	0.3869	FinnGen_SAIGE_Meta	TAG(50:1;0)
808	Cardiac arrest	VWA3B	rs58029241	T	A	-0.066	0.1754	0.7067	0.165	0.0781	0.0343	SAIGE	0.1268	0.0713	0.07558	FinnGen_SAIGE_Meta	TAG(50:1;0)
809	Cardiomyopathy	VWA3B	rs58029241	T	A	0.0051	0.1053	0.9617	0.095	0.0677	0.16	SAIGE	0.0687	0.0569	0.2276	FinnGen_SAIGE_Meta	TAG(50:1;0)
810	Carotid intima media thickness	VWA3B	rs58029241	T	A	NA	NA	NA	-0.639778	2.33394	0.783996	This study	NA	NA	NA	NA	TAG(50:1;0)
811	Cerebrovascular diseases	VWA3B	rs58029241	T	A	-0.0125	0.0449	0.7815	0.0283	0.026	0.277	SAIGE	0.0181	0.0225	0.4223	FinnGen_SAIGE_Meta	TAG(50:1;0)
812	Coronary atherosclerosis	VWA3B	rs58029241	T	A	-0.025	0.0434	0.564	-0.0322	0.0184	0.0796	SAIGE	-0.0311	0.0169	0.06635	FinnGen_SAIGE_Meta	TAG(50:1;0)
813	Heart failure	VWA3B	rs58029241	T	A	-0.1066	0.1122	0.3421	-0.0318	0.037	0.391	SAIGE	-0.0391	0.0351	0.2654	FinnGen_SAIGE_Meta	TAG(50:1;0)
814	Hypertension	VWA3B	rs58029241	T	A	0.0135	0.0296	0.6491	0.00957	0.0108	0.374	SAIGE	0.01	0.0101	0.3228	FinnGen_SAIGE_Meta	TAG(50:1;0)
815	Hypertensive Heart Disease	VWA3B	rs58029241	T	A	-0.031	0.0832	0.7097	0.0105	0.0577	0.855	SAIGE	-0.003	0.0474	0.9499	FinnGen_SAIGE_Meta	TAG(50:1;0)
816	Intracerebral haemmorrhage	VWA3B	rs58029241	T	A	-0.2361	0.1224	0.0537	0.0719	0.0901	0.425	SAIGE	-0.0363	0.0726	0.6165	FinnGen_SAIGE_Meta	TAG(50:1;0)
817	Ischaemic heart disease	VWA3B	rs58029241	T	A	-0.0423	0.037	0.2538	0.00255	0.015	0.865	SAIGE	-0.0038	0.0139	0.7856	FinnGen_SAIGE_Meta	TAG(50:1;0)
818	Major coronary heart disease event	VWA3B	rs58029241	T	A	-0.0008	0.0439	0.9856	0.000216914	0.00064699	0.737424	Neale_lab	0.0002	0.0006	0.7376	FinnGen_Neale_lab_Meta	TAG(50:1;0)
819	Myocardial infarction	VWA3B	rs58029241	T	A	-0.053	0.0574	0.3557	-0.0153	0.0232	0.509	SAIGE	-0.0206	0.0215	0.3383	FinnGen_SAIGE_Meta	TAG(50:1;0)
820	Peripheral artery disease	VWA3B	rs58029241	T	A	-0.0751	0.0676	0.2665	0.0814	0.0385	0.0343	SAIGE	0.0431	0.0335	0.1979	FinnGen_SAIGE_Meta	TAG(50:1;0)
821	Peripheral atherosclerosis	VWA3B	rs58029241	T	A	-0.0708	0.0738	0.3372	-0.000315093	0.000147476	0.0326342	Neale_lab	-0.0003	0.0001	0.03197	FinnGen_Neale_lab_Meta	TAG(50:1;0)
822	Stroke	VWA3B	rs58029241	T	A	-0.0142	0.0428	0.7393	2.23388e-05	0.00050939	0.965021	Neale_lab	0	0.0005	0.9682	FinnGen_Neale_lab_Meta	TAG(50:1;0)
823	Subarachnoid haemmorrhage	VWA3B	rs58029241	T	A	-0.0014	0.132	0.9917	-0.0364	0.0837	0.664	SAIGE	-0.0264	0.0707	0.7092	FinnGen_SAIGE_Meta	TAG(50:1;0)
824	Transient ischemic attack	VWA3B	rs58029241	T	A	0.0152	0.0564	0.7882	0.00136	0.0517	0.979	SAIGE	0.0077	0.0381	0.8403	FinnGen_SAIGE_Meta	TAG(50:1;0)
825	Venous thromboembolism	VWA3B	rs58029241	T	A	-0.0319	0.0565	0.5724	-0.0428	0.101	0.671	SAIGE	-0.0345	0.0493	0.4842	FinnGen_SAIGE_Meta	TAG(50:1;0)
826	Angina pectoris	ZNF385D	rs13070110	T	C	-0.0427	0.0397	0.2818	-0.0121	0.017	0.478	SAIGE	-0.0168	0.0156	0.2812	FinnGen_SAIGE_Meta	CER(40:1;2), CER(42:1;2), Tot CER
827	Arterial embolism and thrombosis	ZNF385D	rs13070110	T	C	-0.0603	0.1586	0.7037	0.134	0.0667	0.0444	SAIGE	0.1048	0.0615	0.08829	FinnGen_SAIGE_Meta	CER(40:1;2), CER(42:1;2), Tot CER
828	Arterial stiffness	ZNF385D	rs13070110	T	C	NA	NA	NA	-0.00454433	0.0216832	0.833998	This study	NA	NA	NA	NA	CER(40:1;2), CER(42:1;2), Tot CER
829	Atherosclerosis	ZNF385D	rs13070110	T	C	0.0582	0.0596	0.329	0.0385	0.0558	0.49	SAIGE	0.0477	0.0407	0.2416	FinnGen_SAIGE_Meta	CER(40:1;2), CER(42:1;2), Tot CER
830	Atrial fibrillation and flutter	ZNF385D	rs13070110	T	C	-0.104	0.0421	0.01354	0.0167	0.0176	0.343	SAIGE	-0.0013	0.0162	0.9383	FinnGen_SAIGE_Meta	CER(40:1;2), CER(42:1;2), Tot CER
831	Augmentation index	ZNF385D	rs13070110	T	C	NA	NA	NA	-0.0655382	0.128745	0.610721	This study	NA	NA	NA	NA	CER(40:1;2), CER(42:1;2), Tot CER
832	AV-block	ZNF385D	rs13070110	T	C	0.0153	0.1006	0.8792	0.0212	0.0438	0.628	SAIGE	0.0203	0.0402	0.6139	FinnGen_SAIGE_Meta	CER(40:1;2), CER(42:1;2), Tot CER
833	Cardiac arrest	ZNF385D	rs13070110	T	C	0.0777	0.1456	0.5937	0.0326	0.0662	0.622	SAIGE	0.0403	0.0603	0.5034	FinnGen_SAIGE_Meta	CER(40:1;2), CER(42:1;2), Tot CER
834	Cardiomyopathy	ZNF385D	rs13070110	T	C	0.1385	0.0893	0.1208	0.0712	0.0573	0.214	SAIGE	0.0908	0.0482	0.05965	FinnGen_SAIGE_Meta	CER(40:1;2), CER(42:1;2), Tot CER
835	Carotid intima media thickness	ZNF385D	rs13070110	T	C	NA	NA	NA	-0.472179	1.97649	0.811187	This study	NA	NA	NA	NA	CER(40:1;2), CER(42:1;2), Tot CER
836	Cerebrovascular diseases	ZNF385D	rs13070110	T	C	-0.0908	0.0382	0.01739	0.0196	0.022	0.373	SAIGE	-0.0079	0.0191	0.6787	FinnGen_SAIGE_Meta	CER(40:1;2), CER(42:1;2), Tot CER
837	Coronary atherosclerosis	ZNF385D	rs13070110	T	C	-0.0122	0.0371	0.7426	-0.00432	0.0156	0.782	SAIGE	-0.0055	0.0144	0.7019	FinnGen_SAIGE_Meta	CER(40:1;2), CER(42:1;2), Tot CER
838	Heart failure	ZNF385D	rs13070110	T	C	0.1603	0.0954	0.09303	0.0371	0.0313	0.237	SAIGE	0.0491	0.0297	0.09893	FinnGen_SAIGE_Meta	CER(40:1;2), CER(42:1;2), Tot CER
839	Hypertension	ZNF385D	rs13070110	T	C	-0.0236	0.0253	0.3501	0.00577	0.0091	0.526	SAIGE	0.0024	0.0086	0.7788	FinnGen_SAIGE_Meta	CER(40:1;2), CER(42:1;2), Tot CER
840	Hypertensive Heart Disease	ZNF385D	rs13070110	T	C	-0.0264	0.0705	0.7082	0.0321	0.0489	0.512	SAIGE	0.0131	0.0402	0.7444	FinnGen_SAIGE_Meta	CER(40:1;2), CER(42:1;2), Tot CER
841	Intracerebral haemmorrhage	ZNF385D	rs13070110	T	C	0.0133	0.1023	0.8968	0.169	0.0762	0.0268	SAIGE	0.1134	0.0611	0.06341	FinnGen_SAIGE_Meta	CER(40:1;2), CER(42:1;2), Tot CER
842	Ischaemic heart disease	ZNF385D	rs13070110	T	C	-0.0024	0.0316	0.9383	0.00349	0.0127	0.784	SAIGE	0.0027	0.0118	0.8207	FinnGen_SAIGE_Meta	CER(40:1;2), CER(42:1;2), Tot CER
843	Major coronary heart disease event	ZNF385D	rs13070110	T	C	-0.0228	0.0375	0.5431	0.000163065	0.000547534	0.765843	Neale_lab	0.0002	0.0005	0.7729	FinnGen_Neale_lab_Meta	CER(40:1;2), CER(42:1;2), Tot CER
844	Myocardial infarction	ZNF385D	rs13070110	T	C	0.0279	0.0488	0.5674	-0.0154	0.0197	0.435	SAIGE	-0.0093	0.0183	0.6094	FinnGen_SAIGE_Meta	CER(40:1;2), CER(42:1;2), Tot CER
845	Peripheral artery disease	ZNF385D	rs13070110	T	C	0.0627	0.057	0.271	0.0101	0.0326	0.756	SAIGE	0.0231	0.0283	0.415	FinnGen_SAIGE_Meta	CER(40:1;2), CER(42:1;2), Tot CER
846	Peripheral atherosclerosis	ZNF385D	rs13070110	T	C	0.034	0.062	0.5837	2.63339e-05	0.000124807	0.83289	Neale_lab	0	0.0001	0.8325	FinnGen_Neale_lab_Meta	CER(40:1;2), CER(42:1;2), Tot CER
847	Stroke	ZNF385D	rs13070110	T	C	-0.0474	0.0368	0.1984	0.000406712	0.000431085	0.345446	Neale_lab	0.0004	0.0004	0.3528	FinnGen_Neale_lab_Meta	CER(40:1;2), CER(42:1;2), Tot CER
848	Subarachnoid haemmorrhage	ZNF385D	rs13070110	T	C	-0.0803	0.1118	0.4724	0.0332	0.0706	0.638	SAIGE	0.0008	0.0597	0.9887	FinnGen_SAIGE_Meta	CER(40:1;2), CER(42:1;2), Tot CER
849	Transient ischemic attack	ZNF385D	rs13070110	T	C	-0.0748	0.0482	0.1212	-0.0528	0.0437	0.227	SAIGE	-0.0627	0.0324	0.05269	FinnGen_SAIGE_Meta	CER(40:1;2), CER(42:1;2), Tot CER
850	Venous thromboembolism	ZNF385D	rs13070110	T	C	0.009	0.0475	0.8501	0.0398	0.0851	0.64	SAIGE	0.0163	0.0415	0.694	FinnGen_SAIGE_Meta	CER(40:1;2), CER(42:1;2), Tot CER
Beta values were calculated with respect to the alternate alleles.
*Summary statistics for disease outcomes were obtained either from ftp://share.sph.umich.edu/UKBB_SAIGE_HRC/ or http://www.nealelab.is/uk-biobank/. Associations of the variants with quantitative measures were performed in this study.
