# Supplementary material for: Genetic architecture of human plasma lipidome and its link to cardiovascular disease
Source: Nat Commun. 2019 Sep 24;10:4329. doi: 10.1038/s41467-019-11954-8 (PMC6760179; doi:10.1038/s41467-019-11954-8)
Supplement: Supplementary file 13 — Supplementary Data 9 [file 41467_2019_11954_MOESM13_ESM.xlsx]

## Sheet: Sheet1
Supplementary Data 9: List of variants that have previously been associated with traditional lipids and were included in the present study
S.N.	SNP	Chr	Position	Reference*	MAF	Locus	Remark
1	rs1077514	1	23766233	Willer et al. 2013	0.12805	ASAP3
2	rs10903129	1	25768937	Liu et al. 2017	0.4336	TMEM57
3	rs12027135	1	25775733	Willer et al. 2013	0.43404	LDLRAP1
4	rs12748152	1	27138393	Willer et al. 2013	0.069892	PIGV-NR0B2
5	rs79598313	1	27284913	Surakka et al. 2015	0.032971	PIGV-NROB2
6	rs72634501	1	39551488	Surakka et al. 2015	0.22287	MACF1,PABPC4
7	rs16826069	1	39797055	Liu et al. 2017	0.20039	MACF1
8	rs4660293	1	40028180	Liu et al. 2017	0.21457	PABPC4
9	rs11206510	1	55496039	Liu et al. 2017	0.16227	PCSK9
10	rs2479409	1	55504650	Liu et al. 2017	0.31183	PCSK9
11	rs11591147	1	55505647	Surakka et al. 2015	0.038123	PCSK9
12	rs505151	1	55529187	Liu et al. 2017	0.046921	PCSK9
13	rs191448950	1	55584844	Surakka et al. 2015	0.031812	PCSK9
14	rs9988450	1	62924448	Surakka et al. 2015	0.26003	ANGPTL3,DOCK7
15	rs2131925	1	63025942	Willer et al. 2013	0.26051	ANGPTL3
16	rs11207995	1	63049551	Surakka et al. 2015	0.26002	ANGPTL3,DOCK7
17	rs10889347	1	63075826	Surakka et al. 2015	0.26048	ANGPTL3,DOCK7	Proxy for rs10889348
18	rs10889353	1	63118196	Liu et al. 2017	0.26002	DOCK7
19	rs11164654	1	92968312	Surakka et al. 2015	0.2163	GVI1–EVI5
20	rs7515577	1	93009438	Liu et al. 2017	0.21652	EVI5
21	rs4847399	1	93584606	Liu et al. 2017	0.36719	MTF2
22	rs6657811	1	109807283	Surakka et al. 2015	0.10732	CELSR2–SORT1
23	rs12740374	1	109817590	Liu et al. 2017	0.22776	CELSR2
24	rs629301	1	109818306	Willer et al. 2013	0.22776	SORT1
25	rs646776	1	109818530	Surakka et al. 2015	0.22776	CELSR2–SORT1
26	rs267738	1	150940625	Liu et al. 2017	0.18719	LASS2
27	rs267733	1	150958836	Willer et al. 2013	0.14467	ANXA9-CERS2
28	rs4745	1	155106227	Liu et al. 2017	0.4957	EFNA1
29	rs12145743	1	156700651	Willer et al. 2013	0.3563	HDGF-PMVK
30	rs1011731	1	172346548	Liu et al. 2017	0.43807	DNM3
31	rs4650994	1	178515312	Willer et al. 2013	0.46505	ANGPTL1
32	rs2489279	1	182144119	Surakka et al. 2015	0.29847	ZNF648
33	rs1689800	1	182168885	Liu et al. 2017	0.29423	ZNF648
34	rs20558	1	183094547	Liu et al. 2017	0.40979	LAMC1
35	rs340839	1	214161820	Surakka et al. 2015	0.39067	PROX1
36	rs2785990	1	219687432	Liu et al. 2017	0.34946	LYPLAL1
37	rs2785980	1	219700519	Liu et al. 2017	0.34897	LYPLAL1
38	rs2642442	1	220973563	Willer et al. 2013	0.30678	MOSC1
39	rs1874124	1	220975337	Surakka et al. 2015	0.14995	MOSC1
40	rs2738755	1	221057646	Liu et al. 2017	0.34506	HLX
41	rs4846914	1	230295691	Liu et al. 2017	0.4443	GALNT2
42	rs10864728	1	230304914	Surakka et al. 2015	0.42997	GALNT2
43	rs10489615	1	230304988	Liu et al. 2017	0.42994	GALNT2
44	rs4846923	1	230307222	Surakka et al. 2015	0.32895	GALNT2
45	rs557933	1	234853268	Surakka et al. 2015	0.43972	IRF2BP2
46	rs514230	1	234858597	Willer et al. 2013	0.43483	IRF2BP2
47	rs11553746	2	272203	Liu et al. 2017	0.35848	ACP1
48	rs6749689	2	20396122	Liu et al. 2017	0.35649	EPHA2
49	rs4665710	2	21221035	Surakka et al. 2015	0.25197	APOB
50	rs1042034	2	21225281	Teslovich et al. 2010	0.25269	APOB
51	rs1801702	2	21225485	Liu et al. 2017	0.033724	APOB
52	rs2678379	2	21226560	Surakka et al. 2015	0.25311	APOB
53	rs676210	2	21231524	Liu et al. 2017	0.25315	APOB
54	rs1041968	2	21232804	Surakka et al. 2015	0.42877	APOB
55	rs533617	2	21233972	Liu et al. 2017	0.060117	APOB
56	rs1367117	2	21263900	Liu et al. 2017	0.26735	APOB
57	rs515135	2	21286057	Surakka et al. 2015	0.20186	APOB
58	rs541041	2	21294975	Liu et al. 2017	0.19805	TNFSF4
59	rs1049817	2	27550967	Liu et al. 2017	0.43915	GTF3C2
60	rs1260326	2	27730940	Liu et al. 2017	0.35391	GCKR
61	rs1313566	2	27748904	Liu et al. 2017	0.39353	PTPN14	Proxy for rs1260333
62	rs11556157	2	44028013	Liu et al. 2017	0.22972	DYNC2LI1
63	2:44066247	2	44066247	Liu et al. 2017	0.084555	ABCG8
64	rs4299376	2	44072576	Willer et al. 2013	0.23602	ABCG5/8
65	rs4245791	2	44074431	Liu et al. 2017	0.23754	ABCG8
66	rs76866386	2	44075483	Surakka et al. 2015	0.084067	ABCG8
67	rs72875462	2	44079310	Surakka et al. 2015	0.083073	ABCG8
68	rs17189743	2	54482553	Liu et al. 2017	0.072336	TSPYL6
69	rs11125936	2	62871225	Liu et al. 2017	0.1261	TCEB3
70	rs2710642	2	63149557	Willer et al. 2013	0.37369	EHBP1
71	rs2540948	2	65284623	Surakka et al. 2015	0.32676	CEP68
72	rs1062062	2	101627925	Liu et al. 2017	0.14076	TBC1D8
73	rs6734238	2	113841030	Liu et al. 2017	0.31281	DRAM2
74	rs17526895	2	118815958	Liu et al. 2017	0.075269	MTOR
75	rs10490626	2	118835841	Willer et al. 2013	0.075269	INSIG2
76	rs2030746	2	121309488	Willer et al. 2013	0.36874	LOC84931
77	rs7570971	2	135837906	Willer et al. 2013	0.42636	RAB3GAP1
78	rs28453840	2	136522941	Surakka et al. 2015	0.28588	RAB3GAP1
79	rs2322659	2	136555659	Liu et al. 2017	0.27615	LCT
80	rs3754689	2	136590746	Liu et al. 2017	0.14956	LCT
81	rs10195252	2	165513091	Teslovich et al. 2010	0.37436	COBLL1
82	rs13389219	2	165528876	Liu et al. 2017	0.3651	FLG
83	rs12328675	2	165540800	Liu et al. 2017	0.10948	FLG
84	rs7607980	2	165551201	Liu et al. 2017	0.1088	COBLL1
85	rs2287623	2	169830155	Willer et al. 2013	0.49545	ABCB11
86	rs3769823	2	202122995	Liu et al. 2017	0.34665	CASP8
87	rs6435161	2	203519783	Liu et al. 2017	0.28837	FAM117B
88	rs11694172	2	203532304	Willer et al. 2013	0.16618	FAM117B
89	rs115400054	2	203676105	Surakka et al. 2015	0.1207	FAM117B
90	rs140244541	2	203808532	Surakka et al. 2015	0.14082	FAM117B
91	rs2351524	2	203880992	Liu et al. 2017	0.12023	NBEAL1
92	rs1047891	2	211540507	Willer et al. 2013	0.31605	CPS1
93	rs1250229	2	216304384	Willer et al. 2013	0.20332	FN1
94	rs1344642	2	219555262	Liu et al. 2017	0.44226	STK36
95	rs78058190	2	219699999	Surakka et al. 2015	0.08554	PRKAG3
96	rs2943641	2	227093745	Liu et al. 2017	0.37037	ALDH4A1
97	rs2972146	2	227100698	Willer et al. 2013	0.37035	IRS1
98	rs2713536	2	227163642	Surakka et al. 2015	0.39077	IRS1
99	rs887829	2	234668570	Liu et al. 2017	0.4039	UGT1A10|UGT1A3|UGT1A4|UGT1A5|UGT1A6|UGT1A7|UGT1A8|UGT1A9
100	rs11563251	2	234679384	Willer et al. 2013	0.085345	UGT1A1
101	rs2606736	3	11400249	Willer et al. 2013	0.42547	ATG7
102	rs7635838	3	11412604	Surakka et al. 2015	0.43787	ATG7
103	rs2920503	3	12324230	Surakka et al. 2015	0.32117	PPARG
104	rs1801282	3	12393125	Liu et al. 2017	0.14907	PPARG
105	rs709149	3	12450354	Surakka et al. 2015	0.37605	PPARG	Proxy for rs1699337
106	rs2290159	3	12628920	Liu et al. 2017	0.24994	RAF1
107	rs7640978	3	32533010	Willer et al. 2013	0.081623	CMTM6
108	rs2305637	3	47045846	Liu et al. 2017	0.23247	NBEAL2
109	rs2290547	3	47061183	Willer et al. 2013	0.23246	SETD2
110	rs2276853	3	47282303	Liu et al. 2017	0.39335	KIF9
111	rs146179438	3	48229366	Liu et al. 2017	0.090909	CDC25A
112	rs6762477	3	50093209	Liu et al. 2017	0.40121	RBM6
113	rs2013208	3	50129399	Willer et al. 2013	0.4595	RBM5
114	rs2073498	3	50369546	Liu et al. 2017	0.14272	RASSF1
115	rs13326165	3	52532118	Willer et al. 2013	0.1608	STAB1
116	rs2251219	3	52584787	Liu et al. 2017	0.41988	PBRM1
117	rs9311651	3	57528503	Liu et al. 2017	0.16618	DNAH12
118	rs13315871	3	58381287	Willer et al. 2013	0.087488	PXK
119	rs6805251	3	119560606	Willer et al. 2013	0.38075	GSK3B
120	rs11708067	3	123065778	Liu et al. 2017	0.17644	ADCY5
121	rs17404153	3	132163200	Willer et al. 2013	0.1652	ACAD11
122	rs34894639	3	135798658	Surakka et al. 2015	0.18559	MSL2L1
123	rs645040	3	135926622	Liu et al. 2017	0.14223	RFX5
124	rs483465	3	136047977	Surakka et al. 2015	0.14431	MSL2L1
125	rs900399	3	156798732	Liu et al. 2017	0.31134	SEMA4A
126	rs9816226	3	185834499	Liu et al. 2017	0.16325	B4GALT3
127	rs6818397	4	3434885	Liu et al. 2017	0.26931	RGS12
128	rs3748034	4	3446091	Liu et al. 2017	0.11779	HGFAC
129	rs16844401	4	3449652	Liu et al. 2017	0.060606	HGFAC
130	rs59950280	4	3452345	Surakka et al. 2015	0.23939	LRPAP1
131	rs6831256	4	3473139	Willer et al. 2013	0.35072	LRPAP1
132	rs10019888	4	26062990	Willer et al. 2013	0.14411	C4orf52
133	rs976002	4	69343287	Liu et al. 2017	0.24291	TMPRSS11E
134	rs117087731	4	73696709	Surakka et al. 2015	0.015567	ADAMTS3
135	rs182616603	4	75084732	Surakka et al. 2015	0.031386	MTHFD2L
136	rs2035403	4	88018991	Surakka et al. 2015	0.40526	AFF1–KLHL8
137	rs442177	4	88030261	Liu et al. 2017	0.46287	AFF1
138	rs13133548	4	89740128	Liu et al. 2017	0.47201	FAM13A
139	rs3822072	4	89741269	Willer et al. 2013	0.48073	FAM13A
140	rs2602836	4	100014805	Willer et al. 2013	0.4355	ADH5
141	rs1126673	4	100045616	Liu et al. 2017	0.28495	ADH4
142	rs13132430	4	100224070	Surakka et al. 2015	0.014008	ADH5
143	rs3816873	4	100504664	Liu et al. 2017	0.20875	MTTP
144	rs13107325	4	103188709	Liu et al. 2017	0.020039	SLC39A8
145	rs13135092	4	103198082	Surakka et al. 2015	0.023554	SLC39A8
146	rs13146272	4	187120211	Liu et al. 2017	0.3348	CYP4V2
147	rs6450176	5	53298025	Willer et al. 2013	0.24485	ARL15
148	rs4311394	5	53300662	Liu et al. 2017	0.24487	ARL15
149	rs459193	5	55806751	Liu et al. 2017	0.32111	ASPM
150	rs9686661	5	55861786	Liu et al. 2017	0.13734	ASPM
151	rs4976033	5	67714246	Liu et al. 2017	0.39876	IGFN1
152	rs10038095	5	74637711	Surakka et al. 2015	0.43193	HMGCR
153	rs3843482	5	74639259	Surakka et al. 2015	0.43192	HMGCR
154	rs12654264	5	74648603	Liu et al. 2017	0.43189	HMGCR
155	rs3846662	5	74651084	Liu et al. 2017	0.461	HMGCR
156	rs12916	5	74656539	Willer et al. 2013	0.4474	HMGCR
157	rs4530754	5	122855416	Willer et al. 2013	0.48945	CSNK1G3
158	rs26008	5	131008194	Liu et al. 2017	0.1261	FNIP1
159	rs1016988	5	131744574	Liu et al. 2017	0.21652	CD101
160	rs6882076	5	156390297	Liu et al. 2017	0.34594	TIMD4
161	rs1501908	5	156398169	Liu et al. 2017	0.34457	ATP1A2
162	rs2270924	5	156482101	Surakka et al. 2015	0.33794	TIMD4–HAVCR1	Proxy for rs1553318
163	rs351855	5	176520243	Liu et al. 2017	0.33232	FGFR4
164	rs28932178	5	176637576	Liu et al. 2017	0.22483	NSD1
165	rs3757354	6	16127407	Liu et al. 2017	0.23851	TRIM46
166	rs9370867	6	16145325	Liu et al. 2017	0.48282	MYLIP
167	rs34525648	6	25914853	Liu et al. 2017	0.052786	SLC17A2
168	rs1800562	6	26093141	Liu et al. 2017	0.032258	HFE
169	rs1264562	6	30372812	Liu et al. 2017	0.49269	ZBTB17
170	rs9262130	6	30603519	Liu et al. 2017	0.06696	ATAT1
171	rs3130564	6	31101674	Liu et al. 2017	0.12366	PSORS1C1
172	rs3873379	6	31262169	Liu et al. 2017	0.40526	BLZF1
173	rs2247056	6	31265490	Teslovich et al. 2010	0.20593	HLA
174	rs2844529	6	31353593	Liu et al. 2017	0.32796	C1orf114
175	rs1051794	6	31379109	Liu et al. 2017	0.34653	MICA
176	rs3128982	6	31417191	Liu et al. 2017	0.27167	F5
177	rs1055569	6	31440082	Liu et al. 2017	0.34786	HCG26
178	rs2516440	6	31440497	Liu et al. 2017	0.36346	F5
179	rs2844480	6	31564821	Liu et al. 2017	0.18231	F5
180	rs41273264	6	31600106	Liu et al. 2017	0.029326	PRRC2A
181	rs11751198	6	31753526	Liu et al. 2017	0.0092864	VARS
182	rs1150754	6	32050758	Liu et al. 2017	0.10948	TNXB
183	rs61995676	6	32052444	Liu et al. 2017	0.029326	TNXB
184	rs419132	6	32210799	Surakka et al. 2015	0.18089	HLA-area
185	rs7775397	6	32261252	Liu et al. 2017	0.080156	C6orf10
186	rs3177928	6	32412435	Willer et al. 2013	0.20821	HLA
187	rs9271366	6	32586854	Liu et al. 2017	0.14467	PADI4
188	rs1129740	6	32609105	Liu et al. 2017	0.48427	HLA-DQA1
189	rs13192471	6	32671103	Liu et al. 2017	0.28788	ASTN1
190	rs9275596	6	32681631	Liu et al. 2017	0.34644	ASTN1
191	rs1057373	6	32813279	Liu et al. 2017	0.14027	TAP1
192	rs2894342	6	33774394	Liu et al. 2017	0.29423	LAMC1
193	rs2814982	6	34546560	Liu et al. 2017	0.16422	LAMC2
194	rs2814944	6	34552797	Teslovich et al. 2010	0.21065	C6orf106
195	rs11755393	6	34824636	Liu et al. 2017	0.34457	UHRF1BP1
196	rs2758886	6	39250837	Willer et al. 2013	0.26274	KCNK17
197	rs11756091	6	39282806	Liu et al. 2017	0.46225	KCNK16
198	rs998584	6	43757896	Willer et al. 2013	0.47831	VEGFA
199	rs6905288	6	43758873	Liu et al. 2017	0.42935	SH2D5
200	rs1358980	6	43764551	Surakka et al. 2015	0.45604	VEGFA
201	rs35349911	6	43785255	Liu et al. 2017	0.46083	SH2D5
202	rs9472138	6	43811762	Liu et al. 2017	0.31269	SH2D5
203	rs2239619	6	52453220	Liu et al. 2017	0.42889	HSPG2
204	rs9488822	6	116312893	Willer et al. 2013	0.32371	FRK
205	rs3756772	6	116325142	Liu et al. 2017	0.41724	FRK
206	rs1999930	6	116387134	Liu et al. 2017	0.22287	SLC16A4
207	rs1936800	6	127436064	Willer et al. 2013	0.48477	RSPO3
208	rs2745353	6	127452935	Liu et al. 2017	0.46613	RSPO3
209	rs72959041	6	127454893	Surakka et al. 2015	0.061882	RSPO3
210	rs9376090	6	135411228	Willer et al. 2013	0.33773	HBS1L
211	rs605066	6	139829666	Willer et al. 2013	0.47567	CITED2
212	rs17585887	6	139835498	Surakka et al. 2015	0.47559	CITED2
213	rs589235	6	139839960	Liu et al. 2017	0.49069	TXNIP	Proxy for rs643381
214	rs4870044	6	151901409	Liu et al. 2017	0.30413	C6orf97
215	rs12055786	6	153431125	Liu et al. 2017	0.41955	RGS17
216	rs12208357	6	160543148	Surakka et al. 2015	0.050342	LPA
217	rs1564348	6	160578860	Liu et al. 2017	0.13392	SLC22A1
218	rs7758229	6	160840252	Liu et al. 2017	0.29179	SLC22A3
219	rs1810126	6	160872151	Liu et al. 2017	0.31134	SLC22A3
220	rs3798220	6	160961137	Liu et al. 2017	0.0087977	LPA
221	rs7770628	6	161018174	Liu et al. 2017	0.42734	LPA
222	rs7759633	6	161070990	Surakka et al. 2015	0.10755	LPA
223	rs1084651	6	161089817	Teslovich et al. 2010	0.18035	LPA
224	rs186696265	6	161111700	Surakka et al. 2015	0.017471	LPA
225	rs1997243	7	1083777	Willer et al. 2013	0.12708	GPR146
226	rs11761941	7	1097183	Liu et al. 2017	0.12708	GPR146
227	rs702485	7	6449272	Willer et al. 2013	0.4549	DAGLB
228	rs2303361	7	6449496	Liu et al. 2017	0.20332	DAGLB
229	rs4410790	7	17284577	Liu et al. 2017	0.32942	NCSTN
230	rs10282707	7	17911038	Liu et al. 2017	0.32808	SNX13
231	rs4142995	7	17919258	Willer et al. 2013	0.30298	SNX13
232	rs56130071	7	21598753	Surakka et al. 2015	0.21545	DNAH11
233	rs55649657	7	21607283	Surakka et al. 2015	0.21559	DNAH11
234	rs12670798	7	21607352	Liu et al. 2017	0.25415	DNAH11
235	rs4722551	7	25991826	Willer et al. 2013	0.21163	MIR148A
236	rs11550029	7	44444122	Liu et al. 2017	0.19346	NUDCD3
237	rs2072183	7	44579180	Willer et al. 2013	0.35489	NPC1L1
238	rs41279633	7	44580876	Surakka et al. 2015	0.19978	NPC1L1
239	rs10260606	7	44584551	Surakka et al. 2015	0.32353	NPC1L1
240	rs4917014	7	50305863	Willer et al. 2013	0.29117	IKZF1
241	rs2240466	7	72856269	Liu et al. 2017	0.12561	BAZ1B
242	rs1178979	7	72856430	Liu et al. 2017	0.18035	BAZ1B
243	rs17145738	7	72982874	Willer et al. 2013	0.1261	MLXIPL
244	rs9638182	7	72999105	Surakka et al. 2015	0.18057	MLXIPL
245	rs35332062	7	73012042	Liu et al. 2017	0.12757	MLXIPL
246	rs2255811	7	112722196	Surakka et al. 2015	0.24012	GPR85
247	rs38855	7	116358044	Willer et al. 2013	0.44491	MET
248	rs13241165	7	130432538	Surakka et al. 2015	0.45863	KLF14
249	rs4731702	7	130433384	Liu et al. 2017	0.45792	SNX27
250	rs972283	7	130466854	Liu et al. 2017	0.45042	SNX27
251	rs3735080	7	150217309	Liu et al. 2017	0.33529	GIMAP7
252	rs17173637	7	150529449	Willer et al. 2013	0.1466	TMEM176A
253	rs2169387	8	9181395	Surakka et al. 2015	0.14655	PPP1R3B
254	rs9987289	8	9183358	Willer et al. 2013	0.1437	PPP1R3B
255	rs4841132	8	9183596	Surakka et al. 2015	0.1437	PPP1R3B
256	rs11776767	8	10683929	Liu et al. 2017	0.31574	PINX1
257	rs3947	8	11702375	Liu et al. 2017	0.20186	CTSB
258	rs4921914	8	18272438	Liu et al. 2017	0.24145	PGLYRP4
259	rs1495741	8	18272881	Liu et al. 2017	0.24215	PGLYRP4
260	rs268	8	19813529	Liu et al. 2017	0.014205	LPL
261	rs301	8	19816934	Liu et al. 2017	0.2346	LPL
262	rs326	8	19819439	Liu et al. 2017	0.25758	LPL
263	rs328	8	19819724	Liu et al. 2017	0.082111	LPL
264	rs13702	8	19824492	Liu et al. 2017	0.25758	LPL
265	rs10096633	8	19830921	Liu et al. 2017	0.088465	GATAD2B
266	rs12678919	8	19844222	Willer et al. 2013	0.078201	LPL
267	rs115849089	8	19912370	Surakka et al. 2015	0.10085	LPL
268	rs10102164	8	55421614	Willer et al. 2013	0.2175	SOX17
269	rs2081687	8	59388565	Liu et al. 2017	0.40331	IGSF9
270	rs9297994	8	59392324	Surakka et al. 2015	0.39565	CYP7A1
271	rs10504255	8	59398461	Surakka et al. 2015	0.39604	CYP7A1	Proxy for rs4738684
272	rs626913	8	61548494	Liu et al. 2017	0.47721	IGSF8
273	rs3808461	8	116597716	Willer et al. 2013	0.32107	TRPS1	Proxy for rs2293889
274	rs2737229	8	116648565	Teslovich et al. 2010	0.35269	TRPS1
275	rs4871137	8	121868551	Liu et al. 2017	0.36148	KCND3
276	rs2980875	8	126481747	Willer et al. 2013	0.47472	TRIB1	Proxy for rs2954022
277	rs2954029	8	126490972	Liu et al. 2017	0.46584	AMPD1
278	rs2954033	8	126493746	Liu et al. 2017	0.26784	AMPD1
279	rs112875651	8	126506694	Surakka et al. 2015	0.40375	TRIB1
280	rs2954038	8	126507389	Liu et al. 2017	0.26344	AMPD1
281	rs11136341	8	145043543	Willer et al. 2013	0.36474	PLEC1
282	rs11136343	8	145058986	Liu et al. 2017	0.37187	PARP10
283	rs11784833	8	145063412	Surakka et al. 2015	0.37019	GRINA,PLEC1
284	rs3780181	9	2640759	Willer et al. 2013	0.062072	VLDLR
285	rs540885	9	15294596	Surakka et al. 2015	0.10898	TTC39B
286	rs643531	9	15296034	Liu et al. 2017	0.1173	TTC39B
287	rs581080	9	15305378	Willer et al. 2013	0.14809	TTC39B
288	rs3927680	9	16887366	Liu et al. 2017	0.44283	OR6P1
289	rs67710536	9	19376255	Liu et al. 2017	0.056207	RPS6
290	rs10968576	9	28414339	Liu et al. 2017	0.37111	LINGO2
291	rs117024183	9	107468998	Liu et al. 2017	0.013264	ABCA1	Proxy for rs76881554
292	rs2230808	9	107562804	Liu et al. 2017	0.17291	ABCA1
293	rs33918808	9	107579632	Liu et al. 2017	0.024438	ABCA1
294	rs2066714	9	107586753	Liu et al. 2017	0.090812	ABCA1
295	rs145183203	9	107646756	Liu et al. 2017	0.0043988	ABCA1
296	rs4149268	9	107647220	Liu et al. 2017	0.31818	ABCA1
297	rs3890182	9	107647655	Liu et al. 2017	0.1217	ABCA1
298	rs2740488	9	107661742	Surakka et al. 2015	0.2087	ABCA1
299	rs1883025	9	107664301	Liu et al. 2017	0.20528	ABCA1
300	rs2274159	9	117166246	Liu et al. 2017	0.47633	DFNB31
301	rs687621	9	136137065	Liu et al. 2017	0.44623	ABO
302	rs550057	9	136146597	Surakka et al. 2015	0.31172	ABO
303	rs507666	9	136149399	Surakka et al. 2015	0.21408	ABO
304	rs9411489	9	136155000	Willer et al. 2013	0.21457	ABO
305	rs3812594	9	139368953	Liu et al. 2017	0.25224	SEC16A
306	rs1832007	10	5254847	Willer et al. 2013	0.14712	AKR1C4
307	rs10904908	10	17260290	Willer et al. 2013	0.41396	VIM-CUBN
308	rs11239544	10	46007533	Surakka et al. 2015	0.27664	39508
309	rs970548	10	46013277	Willer et al. 2013	0.27664	MARCH8-ALOX5
310	rs1935	10	64927823	Liu et al. 2017	0.49509	JMJD1C
311	rs10822145	10	64934548	Surakka et al. 2015	0.49166	JMJD1C
312	rs10761731	10	65027610	Willer et al. 2013	0.39772	JMJD1C
313	rs12355784	10	65121565	Liu et al. 2017	0.48432	JMJD1C
314	rs7901016	10	74637326	Liu et al. 2017	0.039101	CCDC109A
315	rs2068888	10	94839642	Liu et al. 2017	0.48476	C1orf106
316	rs2862954	10	101912064	Liu et al. 2017	0.38624	ERLIN1
317	rs2297991	10	113913222	Surakka et al. 2015	0.32356	GPAM
318	rs77147124	10	113919124	Surakka et al. 2015	0.30636	GPAM
319	rs2255141	10	113933886	Liu et al. 2017	0.30596	GPAM
320	rs2792751	10	113940329	Liu et al. 2017	0.30645	GPAM
321	rs7076938	10	115789375	Liu et al. 2017	0.25562	PLOD1
322	rs10885997	10	118397971	Liu et al. 2017	0.47069	PNLIPRP2
323	rs740363	10	118575606	Liu et al. 2017	0.37998	VPS13D
324	rs1891110	10	124610027	Liu et al. 2017	0.37341	FAM24B
325	rs16928809	11	2936952	Liu et al. 2017	0.086999	SLC22A18
326	rs2923084	11	10388782	Willer et al. 2013	0.14614	AMPD3
327	rs7940646	11	10669228	Liu et al. 2017	0.32111	MRVI1
328	rs1037378	11	14852490	Liu et al. 2017	0.48025	PDE3B
329	rs10128711	11	18632984	Liu et al. 2017	0.36481	SPTY2D1
330	rs11024739	11	18645843	Liu et al. 2017	0.36478	SPTY2D1
331	rs3136441	11	46743247	Willer et al. 2013	0.22385	LRP4
332	rs7395581	11	47246397	Surakka et al. 2015	0.41101	MADD
333	rs2167079	11	47270255	Liu et al. 2017	0.41172	ACP2
334	rs10838738	11	47663049	Liu et al. 2017	0.35226	MTCH2
335	rs11246602	11	51512090	Willer et al. 2013	0.18007	OR4C46
336	rs174529	11	61543961	Surakka et al. 2015	0.42318	FADS1–2–3
337	rs174546	11	61569830	Liu et al. 2017	0.41778	FADS-1-2-3
338	rs174547	11	61570783	Liu et al. 2017	0.41772	FADS-1-2-3
339	rs174550	11	61571478	Liu et al. 2017	0.41778	FADS-1-2-3
340	rs174554	11	61579463	Surakka et al. 2015	0.41508	FADS1–2–3
341	rs35169799	11	64031241	Liu et al. 2017	0.089443	PLCB3
342	rs12801636	11	65391317	Willer et al. 2013	0.21242	KAT5
343	rs3816492	11	66297363	Liu et al. 2017	0.38286	BBS1
344	rs622082	11	68703959	Liu et al. 2017	0.37278	IGHMBP2
345	rs499974	11	75455021	Willer et al. 2013	0.22261	MOGAT2-DGAT2
346	rs746463	11	109995944	Liu et al. 2017	0.39464	ZC3H12C
347	rs7350481	11	116586283	Liu et al. 2017	0.07478	C1orf158
348	rs11820589	11	116633862	Liu et al. 2017	0.069404	BUD13
349	rs10790162	11	116639104	Liu et al. 2017	0.076246	BUD13
350	rs964184	11	116648917	Liu et al. 2017	0.14223	APOA1/C3/A4/A5
351	rs3135507	11	116661488	Liu et al. 2017	0.045455	APOA5
352	rs3135506	11	116662407	Liu et al. 2017	0.063539	APOA5
353	rs10047462	11	116722041	Liu et al. 2017	0.15152	SIK3
354	rs10892063	11	116896155	Liu et al. 2017	0.4433	SIK3
355	rs186808413	11	117042408	Liu et al. 2017	0.0053763	PAFAH1B2
356	rs11603023	11	118486067	Willer et al. 2013	0.41718	PHLDB1
357	rs7941030	11	122522375	Liu et al. 2017	0.36721	IL6R
358	rs7128198	11	122526601	Surakka et al. 2015	0.35131	UBASH3B
359	rs8177399	11	126160826	Liu et al. 2017	0.031769	TIRAP
360	rs11220462	11	126243952	Liu et al. 2017	0.17351	ST3GAL4
361	rs4307732	11	126244955	Surakka et al. 2015	0.14407	ST3GAL4
362	rs7136716	12	7691134	Liu et al. 2017	0.10327	AVPR1B
363	rs4883201	12	9082581	Willer et al. 2013	0.12366	PHC1-A2ML1
364	rs7134375	12	20473758	Liu et al. 2017	0.41146	FCRL2
365	rs4149056	12	21331549	Liu et al. 2017	0.20577	SLCO1B1
366	rs68147365	12	57789359	Willer et al. 2013	0.23156	LRP1	Proxy for rs11613352
367	rs1106766	12	57809456	Liu et al. 2017	0.23167	CFH
368	rs61352607	12	57839173	Surakka et al. 2015	0.23123	LRP1
369	rs61754230	12	72179446	Liu et al. 2017	0.0058651	RAB21
370	rs10861661	12	107174646	Liu et al. 2017	0.18315	RIC8B
371	rs7298565	12	109937534	Liu et al. 2017	0.49611	UBE3B
372	rs2241208	12	109962795	Surakka et al. 2015	0.49014	MMAB–MVK
373	rs7134594	12	110000193	Willer et al. 2013	0.49667	MVK
374	rs3184504	12	111884608	Liu et al. 2017	0.40999	SH2B3
375	rs11065987	12	112072424	Willer et al. 2013	0.38449	BRAP
376	rs1169288	12	121416650	Liu et al. 2017	0.34974	HNF1A
377	rs1183910	12	121420807	Liu et al. 2017	0.33371	HNF1A
378	rs7310409	12	121424861	Liu et al. 2017	0.39426	HNF1A
379	rs1169315	12	121443753	Surakka et al. 2015	0.2877	HNF1A	Proxy for rs1169314
380	rs2264750	12	121450165	Surakka et al. 2015	0.28789	HNF1A
381	rs1798192	12	123200768	Liu et al. 2017	0.48125	GPR109B
382	rs34149579	12	123345509	Liu et al. 2017	0.062072	HIP1R
383	rs4759377	12	123796849	Willer et al. 2013	0.10898	SBNO1	Proxy for rs4759375
384	rs11057401	12	124427306	Liu et al. 2017	0.29032	CCDC92
385	rs4765127	12	124460167	Willer et al. 2013	0.29178	ZNF664
386	rs838880	12	125261593	Liu et al. 2017	0.41487	IL6R
387	rs838886	12	125264287	Surakka et al. 2015	0.4087	SCARB1
388	rs11057830	12	125307053	Liu et al. 2017	0.1349	SCARB1
389	rs4942486	13	32953388	Willer et al. 2013	0.43996	BRCA2
390	rs797486	13	51221618	Liu et al. 2017	0.1129	ADAR
391	rs7400722	13	114527838	Liu et al. 2017	0.40608	GAS6
392	rs11621792	14	24871926	Surakka et al. 2015	0.38069	NYNRIN,CBLN3
393	rs8017377	14	24883887	Liu et al. 2017	0.39635	NYNRIN
394	rs7157785	14	64235556	Liu et al. 2017	0.14125	SGPP1
395	rs10483776	14	65914867	Liu et al. 2017	0.25806	FUT8
396	rs9646133	14	71096344	Liu et al. 2017	0.24878	FLAD1
397	rs13379043	14	74250126	Liu et al. 2017	0.19795	C14orf43
398	rs8014204	14	75322794	Liu et al. 2017	0.36644	PROX2
399	rs28929474	14	94844947	Liu et al. 2017	0.021017	SERPINA1
400	rs3803357	15	40751555	Liu et al. 2017	0.41899	BAHD1
401	rs62020698	15	43237414	Surakka et al. 2015	0.025907	UBR1,CAPN3
402	rs3742970	15	43622265	Liu et al. 2017	0.033724	LCMT2
403	rs2929282	15	44245931	Willer et al. 2013	0.042033	FRMD5
404	rs138570705	15	44266730	Surakka et al. 2015	0.012946	FRMD5
405	rs1601935	15	58671765	Surakka et al. 2015	0.38449	LIPC
406	rs10468017	15	58678512	Liu et al. 2017	0.33187	LIPC
407	rs261291	15	58680178	Surakka et al. 2015	0.38207	LIPC
408	rs1532085	15	58683366	Liu et al. 2017	0.4139	LIPC
409	rs1077835	15	58723426	Surakka et al. 2015	0.25785	LIPC
410	rs1800588	15	58723675	Liu et al. 2017	0.24914	SNX27
411	rs113298164	15	58855748	Liu et al. 2017	0.016129	LIPC
412	rs2652834	15	63396867	Willer et al. 2013	0.2175	LACTB
413	rs34317102	15	63414083	Liu et al. 2017	0.27028	LACTB
414	rs78074706	16	4755108	Liu et al. 2017	0.026393	ANKS3
415	rs7188861	16	11454650	Surakka et al. 2015	0.13965	RMI2
416	rs3198697	16	15129940	Willer et al. 2013	0.39799	PDXDC1
417	rs7200543	16	15129970	Liu et al. 2017	0.31092	PDXDC1_PLA2G10
418	rs1135999	16	15131962	Liu et al. 2017	0.31085	NTAN1
419	rs11649653	16	30918487	Willer et al. 2013	0.42248	CTF1
420	rs35675346	16	30936081	Liu et al. 2017	0.26735	FBXL19
421	rs1421085	16	53800954	Liu et al. 2017	0.42021	FTO
422	rs1121980	16	53809247	Willer et al. 2013	0.42801	FTO
423	rs1529927	16	56904587	Liu et al. 2017	0.035679	SLC12A3
424	rs9989419	16	56985139	Liu et al. 2017	0.38215	OR10K2
425	rs173539	16	56988044	Liu et al. 2017	0.29423	OR10K2
426	rs247616	16	56989590	Liu et al. 2017	0.28739	CETP
427	rs247617	16	56990716	Surakka et al. 2015	0.28837	CETP
428	rs3764261	16	56993324	Liu et al. 2017	0.28788	CETP
429	rs17231506	16	56994528	Surakka et al. 2015	0.28844	CETP
430	rs9939224	16	57002732	Liu et al. 2017	0.21942	CETP
431	rs7499892	16	57006590	Liu et al. 2017	0.17107	CETP
432	rs5880	16	57015091	Liu et al. 2017	0.025415	CETP
433	rs5882	16	57016092	Liu et al. 2017	0.37888	CETP
434	rs73591976	16	67811590	Surakka et al. 2015	0.16288	RANBP10,LCAT
435	rs8060686	16	67911517	Liu et al. 2017	0.19306	EDC4
436	rs16942887	16	67928042	Liu et al. 2017	0.16319	PSKH1
437	rs4986970	16	67976320	Liu et al. 2017	0.025904	LCAT
438	rs200922436	16	68013570	Liu et al. 2017	0.011241	DPEP3
439	rs76116020	16	69385641	Liu et al. 2017	0.040567	TMED6
440	rs11648003	16	72052348	Surakka et al. 2015	0.21339	HP–HPR–DHX38
441	rs2000999	16	72108093	Liu et al. 2017	0.18622	HPR
442	rs34832584	16	72162966	Liu et al. 2017	0.23021	PMFBP1
443	rs56823429	16	81533789	Surakka et al. 2015	0.31716	CMIP
444	rs2925979	16	81534790	Liu et al. 2017	0.326	CMIP
445	rs147032017	16	88580796	Liu et al. 2017	0.0058651	ZFPM1
446	rs193042029	17	4667984	Surakka et al. 2015	0.025131	TM4SF5
447	rs2304969	17	4692559	Liu et al. 2017	0.26686	GLTPD2
448	rs55714927	17	7080316	Surakka et al. 2015	0.26617	DLG4
449	rs314253	17	7091650	Willer et al. 2013	0.40637	DLG4
450	rs9901673	17	7484101	Liu et al. 2017	0.086538	CD68
451	rs871841	17	8216468	Liu et al. 2017	0.49963	ARHGEF15
452	rs7946	17	17409560	Liu et al. 2017	0.29717	PEMT
453	rs704	17	26694861	Liu et al. 2017	0.42834	VTN
454	rs11080150	17	29629326	Liu et al. 2017	0.34946	NF1
455	rs11869286	17	37813856	Liu et al. 2017	0.326	STARD3
456	rs2074158	17	40257163	Liu et al. 2017	0.13981	DHX58
457	rs77697917	17	41840849	Surakka et al. 2015	0.023579	SOSTDUSP3
458	rs8077889	17	41878166	Willer et al. 2013	0.20772	MPP3
459	rs72836561	17	41926126	Liu et al. 2017	0.023949	CD300LG
460	rs12453522	17	41931375	Liu et al. 2017	0.18231	CD300LG
461	rs7206971	17	45425115	Willer et al. 2013	0.48817	OSBPL7
462	rs4794001	17	45720849	Liu et al. 2017	0.46696	KPNB1	Proxy for rs11871606
463	rs17679445	17	46022065	Liu et al. 2017	0.071848	PNPO
464	rs1801689	17	64210580	Willer et al. 2013	0.0097752	APOH-PRXCA
465	rs12947658	17	65903006	Liu et al. 2017	0.30205	BPTF
466	rs4148008	17	66875294	Willer et al. 2013	0.30404	ABCA8
467	rs77542162	17	67081278	Surakka et al. 2015	0.0043988	ABCA6/8
468	rs2125345	17	73782191	Liu et al. 2017	0.21652	UNK
469	rs12948394	17	76382791	Surakka et al. 2015	0.3871	PGS1
470	rs2292642	17	76395430	Liu et al. 2017	0.31052	PGS1
471	rs4129767	17	76403984	Liu et al. 2017	0.39787	PGS1
472	rs79588679	18	19907770	Surakka et al. 2015	0.15676	GATA6
473	rs149615216	18	47106028	Surakka et al. 2015	0.0053331	LIPG
474	rs77960347	18	47109955	Liu et al. 2017	0.0058651	LIPG
475	rs10438978	18	47158186	Surakka et al. 2015	0.17945	LIPG
476	rs7241918	18	47160953	Liu et al. 2017	0.17155	MTHFR
477	rs8099014	18	56109859	Liu et al. 2017	0.27954	VPS13D
478	rs12967135	18	57849023	Willer et al. 2013	0.16992	MC4R
479	rs489693	18	57882787	Liu et al. 2017	0.21261	DVL1
480	rs12970134	18	57884750	Liu et al. 2017	0.18758	DVL1
481	rs891088	19	7184762	Liu et al. 2017	0.27853	INSR
482	rs7248104	19	7224431	Willer et al. 2013	0.43621	INSR
483	rs2277998	19	7831628	Liu et al. 2017	0.28641	CLEC4M
484	rs116843064	19	8429323	Surakka et al. 2015	0.029814	ANGPTL4
485	rs7255436	19	8433196	Liu et al. 2017	0.46429	ANGPTL4
486	rs6511720	19	11202306	Liu et al. 2017	0.09824	LDLR
487	rs11669576	19	11222300	Liu et al. 2017	0.043988	LDLR
488	rs11557092	19	11257018	Liu et al. 2017	0.24633	C1orf127
489	rs7188	19	11275139	Liu et al. 2017	0.29593	KANK2
490	rs737337	19	11347493	Liu et al. 2017	0.079668	DOCK6
491	rs874628	19	18304700	Liu et al. 2017	0.25904	MPV17L2
492	rs58542926	19	19379549	Surakka et al. 2015	0.067937	CILP2
493	rs10401969	19	19407718	Willer et al. 2013	0.067937	CILP2
494	rs73001065	19	19460541	Surakka et al. 2015	0.067422	CILP2
495	rs2111504	19	32917455	Liu et al. 2017	0.21505	DPY19L3
496	rs731839	19	33899065	Willer et al. 2013	0.34506	PEPD
497	rs8182584	19	33909710	Liu et al. 2017	0.3977	PEPD
498	rs201596848	19	42584958	Liu et al. 2017	0.01173	ZNF574
499	rs28399654	19	45316588	Liu et al. 2017	0.015152	BCAM
500	rs157580	19	45395266	Liu et al. 2017	0.26735	TOMM40
501	rs769449	19	45410002	Liu et al. 2017	0.16031	APOE
502	rs429358	19	45411941	Surakka et al. 2015	0.1837	APOE
503	rs7412	19	45412079	Surakka et al. 2015	0.04741	APOE
504	rs439401	19	45414451	Teslovich et al. 2010	0.28201	APOE
505	rs445925	19	45415640	Liu et al. 2017	0.071359	APOE
506	rs438811	19	45416741	Surakka et al. 2015	0.23148	APOE
507	rs4420638	19	45422946	Willer et al. 2013	0.27859	APOE
508	rs5167	19	45448465	Liu et al. 2017	0.41512	APOC4
509	rs1800437	19	46181392	Liu et al. 2017	0.25513	GIPR
510	rs8111071	19	46307406	Liu et al. 2017	0.035679	RSPH6A
511	rs492602	19	49206417	Liu et al. 2017	0.37003	FUT2
512	rs2287922	19	49232226	Liu et al. 2017	0.41675	RASIP1
513	rs2280401	19	50000009	Liu et al. 2017	0.18194	RPS11
514	rs10419198	19	50038017	Liu et al. 2017	0.24927	RCN3
515	rs17695224	19	52324216	Willer et al. 2013	0.18663	HAS1
516	rs12975366	19	54759361	Liu et al. 2017	0.38286	LILRB5
517	rs386000	19	54792761	Liu et al. 2017	0.29912	SLC45A3
518	rs759819	19	54815577	Surakka et al. 2015	0.42491	LILRA3/5
519	rs12983728	19	58671267	Surakka et al. 2015	0.13645	ZNF274
520	rs117492019	19	58681861	Surakka et al. 2015	0.17002	ZNF274
521	rs364585	20	12962718	Willer et al. 2013	0.33969	SPTLC3
522	rs1132274	20	17596155	Liu et al. 2017	0.1437	RRBP1
523	rs2618568	20	17843968	Surakka et al. 2015	0.35105	SNX5
524	rs2328223	20	17845921	Willer et al. 2013	0.18866	SNX5
525	rs6120757	20	33488771	Liu et al. 2017	0.39953	ACSS2
526	rs7261862	20	34116282	Liu et al. 2017	0.11584	C20orf173
527	rs2277862	20	34152782	Willer et al. 2013	0.093842	ERGIC3
528	rs2902940	20	39091487	Willer et al. 2013	0.21163	MAFB
529	rs6016373	20	39154095	Liu et al. 2017	0.3436	SLC27A3
530	rs1883711	20	39179822	Surakka et al. 2015	0.06133	MAFB
531	rs6029526	20	39672618	Liu et al. 2017	0.4765	TOP1
532	rs1800961	20	43042364	Liu et al. 2017	0.0435	HNF4A
533	rs6073958	20	44551855	Surakka et al. 2015	0.17495	PLTP
534	rs6065906	20	44554015	Willer et al. 2013	0.14907	PLTP
535	rs7679	20	44576502	Liu et al. 2017	0.15005	PCIF1
536	rs6073972	20	44590298	Surakka et al. 2015	0.1503	PLTP
537	rs4809330	20	62349586	Liu et al. 2017	0.27126	ZGPAT
538	rs6062343	20	62695931	Liu et al. 2017	0.49325	TCEA2
539	rs35665085	22	17625915	Liu et al. 2017	0.063539	CECR5
540	rs181362	22	21932068	Liu et al. 2017	0.326	UBE2L3
541	rs5754344	22	21963786	Surakka et al. 2015	0.30401	UBE2L3
542	rs2298428	22	21982892	Liu et al. 2017	0.29814	YDJC
543	rs4823006	22	29451671	Liu et al. 2017	0.44198	ZNRF3
544	rs5763662	22	30378703	Willer et al. 2013	0.038612	MTMR3
545	rs5749088	22	30776095	Liu et al. 2017	0.16373	RNF215
546	rs17738527	22	30888494	Liu et al. 2017	0.2043	SEC14L4
547	rs1053593	22	35660875	Liu et al. 2017	0.40826	HMGXB4
548	rs138777	22	35711098	Willer et al. 2013	0.39857	TOM1
549	rs1005529	22	38541266	Willer et al. 2013	0.40401	PLA2G6	Proxy for rs5756931
550	rs738322	22	38569006	Liu et al. 2017	0.41628	PLA2G6
551	rs138457	22	38898051	Liu et al. 2017	0.37912	DDX17
552	rs5757251	22	39100128	Liu et al. 2017	0.36669	NPR1
553	rs2076674	22	41170063	Liu et al. 2017	0.38518	SLC25A17
554	rs738409	22	44324727	Liu et al. 2017	0.20008	PNPLA3
555	rs13268	22	45996298	Liu et al. 2017	0.031281	FBLN1
556	rs4253772	22	46627603	Willer et al. 2013	0.076246	PPARA
557	rs1042311	22	46627780	Liu et al. 2017	0.005834	PPARA
*References
Teslovich TM, Musunuru K, Smith AV, Edmondson AC, Stylianou IM, Koseki M, et al. Biological, clinical and population relevance of 95 loci for blood lipids. Nature. 2010;466:707-13.
Willer CJ, Schmidt EM, Sengupta S, Peloso GM, Gustafsson S, Kanoni S, et al. Discovery and refinement of loci associated with lipid levels. Nat Genet. 2013;45:1274-1283.
Liu DJ, Peloso GM, Yu H, Butterworth AS, Wang X, Mahajan A, et al. Exome-wide association study of plasma lipids in >300,000 individuals. Nat Genet. 2017;49:1758-1766.
Surakka I, Horikoshi M, Mägi R, Sarin AP, Mahajan A, Lagou V, et al. The impact of low-frequency and rare variants on lipid levels. Nat Genet. 2015;47:589-97.
