# Supplementary material for: Genetic architecture of human plasma lipidome and its link to cardiovascular disease
Source: Nat Commun. 2019 Sep 24;10:4329. doi: 10.1038/s41467-019-11954-8 (PMC6760179; doi:10.1038/s41467-019-11954-8)
Supplement: Supplementary file 14 — Supplementary Data 10 [file 41467_2019_11954_MOESM14_ESM.xlsx]

## Sheet: Sheet1
Supplementary Data 10: Associations between lipid species and 557 known variants previously identified for traditional lipids. All associations with P<0.05 are listed.
SNP	Lipid class	Lipid species	Chr	Position	Ref	Alt	Effect	SE	Direction	P
rs1077514	LPE	LPE(18:2;0)	1	23766233	C	T	-0.097	0.0478	---	0.042658
rs1077514	CE	CE(22:6;0)	1	23766233	C	T	0.0957	0.046	+++	0.0371535
rs1077514	LPC	LPC(22:6;0)	1	23766233	C	T	0.0997	0.05	+++	0.0467735
rs1077514	PC	PC(16:0;0-22:6;0)	1	23766233	C	T	0.1011	0.0462	+++	0.0288403
rs1077514	SM	SM(36:2;2)	1	23766233	C	T	0.1024	0.0457	+++	0.0251189
rs1077514	trad_lipids	Totalchol	1	23766233	C	T	0.1044	0.0451	+++	0.0204174
rs1077514	CE	CE(15:0;0)	1	23766233	C	T	0.127	0.0491	+++	0.00954993
rs12748152	LPC	LPC(20:3;0)	1	27138393	C	T	-0.1491	0.0618	---	0.0158489
rs12748152	LPE	LPE(18:1;0)	1	27138393	C	T	-0.1395	0.0601	---	0.0199526
rs12748152	CE	CE(17:0;0)	1	27138393	C	T	0.1351	0.0599	++-	0.0239883
rs12748152	CE	CE(16:0;0)	1	27138393	C	T	0.1154	0.0567	+++	0.0416869
rs12748152	SM	SM(34:0;2)	1	27138393	C	T	0.1218	0.0587	+++	0.0380189
rs12748152	CE	CE(18:0;0)	1	27138393	C	T	0.1284	0.0586	+++	0.0281838
rs79598313	LPE	LPE(18:1;0)	1	27284913	C	T	-0.2234	0.0926	---	0.0158489
rs79598313	PI	PI(18:0;0-18:2;0)	1	27284913	C	T	-0.1912	0.0894	---	0.0323594
rs79598313	PI	PI(16:0;0-18:2;0)	1	27284913	C	T	-0.1795	0.0909	--+	0.0489779
rs79598313	TAG	TAG(52:2;0)	1	27284913	C	T	0.1832	0.0905	+++	0.042658
rs79598313	TAG	TAG(51:2;0)	1	27284913	C	T	0.1861	0.0925	+++	0.0446684
rs79598313	CE	CE(16:0;0)	1	27284913	C	T	0.1869	0.0877	+++	0.0331131
rs79598313	CE	CE(18:1;0)	1	27284913	C	T	0.2	0.0905	+++	0.0269153
rs79598313	trad_lipids	TG	1	27284913	C	T	0.2013	0.0874	+++	0.0213796
rs79598313	TAG	TAG(50:1;0)	1	27284913	C	T	0.2084	0.0905	+++	0.0213796
rs79598313	TAG	TAG(48:0;0)	1	27284913	C	T	0.2269	0.0927	+++	0.0144544
rs79598313	PC	PC(16:0;0-22:4;0)	1	27284913	C	T	0.235	0.0957	+++	0.0141254
rs72634501	PC	PC(18:1;0-18:1;0)	1	39551488	T	C	0.0786	0.0384	+++	0.040738
rs72634501	PC	PC(18:0;0-20:2;0)	1	39551488	T	C	0.0786	0.0394	+++	0.0457088
rs72634501	PI	PI(18:0;0-20:4;0)	1	39551488	T	C	0.0801	0.0388	+++	0.0389045
rs72634501	PI	Total_PI	1	39551488	T	C	0.0816	0.0381	+++	0.0323594
rs72634501	PC	PC(16:1;0-18:1;0)	1	39551488	T	C	0.0863	0.0382	+++	0.0239883
rs72634501	PC	PC(14:0;0-18:1;0)	1	39551488	T	C	0.0864	0.0391	+++	0.0269153
rs72634501	TAG	TAG(53:3;0)	1	39551488	T	C	0.0899	0.0393	+++	0.0218776
rs72634501	PC	PC(16:0;0-22:6;0)	1	39551488	T	C	0.0737	0.0374	++-	0.0489779
rs16826069	PI	PI(18:0;0-20:4;0)	1	39797055	A	G	0.0775	0.039	+++	0.0467735
rs16826069	PC	PC(18:0;0-20:2;0)	1	39797055	A	G	0.0821	0.0397	+++	0.0389045
rs4660293	PC	PC(16:0;0-20:5;0)	1	40028180	A	G	0.073	0.0366	+++	0.0457088
rs4660293	CE	CE(18:1;0)	1	40028180	A	G	0.0751	0.0376	+++	0.0457088
rs4660293	TAG	TAG(56:7;0)	1	40028180	A	G	0.0754	0.0358	+++	0.0346737
rs4660293	TAG	TAG(52:2;0)	1	40028180	A	G	0.0755	0.0374	+++	0.0436516
rs4660293	TAG	TAG(52:3;0)	1	40028180	A	G	0.0788	0.0374	+++	0.0346737
rs4660293	TAG	TAG(51:2;0)	1	40028180	A	G	0.0789	0.038	+++	0.0380189
rs4660293	TAG	TAG(50:3;0)	1	40028180	A	G	0.0791	0.0377	+++	0.0363078
rs4660293	PC	PC(16:0;0-22:6;0)	1	40028180	A	G	0.0805	0.0366	+++	0.0275423
rs4660293	TAG	Total_TAG	1	40028180	A	G	0.0805	0.037	+++	0.0295121
rs4660293	SM	SM(42:2;2)	1	40028180	A	G	0.081	0.0377	+++	0.0316228
rs4660293	ST	ST	1	40028180	A	G	0.0824	0.037	+++	0.0263027
rs4660293	PC	PC(18:0;0-22:5;0)	1	40028180	A	G	0.0827	0.0384	+++	0.030903
rs4660293	TAG	TAG(49:1;0)	1	40028180	A	G	0.083	0.04	+++	0.0380189
rs4660293	CE	CE(20:5;0)	1	40028180	A	G	0.0839	0.0357	+++	0.0190546
rs4660293	TAG	TAG(56:5;0)	1	40028180	A	G	0.0841	0.0372	+++	0.0234423
rs4660293	DAG	DAG(18:1;0-18:1;0)	1	40028180	A	G	0.0861	0.0375	+++	0.0218776
rs4660293	PI	PI(16:0;0-18:1;0)	1	40028180	A	G	0.0864	0.0386	+++	0.0251189
rs4660293	PC	PC(18:0;0-20:2;0)	1	40028180	A	G	0.0872	0.0387	+++	0.0239883
rs4660293	PI	PI(18:0;0-20:3;0)	1	40028180	A	G	0.0898	0.038	+++	0.018197
rs4660293	PC	PC(14:0;0-18:1;0)	1	40028180	A	G	0.0921	0.0383	+++	0.0162181
rs4660293	TAG	TAG(53:3;0)	1	40028180	A	G	0.0932	0.0383	+++	0.0147911
rs4660293	TAG	TAG(53:2;0)	1	40028180	A	G	0.094	0.0389	+++	0.0158489
rs4660293	TAG	TAG(56:6;0)	1	40028180	A	G	0.0943	0.0355	+++	0.00794328
rs4660293	TAG	TAG(51:3;0)	1	40028180	A	G	0.0944	0.0384	+++	0.0141254
rs4660293	PI	Total_PI	1	40028180	A	G	0.0953	0.0374	+++	0.0107152
rs4660293	PI	PI(18:0;0-20:4;0)	1	40028180	A	G	0.108	0.0379	+++	0.00446684
rs4660293	TAG	TAG(52:4;0)	1	40028180	A	G	0.0739	0.0374	++-	0.047863
rs4660293	TAG	TAG(54:6;0)	1	40028180	A	G	0.0795	0.0358	++-	0.0263027
rs4660293	CE	CE(16:0;0)	1	40028180	A	G	0.0734	0.0364	-++	0.0436516
rs4660293	PC	PC(16:0;0-20:2;0)	1	40028180	A	G	0.0741	0.0374	-++	0.047863
rs4660293	PE	PE(18:0;0-20:4;0)	1	40028180	A	G	0.0764	0.0382	-++	0.0457088
rs4660293	PC	PC(16:0;0-18:1;0)	1	40028180	A	G	0.0765	0.0378	-++	0.042658
rs11206510	LPE	LPE(22:6;0)	1	55496039	T	C	0.0913	0.0428	+++	0.0331131
rs11206510	PC	PC(16:0;0-20:4;0)	1	55496039	T	C	0.0931	0.0433	+++	0.0316228
rs11206510	LPC	LPC(16:1;0)	1	55496039	T	C	0.0938	0.0442	+++	0.0338844
rs11206510	LPC	LPC(20:4;0)	1	55496039	T	C	0.0982	0.0427	+++	0.0213796
rs11206510	LPC	LPC(22:6;0)	1	55496039	T	C	0.099	0.0446	+++	0.0263027
rs11206510	CE	CE(22:6;0)	1	55496039	T	C	0.0804	0.0409	++-	0.0489779
rs11206510	PC	PC(16:0;0-22:5;0)	1	55496039	T	C	0.0872	0.042	++-	0.0380189
rs11206510	PC	PC(16:0;0-22:6;0)	1	55496039	T	C	0.0984	0.0411	++-	0.0165959
rs11206510	PCO	PCO(18:2;0/18:2;0)	1	55496039	T	C	-0.1119	0.0423	---	0.00812831
rs11206510	PEO	PEO(16:1;0/18:2;0)	1	55496039	T	C	-0.1107	0.0444	---	0.0125893
rs11206510	trad_lipids	LDL_chol	1	55496039	T	C	-0.1011	0.0399	---	0.0114815
rs11206510	PCO	PCO(18:2;0/18:1;0)	1	55496039	T	C	-0.0937	0.0424	---	0.0269153
rs11206510	PCO	PCO(16:1;0/18:2;0)	1	55496039	T	C	-0.0871	0.0417	---	0.0371535
rs11206510	PCO	PCO(18:1;0/18:2;0)	1	55496039	T	C	-0.0848	0.0416	---	0.0416869
rs2479409	SM	SM(34:0;2)	1	55504650	G	A	-0.0673	0.0338	---	0.0457088
rs2479409	LPC	Total_LPC	1	55504650	G	A	0.0687	0.0345	++-	0.0467735
rs2479409	LPC	LPC(18:2;0)	1	55504650	G	A	0.0689	0.0334	++-	0.0389045
rs2479409	LPE	LPE(18:2;0)	1	55504650	G	A	0.0701	0.0342	++-	0.0398107
rs2479409	LPE	Total_LPE	1	55504650	G	A	0.0767	0.0352	++-	0.0295121
rs2479409	LPC	LPC(20:4;0)	1	55504650	G	A	0.0707	0.0343	+++	0.0389045
rs2479409	LPC	LPC(20:3;0)	1	55504650	G	A	0.0929	0.0351	+++	0.00812831
rs11591147	trad_lipids	LDL_chol	1	55505647	G	T	-0.234	0.0798	---	0.00331131
rs11591147	SM	SM(42:2;2)	1	55505647	G	T	-0.2212	0.0839	---	0.00831764
rs11591147	PCO	PCO(18:2;0/18:1;0)	1	55505647	G	T	-0.203	0.0845	---	0.0162181
rs11591147	PEO	PEO(16:1;0/18:2;0)	1	55505647	G	T	-0.1882	0.0884	---	0.0331131
rs11591147	SM	SM(34:1;2)	1	55505647	G	T	-0.1881	0.0813	---	0.020893
rs11591147	PCO	PCO(16:1;0/18:2;0)	1	55505647	G	T	-0.1841	0.083	---	0.0263027
rs11591147	trad_lipids	Totalchol	1	55505647	G	T	-0.1778	0.0821	---	0.0301995
rs11591147	SM	Total_SM	1	55505647	G	T	-0.1761	0.0812	---	0.0301995
rs11591147	CE	Total_CE	1	55505647	G	T	-0.1724	0.0813	---	0.0338844
rs11591147	SM	SM(34:2;2)	1	55505647	G	T	-0.1547	0.0783	---	0.047863
rs11591147	CE	CE(18:2;0)	1	55505647	G	T	-0.1652	0.0817	+--	0.0436516
rs11591147	LPE	LPE(22:6;0)	1	55505647	G	T	0.1809	0.0856	++-	0.0346737
rs11591147	LPE	Total_LPE	1	55505647	G	T	0.1813	0.0877	++-	0.0389045
rs11591147	TAG	TAG(51:3;0)	1	55505647	G	T	0.1853	0.0867	+++	0.0323594
rs11591147	LPC	LPC(20:3;0)	1	55505647	G	T	0.2405	0.0868	+++	0.00562341
rs505151	TAG	TAG(49:1;0)	1	55529187	G	A	-0.2364	0.0745	---	0.00151356
rs505151	trad_lipids	LDL_chol	1	55529187	G	A	-0.1933	0.0658	---	0.00331131
rs505151	cer	cer(42:1;2)	1	55529187	G	A	-0.181	0.0686	---	0.00831764
rs505151	trad_lipids	Totalchol	1	55529187	G	A	-0.1719	0.0669	---	0.0102329
rs505151	cer	Total_cer	1	55529187	G	A	-0.1657	0.0676	---	0.0144544
rs505151	SM	SM(40:1;2)	1	55529187	G	A	-0.1584	0.0706	---	0.0251189
rs505151	ST	ST	1	55529187	G	A	-0.155	0.0683	---	0.0234423
rs505151	TAG	TAG(48:3;0)	1	55529187	G	A	-0.2276	0.0744	+--	0.00223872
rs505151	TAG	TAG(48:2;0)	1	55529187	G	A	-0.1917	0.0717	+--	0.0074131
rs505151	TAG	TAG(53:3;0)	1	55529187	G	A	-0.1715	0.0728	+--	0.0186209
rs505151	TAG	TAG(48:1;0)	1	55529187	G	A	-0.1696	0.0708	+--	0.0165959
rs505151	TAG	TAG(51:3;0)	1	55529187	G	A	-0.1596	0.0716	+--	0.025704
rs505151	TAG	TAG(50:4;0)	1	55529187	G	A	-0.1564	0.0712	+--	0.0281838
rs505151	TAG	TAG(50:3;0)	1	55529187	G	A	-0.155	0.0701	+--	0.0269153
rs505151	TAG	TAG(56:4;0)	1	55529187	G	A	-0.1538	0.0735	+--	0.0363078
rs505151	TAG	Total_TAG	1	55529187	G	A	-0.1506	0.0686	+--	0.0281838
rs505151	CE	CE(14:0;0)	1	55529187	G	A	-0.1505	0.069	+--	0.0295121
rs505151	TAG	TAG(53:2;0)	1	55529187	G	A	-0.1468	0.0722	+--	0.0416869
rs505151	cer	cer(40:1;2)	1	55529187	G	A	-0.1433	0.0687	+--	0.0371535
rs505151	TAG	TAG(56:5;0)	1	55529187	G	A	-0.1425	0.0694	+--	0.0398107
rs505151	trad_lipids	TG	1	55529187	G	A	-0.1394	0.0673	+--	0.0380189
rs505151	CE	CE(16:0;0)	1	55529187	G	A	-0.1327	0.0667	+--	0.0467735
rs505151	PCO	PCO(18:0;0/14:0;0)	1	55529187	G	A	0.167	0.0713	+++	0.0190546
rs191448950	PCO	PCO(18:2;0/18:1;0)	1	55584844	G	A	-0.2189	0.0906	---	0.0158489
rs191448950	trad_lipids	LDL_chol	1	55584844	G	A	-0.1846	0.0857	---	0.030903
rs191448950	PE	PE(18:0;0-18:2;0)	1	55584844	G	A	0.2209	0.0942	+-+	0.0190546
rs191448950	PC	PC(17:0;0-18:2;0)	1	55584844	G	A	0.221	0.0921	++-	0.0165959
rs191448950	TAG	TAG(50:3;0)	1	55584844	G	A	0.1793	0.0907	+++	0.047863
rs191448950	TAG	TAG(52:4;0)	1	55584844	G	A	0.1795	0.0897	+++	0.0457088
rs191448950	TAG	TAG(50:2;0)	1	55584844	G	A	0.1826	0.0908	+++	0.0446684
rs191448950	TAG	TAG(52:2;0)	1	55584844	G	A	0.1845	0.0901	+++	0.040738
rs191448950	TAG	TAG(51:2;0)	1	55584844	G	A	0.1859	0.0924	+++	0.0436516
rs191448950	PC	PC(18:0;0-20:3;0)	1	55584844	G	A	0.1863	0.0914	+++	0.0416869
rs191448950	DAG	DAG(16:0;0-18:1;0)	1	55584844	G	A	0.1866	0.0903	+++	0.0389045
rs191448950	PC	PC(18:1;0-20:3;0)	1	55584844	G	A	0.1868	0.0899	+++	0.0380189
rs191448950	TAG	TAG(50:1;0)	1	55584844	G	A	0.1938	0.0903	+++	0.0316228
rs191448950	TAG	TAG(56:5;0)	1	55584844	G	A	0.1938	0.0906	+++	0.0323594
rs191448950	TAG	TAG(52:3;0)	1	55584844	G	A	0.1948	0.0898	+++	0.0301995
rs191448950	DAG	Total_DAG	1	55584844	G	A	0.1952	0.0888	+++	0.0281838
rs191448950	PC	PC(16:0;0-20:3;0)	1	55584844	G	A	0.1991	0.0898	+++	0.0269153
rs191448950	TAG	TAG(48:0;0)	1	55584844	G	A	0.1996	0.0921	+++	0.0301995
rs191448950	DAG	DAG(18:1;0-18:2;0)	1	55584844	G	A	0.201	0.089	+++	0.0239883
rs191448950	DAG	DAG(18:1;0-18:1;0)	1	55584844	G	A	0.2033	0.0893	+++	0.0229087
rs191448950	LPC	LPC(20:3;0)	1	55584844	G	A	0.2087	0.0931	+++	0.0251189
rs191448950	PE	PE(18:0;0-20:4;0)	1	55584844	G	A	0.2125	0.0917	+++	0.0204174
rs191448950	PI	PI(18:0;0-20:3;0)	1	55584844	G	A	0.2209	0.0902	+++	0.0144544
rs191448950	TAG	TAG(51:3;0)	1	55584844	G	A	0.2236	0.0925	+++	0.0154882
rs191448950	PC	PC(17:0;0-20:3;0)	1	55584844	G	A	0.2303	0.0931	+++	0.0134896
rs9988450	PI	PI(18:0;0-20:4;0)	1	62924448	C	T	-0.1725	0.036	---	1.65959e-06
rs9988450	PI	Total_PI	1	62924448	C	T	-0.1546	0.0355	---	1.31826e-05
rs9988450	PI	PI(16:0;0-18:2;0)	1	62924448	C	T	-0.1371	0.0359	---	0.000134896
rs9988450	PI	PI(18:0;0-18:2;0)	1	62924448	C	T	-0.1284	0.0351	---	0.00025704
rs9988450	TAG	TAG(53:3;0)	1	62924448	C	T	-0.0985	0.0367	---	0.00724436
rs9988450	DAG	DAG(18:1;0-18:2;0)	1	62924448	C	T	-0.0971	0.0356	---	0.00645654
rs9988450	PC	PC(17:0;0-18:2;0)	1	62924448	C	T	-0.0897	0.0364	---	0.0138038
rs9988450	TAG	TAG(52:4;0)	1	62924448	C	T	-0.0884	0.0355	---	0.0128825
rs9988450	TAG	TAG(54:4;0)	1	62924448	C	T	-0.0855	0.0353	---	0.0154882
rs9988450	DAG	Total_DAG	1	62924448	C	T	-0.0855	0.0354	---	0.0158489
rs9988450	TAG	TAG(51:3;0)	1	62924448	C	T	-0.0855	0.0367	---	0.0199526
rs9988450	TAG	TAG(54:5;0)	1	62924448	C	T	-0.0846	0.035	---	0.0158489
rs9988450	PI	PI(18:0;0-20:3;0)	1	62924448	C	T	-0.0845	0.0362	---	0.0194984
rs9988450	DAG	DAG(16:0;0-18:1;0)	1	62924448	C	T	-0.0822	0.0359	---	0.0223872
rs9988450	trad_lipids	TG	1	62924448	C	T	-0.0787	0.0343	---	0.0218776
rs9988450	PI	PI(18:0;0-18:1;0)	1	62924448	C	T	-0.0775	0.0359	---	0.030903
rs9988450	TAG	TAG(52:3;0)	1	62924448	C	T	-0.0771	0.0355	---	0.0301995
rs9988450	TAG	TAG(54:3;0)	1	62924448	C	T	-0.074	0.0353	---	0.0354813
rs9988450	TAG	TAG(54:6;0)	1	62924448	C	T	-0.0728	0.0341	---	0.0331131
rs9988450	PC	PC(16:0;0-18:2;0)	1	62924448	C	T	-0.0745	0.0353	-+-	0.0346737
rs9988450	trad_lipids	HDL_chol	1	62924448	C	T	0.0738	0.034	-++	0.0301995
rs2131925	trad_lipids	HDL_chol	1	63025942	G	T	-0.0721	0.034	+--	0.0338844
rs2131925	PC	PC(16:0;0-18:2;0)	1	63025942	G	T	0.0735	0.0353	+-+	0.0371535
rs2131925	TAG	TAG(54:6;0)	1	63025942	G	T	0.0721	0.0341	+++	0.0346737
rs2131925	TAG	TAG(54:3;0)	1	63025942	G	T	0.0732	0.0352	+++	0.0380189
rs2131925	PI	PI(18:0;0-18:1;0)	1	63025942	G	T	0.0764	0.0359	+++	0.0331131
rs2131925	TAG	TAG(52:3;0)	1	63025942	G	T	0.0765	0.0355	+++	0.030903
rs2131925	trad_lipids	TG	1	63025942	G	T	0.0784	0.0343	+++	0.0218776
rs2131925	DAG	DAG(16:0;0-18:1;0)	1	63025942	G	T	0.0815	0.0359	+++	0.0229087
rs2131925	PI	PI(18:0;0-20:3;0)	1	63025942	G	T	0.0835	0.0362	+++	0.020893
rs2131925	TAG	TAG(54:5;0)	1	63025942	G	T	0.0836	0.035	+++	0.0169824
rs2131925	TAG	TAG(54:4;0)	1	63025942	G	T	0.0845	0.0353	+++	0.0165959
rs2131925	DAG	Total_DAG	1	63025942	G	T	0.0846	0.0354	+++	0.0169824
rs2131925	TAG	TAG(51:3;0)	1	63025942	G	T	0.0847	0.0366	+++	0.020893
rs2131925	TAG	TAG(52:4;0)	1	63025942	G	T	0.0876	0.0354	+++	0.0134896
rs2131925	PC	PC(17:0;0-18:2;0)	1	63025942	G	T	0.0877	0.0364	+++	0.0158489
rs2131925	DAG	DAG(18:1;0-18:2;0)	1	63025942	G	T	0.0957	0.0356	+++	0.00707946
rs2131925	TAG	TAG(53:3;0)	1	63025942	G	T	0.0975	0.0366	+++	0.00776247
rs2131925	PI	PI(18:0;0-18:2;0)	1	63025942	G	T	0.1276	0.0351	+++	0.000275423
rs2131925	PI	PI(16:0;0-18:2;0)	1	63025942	G	T	0.1369	0.0359	+++	0.000134896
rs2131925	PI	Total_PI	1	63025942	G	T	0.1531	0.0354	+++	1.54882e-05
rs2131925	PI	PI(18:0;0-20:4;0)	1	63025942	G	T	0.1705	0.0359	+++	2.0893e-06
rs11207995	trad_lipids	HDL_chol	1	63049551	A	C	0.0739	0.034	-++	0.0295121
rs11207995	PC	PC(16:0;0-18:2;0)	1	63049551	A	C	-0.0746	0.0353	-+-	0.0346737
rs11207995	PC	PC(18:0;0-20:2;0)	1	63049551	A	C	-0.0725	0.0369	-+-	0.0489779
rs11207995	PI	PI(18:0;0-20:4;0)	1	63049551	A	C	-0.1725	0.036	---	1.62181e-06
rs11207995	PI	Total_PI	1	63049551	A	C	-0.1546	0.0355	---	1.31826e-05
rs11207995	PI	PI(16:0;0-18:2;0)	1	63049551	A	C	-0.1371	0.0359	---	0.000134896
rs11207995	PI	PI(18:0;0-18:2;0)	1	63049551	A	C	-0.1285	0.0351	---	0.00025704
rs11207995	TAG	TAG(53:3;0)	1	63049551	A	C	-0.0985	0.0367	---	0.00724436
rs11207995	DAG	DAG(18:1;0-18:2;0)	1	63049551	A	C	-0.0972	0.0356	---	0.00645654
rs11207995	PC	PC(17:0;0-18:2;0)	1	63049551	A	C	-0.0898	0.0364	---	0.0138038
rs11207995	TAG	TAG(52:4;0)	1	63049551	A	C	-0.0885	0.0355	---	0.0125893
rs11207995	TAG	TAG(54:4;0)	1	63049551	A	C	-0.0856	0.0353	---	0.0154882
rs11207995	DAG	Total_DAG	1	63049551	A	C	-0.0855	0.0354	---	0.0158489
rs11207995	TAG	TAG(51:3;0)	1	63049551	A	C	-0.0855	0.0367	---	0.0194984
rs11207995	TAG	TAG(54:5;0)	1	63049551	A	C	-0.0846	0.035	---	0.0158489
rs11207995	PI	PI(18:0;0-20:3;0)	1	63049551	A	C	-0.0846	0.0362	---	0.0194984
rs11207995	DAG	DAG(16:0;0-18:1;0)	1	63049551	A	C	-0.0822	0.0359	---	0.0218776
rs11207995	trad_lipids	TG	1	63049551	A	C	-0.0787	0.0343	---	0.0218776
rs11207995	PI	PI(18:0;0-18:1;0)	1	63049551	A	C	-0.0775	0.0359	---	0.030903
rs11207995	TAG	TAG(52:3;0)	1	63049551	A	C	-0.0772	0.0355	---	0.0295121
rs11207995	TAG	TAG(54:3;0)	1	63049551	A	C	-0.0741	0.0353	---	0.0354813
rs11207995	TAG	TAG(54:6;0)	1	63049551	A	C	-0.0728	0.0341	---	0.0331131
rs10889347	PI	PI(18:0;0-20:4;0)	1	63075826	G	A	-0.1706	0.0359	---	2.0893e-06
rs10889347	PI	Total_PI	1	63075826	G	A	-0.1532	0.0354	---	1.54882e-05
rs10889347	PI	PI(16:0;0-18:2;0)	1	63075826	G	A	-0.1369	0.0359	---	0.000134896
rs10889347	PI	PI(18:0;0-18:2;0)	1	63075826	G	A	-0.1276	0.0351	---	0.000275423
rs10889347	TAG	TAG(53:3;0)	1	63075826	G	A	-0.0976	0.0366	---	0.00776247
rs10889347	DAG	DAG(18:1;0-18:2;0)	1	63075826	G	A	-0.0957	0.0356	---	0.00707946
rs10889347	PC	PC(17:0;0-18:2;0)	1	63075826	G	A	-0.0877	0.0364	---	0.0158489
rs10889347	TAG	TAG(52:4;0)	1	63075826	G	A	-0.0876	0.0354	---	0.0134896
rs10889347	TAG	TAG(51:3;0)	1	63075826	G	A	-0.0847	0.0366	---	0.020893
rs10889347	DAG	Total_DAG	1	63075826	G	A	-0.0846	0.0354	---	0.0169824
rs10889347	TAG	TAG(54:4;0)	1	63075826	G	A	-0.0845	0.0353	---	0.0165959
rs10889347	TAG	TAG(54:5;0)	1	63075826	G	A	-0.0837	0.035	---	0.0169824
rs10889347	PI	PI(18:0;0-20:3;0)	1	63075826	G	A	-0.0836	0.0362	---	0.020893
rs10889347	DAG	DAG(16:0;0-18:1;0)	1	63075826	G	A	-0.0815	0.0359	---	0.0229087
rs10889347	trad_lipids	TG	1	63075826	G	A	-0.0785	0.0343	---	0.0218776
rs10889347	TAG	TAG(52:3;0)	1	63075826	G	A	-0.0765	0.0355	---	0.030903
rs10889347	PI	PI(18:0;0-18:1;0)	1	63075826	G	A	-0.0764	0.0359	---	0.0331131
rs10889347	TAG	TAG(54:3;0)	1	63075826	G	A	-0.0732	0.0352	---	0.0380189
rs10889347	TAG	TAG(54:6;0)	1	63075826	G	A	-0.0721	0.0341	---	0.0346737
rs10889347	PC	PC(16:0;0-18:2;0)	1	63075826	G	A	-0.0735	0.0353	-+-	0.0371535
rs10889347	trad_lipids	HDL_chol	1	63075826	G	A	0.0721	0.034	-++	0.0338844
rs10889353	trad_lipids	HDL_chol	1	63118196	A	C	0.0739	0.034	-++	0.0295121
rs10889353	PC	PC(16:0;0-18:2;0)	1	63118196	A	C	-0.0746	0.0353	-+-	0.0346737
rs10889353	PC	PC(18:0;0-20:2;0)	1	63118196	A	C	-0.0725	0.0369	-+-	0.0489779
rs10889353	PI	PI(18:0;0-20:4;0)	1	63118196	A	C	-0.1725	0.036	---	1.62181e-06
rs10889353	PI	Total_PI	1	63118196	A	C	-0.1546	0.0355	---	1.31826e-05
rs10889353	PI	PI(16:0;0-18:2;0)	1	63118196	A	C	-0.1371	0.0359	---	0.000134896
rs10889353	PI	PI(18:0;0-18:2;0)	1	63118196	A	C	-0.1285	0.0351	---	0.00025704
rs10889353	TAG	TAG(53:3;0)	1	63118196	A	C	-0.0985	0.0367	---	0.00724436
rs10889353	DAG	DAG(18:1;0-18:2;0)	1	63118196	A	C	-0.0972	0.0356	---	0.00645654
rs10889353	PC	PC(17:0;0-18:2;0)	1	63118196	A	C	-0.0898	0.0364	---	0.0138038
rs10889353	TAG	TAG(52:4;0)	1	63118196	A	C	-0.0885	0.0355	---	0.0125893
rs10889353	TAG	TAG(54:4;0)	1	63118196	A	C	-0.0856	0.0353	---	0.0154882
rs10889353	DAG	Total_DAG	1	63118196	A	C	-0.0855	0.0354	---	0.0158489
rs10889353	TAG	TAG(51:3;0)	1	63118196	A	C	-0.0855	0.0367	---	0.0194984
rs10889353	TAG	TAG(54:5;0)	1	63118196	A	C	-0.0846	0.035	---	0.0158489
rs10889353	PI	PI(18:0;0-20:3;0)	1	63118196	A	C	-0.0846	0.0362	---	0.0194984
rs10889353	DAG	DAG(16:0;0-18:1;0)	1	63118196	A	C	-0.0822	0.0359	---	0.0218776
rs10889353	trad_lipids	TG	1	63118196	A	C	-0.0787	0.0343	---	0.0218776
rs10889353	PI	PI(18:0;0-18:1;0)	1	63118196	A	C	-0.0775	0.0359	---	0.030903
rs10889353	TAG	TAG(52:3;0)	1	63118196	A	C	-0.0772	0.0355	---	0.0295121
rs10889353	TAG	TAG(54:3;0)	1	63118196	A	C	-0.0741	0.0353	---	0.0354813
rs10889353	TAG	TAG(54:6;0)	1	63118196	A	C	-0.0728	0.0341	---	0.0331131
rs11164654	PC	PC(18:1;0-18:2;0)	1	92968312	T	C	0.0811	0.0375	+++	0.0301995
rs11164654	PC	PC(18:1;0-18:1;0)	1	92968312	T	C	0.0824	0.0383	+++	0.0316228
rs11164654	LPC	LPC(22:6;0)	1	92968312	T	C	-0.0911	0.0399	---	0.0223872
rs11164654	LPC	LPC(20:4;0)	1	92968312	T	C	-0.0828	0.0383	---	0.030903
rs7515577	LPC	LPC(22:6;0)	1	93009438	C	A	-0.0922	0.0398	---	0.0204174
rs7515577	LPC	LPC(20:4;0)	1	93009438	C	A	-0.084	0.0383	---	0.0281838
rs7515577	PC	PC(18:1;0-18:2;0)	1	93009438	C	A	0.0812	0.0374	+++	0.0301995
rs7515577	PC	PC(18:1;0-18:1;0)	1	93009438	C	A	0.0826	0.0382	+++	0.030903
rs4847399	PCO	PCO(18:1;0/16:0;0)	1	93584606	G	A	-0.0689	0.032	---	0.030903
rs4847399	TAG	TAG(50:2;0)	1	93584606	G	A	0.0685	0.0327	++-	0.0363078
rs4847399	CE	CE(18:1;0)	1	93584606	G	A	0.0694	0.0324	++-	0.0316228
rs4847399	CE	CE(16:1;0)	1	93584606	G	A	0.0747	0.0322	++-	0.0204174
rs4847399	CE	CE(17:1;0)	1	93584606	G	A	0.0636	0.0324	+++	0.0489779
rs4847399	TAG	TAG(48:1;0)	1	93584606	G	A	0.068	0.0329	+++	0.0389045
rs4847399	TAG	TAG(52:2;0)	1	93584606	G	A	0.0704	0.0324	+++	0.0301995
rs4847399	trad_lipids	TG	1	93584606	G	A	0.0716	0.0314	+++	0.0223872
rs4847399	CE	CE(18:3;0)	1	93584606	G	A	0.0747	0.0328	+++	0.0229087
rs4847399	PC	PC(16:0;0-17:1;0)	1	93584606	G	A	0.0749	0.0337	+++	0.0263027
rs4847399	TAG	TAG(50:1;0)	1	93584606	G	A	0.0825	0.0324	+++	0.0109648
rs6657811	PCO	PCO(17:0;0/17:1;0)	1	109807283	A	T	-0.1489	0.0529	--+	0.00489779
rs6657811	SM	SM(34:1;2)	1	109807283	A	T	-0.124	0.0508	--+	0.0147911
rs6657811	PC	PC(16:0;0-18:0;0)	1	109807283	A	T	-0.1167	0.0531	--+	0.0281838
rs6657811	PCO	PCO(16:1;0/18:1;0)	1	109807283	A	T	-0.209	0.0528	---	7.4131e-05
rs6657811	PCO	PCO(18:1;0/20:3;0)	1	109807283	A	T	-0.1608	0.0528	---	0.00234423
rs6657811	PCO	PCO(18:0;0/20:4;0)	1	109807283	A	T	-0.1434	0.0537	---	0.00758578
rs6657811	PCO	PCO(18:1;0/20:4;0)	1	109807283	A	T	-0.1412	0.0538	---	0.00870964
rs6657811	LPC	LPC(16:1;0)	1	109807283	A	T	-0.1351	0.0552	---	0.0144544
rs6657811	LPC	LPC(20:3;0)	1	109807283	A	T	-0.1271	0.0547	---	0.0199526
rs6657811	PCO	Total_PCO	1	109807283	A	T	-0.1236	0.0531	---	0.0199526
rs6657811	PCO	PCO(16:0;0/18:2;0)	1	109807283	A	T	-0.1181	0.0524	---	0.0239883
rs6657811	LPC	LPC(18:1;0)	1	109807283	A	T	-0.1144	0.054	---	0.0338844
rs6657811	PCO	PCO(16:0;0/20:4;0)	1	109807283	A	T	-0.111	0.0547	---	0.042658
rs6657811	LPC	LPC(18:0;0)	1	109807283	A	T	-0.108	0.054	---	0.0457088
rs6657811	PCO	PCO(18:1;0/18:2;0)	1	109807283	A	T	-0.1028	0.0515	---	0.0457088
rs12740374	SM	SM(34:1;2)	1	109817590	G	T	-0.0857	0.0364	---	0.0186209
rs12740374	PCO	PCO(18:1;0/20:3;0)	1	109817590	G	T	-0.0852	0.0378	---	0.0239883
rs12740374	CE	CE(18:3;0)	1	109817590	G	T	-0.0824	0.038	---	0.0301995
rs12740374	PCO	PCO(16:1;0/18:1;0)	1	109817590	G	T	-0.0755	0.0377	---	0.0446684
rs12740374	trad_lipids	Totalchol	1	109817590	G	T	-0.0754	0.036	---	0.0363078
rs12740374	PCO	PCO(16:0;0/20:3;0)	1	109817590	G	T	-0.0788	0.0385	--+	0.040738
rs12740374	TAG	TAG(54:4;0)	1	109817590	G	T	-0.0739	0.0375	--+	0.0489779
rs12740374	CE	CE(16:1;0)	1	109817590	G	T	-0.0733	0.0373	--+	0.0489779
rs629301	SM	SM(34:1;2)	1	109818306	G	T	0.081	0.0358	+-+	0.0239883
rs629301	CE	CE(16:1;0)	1	109818306	G	T	0.0735	0.0367	+++	0.0457088
rs629301	trad_lipids	Totalchol	1	109818306	G	T	0.0751	0.0354	+++	0.0338844
rs629301	CE	CE(18:3;0)	1	109818306	G	T	0.0771	0.0373	+++	0.0389045
rs629301	PCO	PCO(18:1;0/20:3;0)	1	109818306	G	T	0.0815	0.0372	+++	0.0281838
rs646776	CE	CE(16:1;0)	1	109818530	C	T	0.0733	0.0373	++-	0.0489779
rs646776	TAG	TAG(54:4;0)	1	109818530	C	T	0.0739	0.0375	++-	0.0489779
rs646776	PCO	PCO(16:0;0/20:3;0)	1	109818530	C	T	0.0788	0.0385	++-	0.040738
rs646776	trad_lipids	Totalchol	1	109818530	C	T	0.0754	0.036	+++	0.0363078
rs646776	PCO	PCO(16:1;0/18:1;0)	1	109818530	C	T	0.0755	0.0377	+++	0.0446684
rs646776	CE	CE(18:3;0)	1	109818530	C	T	0.0824	0.038	+++	0.0301995
rs646776	PCO	PCO(18:1;0/20:3;0)	1	109818530	C	T	0.0852	0.0378	+++	0.0239883
rs646776	SM	SM(34:1;2)	1	109818530	C	T	0.0857	0.0364	+++	0.0186209
rs267738	SM	SM(38:2;2)	1	150940625	T	G	0.0789	0.0386	+++	0.040738
rs267738	CE	CE(17:1;0)	1	150940625	T	G	0.0816	0.0406	+++	0.0446684
rs267738	LPC	LPC(20:4;0)	1	150940625	T	G	0.0849	0.0409	+++	0.0380189
rs267738	LPC	LPC(14:0;0)	1	150940625	T	G	0.0864	0.0436	+++	0.047863
rs267738	PC	PC(16:0;0-18:1;0)	1	150940625	T	G	0.0881	0.041	+++	0.0316228
rs267738	SM	SM(36:1;2)	1	150940625	T	G	0.0889	0.0404	+++	0.0275423
rs267738	PCO	PCO(18:1;0/20:4;0)	1	150940625	T	G	0.0892	0.0416	+++	0.0323594
rs267738	PE	PE(18:0;0-20:4;0)	1	150940625	T	G	0.0893	0.0414	+++	0.030903
rs267738	PC	PC(16:0;0-16:1;0)	1	150940625	T	G	0.0901	0.0404	+++	0.025704
rs267738	PI	Total_PI	1	150940625	T	G	0.0902	0.0406	+++	0.0263027
rs267738	PC	PC(18:0;0-18:1;0)	1	150940625	T	G	0.0923	0.0413	+++	0.0251189
rs267738	LPE	LPE(20:4;0)	1	150940625	T	G	0.0956	0.0419	+++	0.0223872
rs267738	CE	CE(20:3;0)	1	150940625	T	G	0.0961	0.0414	+++	0.0199526
rs267738	trad_lipids	HDL_chol	1	150940625	T	G	0.0965	0.0388	+++	0.0128825
rs267738	PCO	PCO(16:0;0/20:3;0)	1	150940625	T	G	0.0965	0.0414	+++	0.0199526
rs267738	PCO	PCO(16:0;0/16:1;0)	1	150940625	T	G	0.0982	0.0425	+++	0.020893
rs267738	CE	CE(20:4;0)	1	150940625	T	G	0.0985	0.0415	+++	0.0177828
rs267738	PC	PC(16:0;0-20:2;0)	1	150940625	T	G	0.099	0.0407	+++	0.0151356
rs267738	PC	PC(14:0;0-18:1;0)	1	150940625	T	G	0.1011	0.0414	+++	0.0144544
rs267738	PC	PC(18:0;0-20:3;0)	1	150940625	T	G	0.1042	0.0414	+++	0.011749
rs267738	PC	PC(16:1;0-18:1;0)	1	150940625	T	G	0.1045	0.0406	+++	0.01
rs267738	CE	CE(18:1;0)	1	150940625	T	G	0.105	0.0405	+++	0.00954993
rs267738	PC	PC(18:0;0-20:4;0)	1	150940625	T	G	0.109	0.0415	+++	0.00870964
rs267738	CE	CE(16:1;0)	1	150940625	T	G	0.1091	0.0402	+++	0.00676083
rs267738	PC	PC(18:1;0-20:3;0)	1	150940625	T	G	0.1114	0.0408	+++	0.00630957
rs267738	PC	PC(16:0;0-20:3;0)	1	150940625	T	G	0.1118	0.041	+++	0.00630957
rs267738	LPC	LPC(16:1;0)	1	150940625	T	G	0.1144	0.0427	+++	0.0074131
rs267738	LPC	LPC(20:3;0)	1	150940625	T	G	0.1172	0.0421	+++	0.00537032
rs267738	PC	PC(18:1;0-20:4;0)	1	150940625	T	G	0.1242	0.0418	+++	0.00295121
rs267738	PC	PC(16:0;0-20:4;0)	1	150940625	T	G	0.1267	0.0416	+++	0.00229087
rs267738	LPE	LPE(16:0;0)	1	150940625	T	G	0.1276	0.0424	+++	0.00263027
rs267738	LPE	LPE(22:6;0)	1	150940625	T	G	0.1432	0.0411	+++	0.000489779
rs267733	LPC	LPC(20:3;0)	1	150958836	A	G	0.0935	0.0473	+++	0.047863
rs267733	LPC	LPC(16:1;0)	1	150958836	A	G	0.0949	0.0477	+++	0.0467735
rs267733	TAG	TAG(51:2;0)	1	150958836	A	G	0.1002	0.0461	+++	0.0295121
rs267733	LPE	LPE(16:0;0)	1	150958836	A	G	0.1161	0.0475	+++	0.0144544
rs267733	LPE	LPE(22:6;0)	1	150958836	A	G	0.1278	0.046	+++	0.00549541
rs267733	trad_lipids	TG	1	150958836	A	G	0.0874	0.0441	++-	0.047863
rs267733	TAG	TAG(52:2;0)	1	150958836	A	G	0.0892	0.0454	++-	0.0489779
rs267733	TAG	Total_TAG	1	150958836	A	G	0.0893	0.0449	++-	0.0467735
rs267733	TAG	TAG(50:2;0)	1	150958836	A	G	0.093	0.0458	++-	0.042658
rs4745	SM	SM(38:2;2)	1	155106227	A	T	0.0608	0.0301	+++	0.0436516
rs4745	PCO	PCO(16:0;0/18:1;0)	1	155106227	A	T	0.0633	0.0313	+++	0.0436516
rs4745	PCO	PCO(18:1;0/16:0;0)	1	155106227	A	T	0.0633	0.0314	+++	0.0436516
rs4745	PEO	PEO(18:2;0/20:4;0)	1	155106227	A	T	0.0703	0.0337	+++	0.0371535
rs4745	PCO	PCO(18:1;0/20:4;0)	1	155106227	A	T	0.0709	0.0325	+++	0.0295121
rs12145743	PCO	PCO(18:1;0/18:2;0)	1	156700651	T	G	0.0624	0.0316	+++	0.047863
rs12145743	SM	SM(36:1;2)	1	156700651	T	G	0.0637	0.0321	+++	0.0467735
rs12145743	SM	SM(34:1;2)	1	156700651	T	G	0.0668	0.0313	+++	0.0331131
rs12145743	PCO	PCO(16:0;0/18:1;0)	1	156700651	T	G	0.0703	0.0316	+++	0.0263027
rs12145743	PCO	PCO(16:1;0/18:2;0)	1	156700651	T	G	0.0728	0.0317	+++	0.0218776
rs12145743	PCO	PCO(16:0;0/18:2;0)	1	156700651	T	G	0.0731	0.0321	+++	0.0229087
rs12145743	PCO	PCO(16:1;0/18:1;0)	1	156700651	T	G	0.0829	0.0324	+++	0.0104713
rs12145743	PEO	PEO(18:1;0/18:2;0)	1	156700651	T	G	0.0891	0.0333	+++	0.00758578
rs12145743	CE	CE(15:0;0)	1	156700651	T	G	0.0695	0.0332	++-	0.0363078
rs12145743	PC	PC(18:0;0-22:5;0)	1	156700651	T	G	0.0715	0.0332	++-	0.030903
rs12145743	PCO	PCO(17:0;0/17:1;0)	1	156700651	T	G	0.0672	0.0326	+-+	0.0398107
rs1011731	SM	SM(34:2;2)	1	172346548	G	A	0.0595	0.0295	++-	0.0436516
rs1011731	CE	CE(18:2;0)	1	172346548	G	A	0.0802	0.031	++-	0.00954993
rs1011731	cer	cer(40:2;2)	1	172346548	G	A	0.0687	0.0329	+++	0.0371535
rs1011731	trad_lipids	LDL_chol	1	172346548	G	A	0.0698	0.03	+++	0.0199526
rs1011731	CE	Total_CE	1	172346548	G	A	0.0724	0.0309	+++	0.0190546
rs4650994	CE	CE(20:5;0)	1	178515312	G	A	-0.0811	0.0302	---	0.00724436
rs4650994	PC	PC(16:0;0-20:5;0)	1	178515312	G	A	-0.075	0.0311	---	0.0158489
rs4650994	trad_lipids	LDL_chol	1	178515312	G	A	-0.0743	0.03	---	0.0134896
rs4650994	PC	PC(18:0;0-20:5;0)	1	178515312	G	A	-0.0681	0.0321	---	0.0338844
rs4650994	CE	CE(20:4;0)	1	178515312	G	A	-0.0646	0.0325	---	0.0467735
rs4650994	SM	SM(34:1;2)	1	178515312	G	A	-0.0635	0.0308	---	0.0389045
rs4650994	trad_lipids	Totalchol	1	178515312	G	A	-0.061	0.0303	---	0.0446684
rs4650994	TAG	TAG(49:1;0)	1	178515312	G	A	0.085	0.034	+++	0.0125893
rs2489279	PI	PI(16:0;0-18:1;0)	1	182144119	C	G	-0.1054	0.0349	---	0.00251189
rs2489279	PI	PI(18:0;0-18:2;0)	1	182144119	C	G	-0.1024	0.0334	---	0.00213796
rs2489279	TAG	TAG(49:1;0)	1	182144119	C	G	-0.0911	0.0363	---	0.0120226
rs2489279	PC	PC(18:2;0-18:2;0)	1	182144119	C	G	-0.0843	0.0334	---	0.0114815
rs2489279	PC	PC(17:0;0-18:2;0)	1	182144119	C	G	-0.083	0.0348	---	0.0169824
rs2489279	PI	PI(16:0;0-18:2;0)	1	182144119	C	G	-0.0828	0.0341	---	0.0151356
rs2489279	PE	PE(18:0;0-18:2;0)	1	182144119	C	G	-0.08	0.035	---	0.0223872
rs2489279	PE	Total_PE	1	182144119	C	G	-0.0798	0.0347	---	0.0213796
rs2489279	TAG	TAG(56:4;0)	1	182144119	C	G	-0.0795	0.0352	---	0.0239883
rs2489279	PC	PC(16:0;0-18:2;0)	1	182144119	C	G	-0.0774	0.0336	---	0.0213796
rs2489279	PC	PC(16:0;0-20:2;0)	1	182144119	C	G	-0.0765	0.0339	---	0.0239883
rs2489279	PC	PC(16:0;0-16:0;0)	1	182144119	C	G	-0.0756	0.0335	---	0.0239883
rs2489279	PC	PC(18:0;0-18:2;0)	1	182144119	C	G	-0.0716	0.0339	---	0.0346737
rs1689800	PI	PI(16:0;0-18:1;0)	1	182168885	A	G	-0.1079	0.0352	---	0.00218776
rs1689800	PI	PI(18:0;0-18:2;0)	1	182168885	A	G	-0.0853	0.0337	---	0.0114815
rs1689800	PC	PC(18:2;0-18:2;0)	1	182168885	A	G	-0.0819	0.0337	---	0.0151356
rs1689800	TAG	TAG(49:1;0)	1	182168885	A	G	-0.0783	0.0366	---	0.0323594
rs1689800	PI	PI(16:0;0-18:2;0)	1	182168885	A	G	-0.0747	0.0344	---	0.0301995
rs340839	PC	PC(16:0;0-18:3;0)	1	214161820	G	A	0.0654	0.0331	+++	0.047863
rs340839	PI	PI(16:0;0-18:1;0)	1	214161820	G	A	0.0685	0.0335	+++	0.0416869
rs340839	PEO	PEO(16:1;0/20:4;0)	1	214161820	G	A	0.0725	0.0343	+++	0.0346737
rs340839	PEO	PEO(18:2;0/18:2;0)	1	214161820	G	A	0.0727	0.0345	+++	0.0354813
rs340839	PC	PC(16:1;0-18:2;0)	1	214161820	G	A	0.0758	0.032	+++	0.0177828
rs340839	PI	PI(18:1;0-18:1;0)	1	214161820	G	A	0.0763	0.0325	+++	0.0190546
rs340839	PC	PC(16:0;0-18:2;0)	1	214161820	G	A	0.077	0.0324	+++	0.017378
rs340839	PC	PC(16:0;0-20:2;0)	1	214161820	G	A	0.0863	0.0326	+++	0.00812831
rs340839	PI	PI(16:0;0-18:2;0)	1	214161820	G	A	0.1185	0.0329	+++	0.00030903
rs2785990	ST	ST	1	219687432	C	T	0.067	0.0324	++-	0.0380189
rs2785990	SM	SM(34:2;2)	1	219687432	C	T	0.0695	0.0305	++-	0.0229087
rs2785990	CE	CE(16:0;0)	1	219687432	C	T	0.0761	0.0317	++-	0.0162181
rs2785990	cer	cer(42:2;2)	1	219687432	C	T	0.065	0.0316	+++	0.0398107
rs2785990	SM	SM(34:1;2)	1	219687432	C	T	0.0666	0.0318	+++	0.0363078
rs2785990	TAG	TAG(56:7;0)	1	219687432	C	T	0.0671	0.0317	+++	0.0346737
rs2785990	SM	SM(36:2;2)	1	219687432	C	T	0.0706	0.0315	+++	0.0251189
rs2785990	SM	SM(38:1;2)	1	219687432	C	T	0.0716	0.0331	+++	0.0301995
rs2785990	PC	PC(16:0;0-20:5;0)	1	219687432	C	T	0.0726	0.0321	+++	0.0234423
rs2785990	CE	Total_CE	1	219687432	C	T	0.0764	0.0319	+++	0.0165959
rs2785990	SM	SM(36:1;2)	1	219687432	C	T	0.0767	0.0326	+++	0.0186209
rs2785990	CE	CE(18:2;0)	1	219687432	C	T	0.0841	0.0321	+++	0.00870964
rs2785990	CE	CE(20:5;0)	1	219687432	C	T	0.0859	0.0312	+++	0.0060256
rs2785990	PI	Total_PI	1	219687432	C	T	0.0873	0.0327	+++	0.00758578
rs2785990	SM	Total_SM	1	219687432	C	T	0.0876	0.0318	+++	0.00588844
rs2785990	SM	SM(40:2;2)	1	219687432	C	T	0.0891	0.0315	+++	0.00467735
rs2785990	SM	SM(40:1;2)	1	219687432	C	T	0.092	0.0334	+++	0.0057544
rs2785990	SM	SM(42:2;2)	1	219687432	C	T	0.1037	0.0328	+++	0.00158489
rs2785990	PC	PC(16:0;0-22:6;0)	1	219687432	C	T	0.1051	0.032	+++	0.00102329
rs2785990	CE	CE(22:6;0)	1	219687432	C	T	0.1199	0.0317	+++	0.000154882
rs2785980	SM	SM(34:2;2)	1	219700519	T	C	-0.0703	0.0304	--+	0.020893
rs2785980	ST	ST	1	219700519	T	C	-0.0685	0.0322	--+	0.0338844
rs2785980	CE	CE(22:6;0)	1	219700519	T	C	-0.1201	0.0316	---	0.000141254
rs2785980	PC	PC(16:0;0-22:6;0)	1	219700519	T	C	-0.105	0.0319	---	0.001
rs2785980	SM	SM(42:2;2)	1	219700519	T	C	-0.1031	0.0327	---	0.00158489
rs2785980	SM	SM(40:1;2)	1	219700519	T	C	-0.0944	0.0332	---	0.00446684
rs2785980	SM	SM(40:2;2)	1	219700519	T	C	-0.0943	0.0314	---	0.00269153
rs2785980	PI	Total_PI	1	219700519	T	C	-0.0934	0.0326	---	0.00416869
rs2785980	CE	CE(20:5;0)	1	219700519	T	C	-0.0903	0.0311	---	0.00371535
rs2785980	SM	Total_SM	1	219700519	T	C	-0.0882	0.0317	---	0.00537032
rs2785980	CE	CE(18:2;0)	1	219700519	T	C	-0.0875	0.0319	---	0.00616595
rs2785980	CE	Total_CE	1	219700519	T	C	-0.0811	0.0318	---	0.0107152
rs2785980	CE	CE(16:0;0)	1	219700519	T	C	-0.0804	0.0316	---	0.0109648
rs2785980	SM	SM(38:1;2)	1	219700519	T	C	-0.0778	0.033	---	0.018197
rs2785980	PC	PC(16:0;0-20:5;0)	1	219700519	T	C	-0.0774	0.032	---	0.0154882
rs2785980	SM	SM(36:1;2)	1	219700519	T	C	-0.0772	0.0325	---	0.017378
rs2785980	TAG	TAG(56:7;0)	1	219700519	T	C	-0.0747	0.0317	---	0.018197
rs2785980	cer	cer(42:2;2)	1	219700519	T	C	-0.0731	0.0315	---	0.0204174
rs2785980	cer	cer(40:1;2)	1	219700519	T	C	-0.0724	0.0325	---	0.025704
rs2785980	SM	SM(36:2;2)	1	219700519	T	C	-0.0701	0.0314	---	0.025704
rs2785980	SM	SM(34:1;2)	1	219700519	T	C	-0.0667	0.0317	---	0.0354813
rs2785980	SM	SM(32:1;2)	1	219700519	T	C	-0.0662	0.032	---	0.0380189
rs2642442	SM	SM(40:2;2)	1	220973563	C	T	0.0677	0.0329	+++	0.0398107
rs2642442	SM	SM(38:1;2)	1	220973563	C	T	0.0716	0.0344	+++	0.0371535
rs2642442	PC	PC(16:0;0-20:3;0)	1	220973563	C	T	0.0733	0.0346	+++	0.0338844
rs2642442	PCO	PCO(16:0;0/18:1;0)	1	220973563	C	T	0.0736	0.0336	+++	0.0281838
rs2642442	PC	PC(14:0;0-18:1;0)	1	220973563	C	T	0.0745	0.0348	+++	0.0323594
rs2642442	LPC	LPC(20:3;0)	1	220973563	C	T	0.0755	0.0355	+++	0.0331131
rs2642442	CE	CE(20:3;0)	1	220973563	C	T	0.076	0.0348	+++	0.0288403
rs2642442	PC	PC(16:1;0-18:2;0)	1	220973563	C	T	0.0761	0.0332	+++	0.0218776
rs2642442	LPE	Total_LPE	1	220973563	C	T	0.0772	0.0355	+++	0.0295121
rs2642442	PC	PC(16:0;0-22:5;0)	1	220973563	C	T	0.0778	0.034	+++	0.0218776
rs2642442	PC	PC(16:0;0-22:4;0)	1	220973563	C	T	0.0796	0.0362	+++	0.0275423
rs2642442	SM	SM(32:1;2)	1	220973563	C	T	0.0819	0.0335	+++	0.0144544
rs2642442	PC	PC(16:0;0-18:1;0)	1	220973563	C	T	0.0838	0.0346	+++	0.0154882
rs2642442	LPE	LPE(16:0;0)	1	220973563	C	T	0.0846	0.0356	+++	0.017378
rs2642442	PC	PC(16:1;0-18:1;0)	1	220973563	C	T	0.0852	0.0343	+++	0.0128825
rs2642442	CE	CE(16:1;0)	1	220973563	C	T	0.0871	0.0339	+++	0.0102329
rs2642442	PC	PC(16:0;0-16:0;0)	1	220973563	C	T	0.092	0.0336	+++	0.00616595
rs2642442	LPC	LPC(16:1;0)	1	220973563	C	T	0.0943	0.036	+++	0.00870964
rs2642442	PCO	PCO(17:0;0/17:1;0)	1	220973563	C	T	0.0966	0.0345	+++	0.00501187
rs2642442	PC	PC(18:0;0-22:5;0)	1	220973563	C	T	0.1014	0.0348	+++	0.00354813
rs2642442	PC	PC(16:0;0-16:1;0)	1	220973563	C	T	0.1033	0.0343	+++	0.00263027
rs2642442	LPC	LPC(14:0;0)	1	220973563	C	T	0.1058	0.0365	+++	0.00371535
rs2642442	PC	PC(16:0;0-18:3;0)	1	220973563	C	T	0.109	0.0346	+++	0.00162181
rs2642442	PC	PC(14:0;0-16:0;0)	1	220973563	C	T	0.1107	0.0345	+++	0.00131826
rs2642442	CE	CE(18:3;0)	1	220973563	C	T	0.1173	0.0345	+++	0.000676083
rs1874124	PC	PC(16:0;0-16:1;0)	1	220975337	C	T	-0.1489	0.0441	---	0.00074131
rs1874124	PC	PC(16:0;0-18:3;0)	1	220975337	C	T	-0.1385	0.0445	---	0.00186209
rs1874124	PC	PC(16:0;0-18:1;0)	1	220975337	C	T	-0.1337	0.0446	---	0.00275423
rs1874124	PC	PC(16:1;0-18:1;0)	1	220975337	C	T	-0.1315	0.0441	---	0.00288403
rs1874124	TAG	TAG(48:2;0)	1	220975337	C	T	-0.1283	0.046	---	0.00524807
rs1874124	PI	PI(16:0;0-18:2;0)	1	220975337	C	T	-0.1221	0.0443	---	0.00588844
rs1874124	PE	Total_PE	1	220975337	C	T	-0.1202	0.0451	---	0.00776247
rs1874124	CE	CE(18:3;0)	1	220975337	C	T	-0.1201	0.0445	---	0.00691831
rs1874124	PC	PC(16:1;0-18:2;0)	1	220975337	C	T	-0.1182	0.0427	---	0.00562341
rs1874124	TAG	TAG(48:1;0)	1	220975337	C	T	-0.114	0.0451	---	0.0114815
rs1874124	TAG	TAG(48:3;0)	1	220975337	C	T	-0.1133	0.0478	---	0.0177828
rs1874124	TAG	TAG(50:2;0)	1	220975337	C	T	-0.1124	0.0445	---	0.0114815
rs1874124	PC	PC(18:0;0-22:5;0)	1	220975337	C	T	-0.1121	0.0452	---	0.0131826
rs1874124	PE	PE(18:0;0-18:2;0)	1	220975337	C	T	-0.1097	0.0457	---	0.0165959
rs1874124	PC	PC(14:0;0-18:1;0)	1	220975337	C	T	-0.109	0.045	---	0.0154882
rs1874124	PC	PC(14:0;0-16:0;0)	1	220975337	C	T	-0.1072	0.0448	---	0.0165959
rs1874124	LPE	Total_LPE	1	220975337	C	T	-0.1069	0.0455	---	0.0190546
rs1874124	TAG	TAG(50:3;0)	1	220975337	C	T	-0.1059	0.0445	---	0.017378
rs1874124	CE	CE(16:1;0)	1	220975337	C	T	-0.1055	0.0438	---	0.0158489
rs1874124	LPC	LPC(20:3;0)	1	220975337	C	T	-0.1053	0.0457	---	0.020893
rs1874124	PC	PC(16:0;0-22:4;0)	1	220975337	C	T	-0.1047	0.0473	---	0.0269153
rs1874124	LPC	LPC(16:1;0)	1	220975337	C	T	-0.0992	0.0465	---	0.0331131
rs1874124	LPE	LPE(18:2;0)	1	220975337	C	T	-0.0987	0.0444	---	0.0263027
rs1874124	PC	PC(16:0;0-20:3;0)	1	220975337	C	T	-0.0979	0.0445	---	0.0275423
rs1874124	TAG	TAG(50:4;0)	1	220975337	C	T	-0.0967	0.0458	---	0.0346737
rs1874124	PE	PE(18:0;0-20:4;0)	1	220975337	C	T	-0.0963	0.0446	---	0.030903
rs1874124	PC	PC(18:0;0-18:1;0)	1	220975337	C	T	-0.0958	0.0448	---	0.0323594
rs1874124	TAG	TAG(50:1;0)	1	220975337	C	T	-0.0933	0.0441	---	0.0346737
rs1874124	LPE	LPE(20:4;0)	1	220975337	C	T	-0.0932	0.0454	---	0.0398107
rs1874124	PC	PC(16:0;0-22:5;0)	1	220975337	C	T	-0.0899	0.0441	---	0.0416869
rs1874124	PC	PC(16:0;0-16:0;0)	1	220975337	C	T	-0.0889	0.0433	---	0.040738
rs1874124	TAG	TAG(52:5;0)	1	220975337	C	T	-0.1069	0.0439	--+	0.0147911
rs1874124	trad_lipids	TG	1	220975337	C	T	-0.0949	0.0427	--+	0.0263027
rs1874124	TAG	TAG(51:2;0)	1	220975337	C	T	-0.0935	0.0451	--+	0.0380189
rs1874124	TAG	TAG(53:2;0)	1	220975337	C	T	-0.0912	0.0461	--+	0.047863
rs1874124	TAG	TAG(51:3;0)	1	220975337	C	T	-0.0909	0.046	--+	0.0489779
rs1874124	DAG	DAG(16:0;0-18:1;0)	1	220975337	C	T	-0.0905	0.0444	--+	0.0416869
rs1874124	DAG	DAG(18:1;0-18:1;0)	1	220975337	C	T	-0.0868	0.0441	--+	0.0489779
rs1874124	LPE	LPE(16:0;0)	1	220975337	C	T	-0.0946	0.0456	-+-	0.0380189
rs4846914	TAG	TAG(53:2;0)	1	230295691	G	A	-0.0847	0.0334	---	0.0112202
rs4846914	DAG	DAG(18:1;0-18:1;0)	1	230295691	G	A	-0.0817	0.0323	---	0.0114815
rs4846914	TAG	TAG(53:3;0)	1	230295691	G	A	-0.0812	0.0334	---	0.0151356
rs4846914	TAG	TAG(52:2;0)	1	230295691	G	A	-0.0764	0.0322	---	0.0177828
rs4846914	TAG	TAG(54:3;0)	1	230295691	G	A	-0.0748	0.032	---	0.0194984
rs4846914	PC	PC(16:0;0-16:1;0)	1	230295691	G	A	-0.0727	0.032	---	0.0234423
rs4846914	TAG	TAG(50:2;0)	1	230295691	G	A	-0.0715	0.0324	---	0.0275423
rs4846914	TAG	TAG(51:2;0)	1	230295691	G	A	-0.0715	0.0327	---	0.0288403
rs4846914	TAG	TAG(56:4;0)	1	230295691	G	A	-0.0681	0.0337	---	0.0436516
rs4846914	TAG	Total_TAG	1	230295691	G	A	-0.0672	0.0318	---	0.0346737
rs4846914	TAG	TAG(51:3;0)	1	230295691	G	A	-0.0652	0.0332	---	0.0489779
rs10864728	PEO	PEO(16:1;0/20:4;0)	1	230304914	A	G	0.0673	0.0342	+++	0.0489779
rs10864728	PI	PI(18:1;0-18:1;0)	1	230304914	A	G	0.0656	0.0321	-++	0.040738
rs10864728	TAG	TAG(53:2;0)	1	230304914	A	G	-0.0964	0.0336	---	0.00416869
rs10864728	DAG	DAG(18:1;0-18:1;0)	1	230304914	A	G	-0.0918	0.0325	---	0.0047863
rs10864728	TAG	TAG(53:3;0)	1	230304914	A	G	-0.0911	0.0337	---	0.00676083
rs10864728	TAG	TAG(54:3;0)	1	230304914	A	G	-0.0894	0.0322	---	0.00549541
rs10864728	TAG	TAG(52:2;0)	1	230304914	A	G	-0.088	0.0324	---	0.00660693
rs10864728	TAG	TAG(50:2;0)	1	230304914	A	G	-0.0796	0.0326	---	0.0144544
rs10864728	TAG	Total_TAG	1	230304914	A	G	-0.0764	0.032	---	0.0169824
rs10864728	TAG	TAG(51:2;0)	1	230304914	A	G	-0.0762	0.0329	---	0.020893
rs10864728	TAG	TAG(56:4;0)	1	230304914	A	G	-0.0758	0.034	---	0.025704
rs10864728	TAG	TAG(52:3;0)	1	230304914	A	G	-0.0737	0.0324	---	0.0229087
rs10864728	TAG	TAG(51:3;0)	1	230304914	A	G	-0.0733	0.0335	---	0.0281838
rs10864728	PC	PC(16:0;0-16:1;0)	1	230304914	A	G	-0.0729	0.0323	---	0.0239883
rs10864728	TAG	TAG(49:1;0)	1	230304914	A	G	-0.07	0.0346	---	0.042658
rs10864728	TAG	TAG(50:3;0)	1	230304914	A	G	-0.0699	0.0326	---	0.0316228
rs10864728	trad_lipids	TG	1	230304914	A	G	-0.0635	0.0314	---	0.0436516
rs10489615	PEO	PEO(16:1;0/20:4;0)	1	230304988	A	G	0.0674	0.0343	+++	0.0489779
rs10489615	PI	PI(18:1;0-18:1;0)	1	230304988	A	G	0.0656	0.0321	-++	0.040738
rs10489615	TAG	TAG(53:2;0)	1	230304988	A	G	-0.0963	0.0336	---	0.00416869
rs10489615	DAG	DAG(18:1;0-18:1;0)	1	230304988	A	G	-0.0917	0.0325	---	0.0047863
rs10489615	TAG	TAG(53:3;0)	1	230304988	A	G	-0.0911	0.0337	---	0.00676083
rs10489615	TAG	TAG(54:3;0)	1	230304988	A	G	-0.0894	0.0322	---	0.00549541
rs10489615	TAG	TAG(52:2;0)	1	230304988	A	G	-0.0879	0.0324	---	0.00660693
rs10489615	TAG	TAG(50:2;0)	1	230304988	A	G	-0.0796	0.0326	---	0.0147911
rs10489615	TAG	Total_TAG	1	230304988	A	G	-0.0763	0.032	---	0.0169824
rs10489615	TAG	TAG(51:2;0)	1	230304988	A	G	-0.0761	0.0329	---	0.020893
rs10489615	TAG	TAG(56:4;0)	1	230304988	A	G	-0.0758	0.034	---	0.025704
rs10489615	TAG	TAG(52:3;0)	1	230304988	A	G	-0.0737	0.0324	---	0.0229087
rs10489615	TAG	TAG(51:3;0)	1	230304988	A	G	-0.0733	0.0335	---	0.0281838
rs10489615	PC	PC(16:0;0-16:1;0)	1	230304988	A	G	-0.0728	0.0323	---	0.0239883
rs10489615	TAG	TAG(49:1;0)	1	230304988	A	G	-0.07	0.0346	---	0.0436516
rs10489615	TAG	TAG(50:3;0)	1	230304988	A	G	-0.0699	0.0326	---	0.0316228
rs10489615	trad_lipids	TG	1	230304988	A	G	-0.0634	0.0314	---	0.0436516
rs4846923	PI	PI(18:1;0-18:1;0)	1	230307222	T	G	0.0719	0.0333	+++	0.0301995
rs4846923	PI	PI(16:0;0-18:2;0)	1	230307222	T	G	0.0767	0.0337	+++	0.0229087
rs4846923	TAG	TAG(53:3;0)	1	230307222	T	G	-0.0855	0.0349	---	0.0144544
rs4846923	TAG	TAG(53:2;0)	1	230307222	T	G	-0.0817	0.035	---	0.0194984
rs4846923	TAG	TAG(52:2;0)	1	230307222	T	G	-0.0809	0.0336	---	0.0162181
rs4846923	DAG	DAG(18:1;0-18:1;0)	1	230307222	T	G	-0.0802	0.0337	---	0.017378
rs4846923	TAG	TAG(54:3;0)	1	230307222	T	G	-0.0797	0.0335	---	0.017378
rs4846923	PCO	PCO(16:0;0/16:1;0)	1	230307222	T	G	-0.0749	0.0352	---	0.0331131
rs4846923	TAG	TAG(51:2;0)	1	230307222	T	G	-0.0735	0.034	---	0.030903
rs4846923	PC	PC(16:0;0-16:1;0)	1	230307222	T	G	-0.0708	0.0336	---	0.0354813
rs4846923	TAG	TAG(51:3;0)	1	230307222	T	G	-0.0706	0.0347	---	0.0416869
rs4846923	TAG	Total_TAG	1	230307222	T	G	-0.069	0.0332	---	0.0380189
rs4846923	TAG	TAG(50:2;0)	1	230307222	T	G	-0.0686	0.0338	---	0.042658
rs4846923	SM	SM(36:1;2)	1	230307222	T	G	-0.068	0.0336	---	0.042658
rs557933	LPC	LPC(20:3;0)	1	234853268	A	C	-0.0716	0.0332	--+	0.030903
rs514230	PCO	PCO(18:0;0/20:4;0)	1	234858597	A	T	0.066	0.0327	+++	0.0436516
rs11553746	PI	PI(18:0;0-18:2;0)	2	272203	C	T	0.0667	0.033	++-	0.0436516
rs11553746	PI	PI(16:0;0-18:2;0)	2	272203	C	T	0.0848	0.0336	++-	0.0114815
rs11553746	PCO	PCO(18:0;0/14:0;0)	2	272203	C	T	0.0679	0.034	+++	0.0457088
rs11553746	LPC	Total_LPC	2	272203	C	T	0.0709	0.0339	+++	0.0363078
rs11553746	LPC	LPC(16:0;0)	2	272203	C	T	0.0824	0.0341	+++	0.0154882
rs6749689	cer	cer(40:2;2)	2	20396122	T	C	-0.0785	0.0346	---	0.0234423
rs4665710	TAG	TAG(56:7;0)	2	21221035	A	C	0.0707	0.0345	+++	0.040738
rs4665710	cer	cer(40:1;2)	2	21221035	A	C	0.0773	0.0355	+++	0.0295121
rs4665710	TAG	TAG(48:2;0)	2	21221035	A	C	0.0786	0.0374	+++	0.0354813
rs4665710	cer	cer(42:1;2)	2	21221035	A	C	0.0811	0.0354	+++	0.0218776
rs4665710	cer	cer(42:2;2)	2	21221035	A	C	0.0863	0.0345	+++	0.0123027
rs4665710	cer	Total_cer	2	21221035	A	C	0.089	0.035	+++	0.0109648
rs4665710	TAG	TAG(50:2;0)	2	21221035	A	C	0.0959	0.0364	+++	0.00831764
rs4665710	TAG	TAG(53:2;0)	2	21221035	A	C	0.0981	0.0372	+++	0.00831764
rs4665710	TAG	TAG(51:2;0)	2	21221035	A	C	0.104	0.0365	+++	0.00436516
rs4665710	TAG	TAG(52:2;0)	2	21221035	A	C	0.1052	0.0359	+++	0.00338844
rs4665710	TAG	TAG(50:4;0)	2	21221035	A	C	0.114	0.037	+++	0.0020893
rs4665710	TAG	TAG(53:3;0)	2	21221035	A	C	0.1168	0.0367	+++	0.00144544
rs4665710	TAG	TAG(50:3;0)	2	21221035	A	C	0.1178	0.0363	+++	0.00120226
rs4665710	TAG	Total_TAG	2	21221035	A	C	0.1214	0.0354	+++	0.000616595
rs4665710	trad_lipids	TG	2	21221035	A	C	0.1217	0.0346	+++	0.000436516
rs4665710	DAG	DAG(18:1;0-18:1;0)	2	21221035	A	C	0.1325	0.0359	+++	0.000223872
rs4665710	TAG	TAG(52:5;0)	2	21221035	A	C	0.1375	0.0358	+++	0.000123027
rs4665710	TAG	TAG(51:3;0)	2	21221035	A	C	0.1481	0.037	+++	6.16595e-05
rs4665710	TAG	TAG(56:6;0)	2	21221035	A	C	0.0896	0.0341	++-	0.00851138
rs4665710	TAG	TAG(54:6;0)	2	21221035	A	C	0.1073	0.0343	++-	0.00177828
rs4665710	TAG	TAG(56:5;0)	2	21221035	A	C	0.1084	0.0357	++-	0.00239883
rs4665710	TAG	TAG(56:4;0)	2	21221035	A	C	0.1107	0.0374	++-	0.00316228
rs4665710	TAG	TAG(54:3;0)	2	21221035	A	C	0.1146	0.0355	++-	0.00125893
rs4665710	TAG	TAG(54:4;0)	2	21221035	A	C	0.1149	0.0356	++-	0.00123027
rs4665710	TAG	TAG(54:5;0)	2	21221035	A	C	0.1197	0.0353	++-	0.000676083
rs4665710	DAG	Total_DAG	2	21221035	A	C	0.1232	0.0356	++-	0.000549541
rs4665710	TAG	TAG(52:3;0)	2	21221035	A	C	0.1275	0.0357	++-	0.000354813
rs4665710	DAG	DAG(18:1;0-18:2;0)	2	21221035	A	C	0.1372	0.0356	++-	0.000114815
rs4665710	TAG	TAG(52:4;0)	2	21221035	A	C	0.1379	0.0357	++-	0.000112202
rs4665710	trad_lipids	HDL_chol	2	21221035	A	C	-0.0923	0.0343	--+	0.00707946
rs4665710	LPC	LPC(18:1;0)	2	21221035	A	C	-0.0886	0.0365	--+	0.0151356
rs4665710	LPC	LPC(14:0;0)	2	21221035	A	C	-0.0837	0.0383	--+	0.0288403
rs4665710	PCO	PCO(16:1;0/16:0;0)	2	21221035	A	C	-0.0796	0.0373	--+	0.0323594
rs4665710	PCO	PCO(18:0;0/14:0;0)	2	21221035	A	C	-0.1483	0.0367	---	5.24807e-05
rs4665710	LPC	LPC(18:2;0)	2	21221035	A	C	-0.1027	0.0353	---	0.00363078
rs4665710	LPC	LPC(20:3;0)	2	21221035	A	C	-0.1004	0.0372	---	0.00691831
rs4665710	LPC	Total_LPC	2	21221035	A	C	-0.0981	0.0364	---	0.00707946
rs4665710	LPC	LPC(20:4;0)	2	21221035	A	C	-0.0913	0.0361	---	0.0114815
rs4665710	LPC	LPC(16:0;0)	2	21221035	A	C	-0.089	0.0367	---	0.0151356
rs4665710	PCO	Total_PCO	2	21221035	A	C	-0.0767	0.0362	---	0.0338844
rs4665710	PCO	PCO(16:0;0/20:4;0)	2	21221035	A	C	-0.0746	0.0371	---	0.0436516
rs4665710	LPE	LPE(20:4;0)	2	21221035	A	C	-0.0742	0.037	---	0.0446684
rs1042034	PCO	PCO(18:0;0/14:0;0)	2	21225281	C	T	-0.1475	0.0367	---	5.7544e-05
rs1042034	LPC	LPC(18:2;0)	2	21225281	C	T	-0.1049	0.0353	---	0.00295121
rs1042034	LPC	LPC(20:3;0)	2	21225281	C	T	-0.1011	0.0371	---	0.00645654
rs1042034	LPC	Total_LPC	2	21225281	C	T	-0.0992	0.0364	---	0.00645654
rs1042034	LPC	LPC(16:0;0)	2	21225281	C	T	-0.09	0.0367	---	0.0141254
rs1042034	LPC	LPC(18:1;0)	2	21225281	C	T	-0.0897	0.0364	---	0.0138038
rs1042034	LPC	LPC(20:4;0)	2	21225281	C	T	-0.0891	0.0361	---	0.0134896
rs1042034	PCO	Total_PCO	2	21225281	C	T	-0.0783	0.0362	---	0.0301995
rs1042034	PCO	PCO(16:0;0/20:4;0)	2	21225281	C	T	-0.0738	0.0371	---	0.0467735
rs1042034	PCO	PCO(16:1;0/18:2;0)	2	21225281	C	T	-0.0697	0.0352	---	0.047863
rs1042034	trad_lipids	HDL_chol	2	21225281	C	T	-0.0972	0.0343	--+	0.00457088
rs1042034	LPC	LPC(14:0;0)	2	21225281	C	T	-0.0826	0.0383	--+	0.030903
rs1042034	PCO	PCO(16:1;0/16:0;0)	2	21225281	C	T	-0.0824	0.0372	--+	0.0269153
rs1042034	TAG	TAG(56:6;0)	2	21225281	C	T	0.091	0.0341	++-	0.00758578
rs1042034	TAG	TAG(54:6;0)	2	21225281	C	T	0.1075	0.0343	++-	0.0017378
rs1042034	TAG	TAG(56:5;0)	2	21225281	C	T	0.1086	0.0357	++-	0.00234423
rs1042034	TAG	TAG(56:4;0)	2	21225281	C	T	0.1094	0.0375	++-	0.00346737
rs1042034	TAG	TAG(54:3;0)	2	21225281	C	T	0.1142	0.0355	++-	0.00131826
rs1042034	TAG	TAG(54:4;0)	2	21225281	C	T	0.1148	0.0356	++-	0.00125893
rs1042034	TAG	TAG(54:5;0)	2	21225281	C	T	0.1201	0.0353	++-	0.000660693
rs1042034	DAG	Total_DAG	2	21225281	C	T	0.121	0.0356	++-	0.000676083
rs1042034	TAG	TAG(52:3;0)	2	21225281	C	T	0.1289	0.0357	++-	0.00030903
rs1042034	DAG	DAG(18:1;0-18:2;0)	2	21225281	C	T	0.1369	0.0356	++-	0.00011749
rs1042034	TAG	TAG(52:4;0)	2	21225281	C	T	0.1395	0.0357	++-	9.33254e-05
rs1042034	TAG	TAG(56:7;0)	2	21225281	C	T	0.0699	0.0345	+++	0.042658
rs1042034	cer	cer(40:1;2)	2	21225281	C	T	0.0757	0.0355	+++	0.0331131
rs1042034	TAG	TAG(48:2;0)	2	21225281	C	T	0.0778	0.0374	+++	0.0371535
rs1042034	cer	cer(42:1;2)	2	21225281	C	T	0.0801	0.0354	+++	0.0234423
rs1042034	cer	cer(42:2;2)	2	21225281	C	T	0.0865	0.0345	+++	0.0120226
rs1042034	cer	Total_cer	2	21225281	C	T	0.0884	0.035	+++	0.0114815
rs1042034	TAG	TAG(50:2;0)	2	21225281	C	T	0.0957	0.0364	+++	0.00851138
rs1042034	TAG	TAG(53:2;0)	2	21225281	C	T	0.0983	0.0372	+++	0.00831764
rs1042034	TAG	TAG(52:2;0)	2	21225281	C	T	0.1046	0.0359	+++	0.00354813
rs1042034	TAG	TAG(51:2;0)	2	21225281	C	T	0.1048	0.0365	+++	0.0040738
rs1042034	TAG	TAG(50:4;0)	2	21225281	C	T	0.115	0.037	+++	0.00190546
rs1042034	TAG	TAG(53:3;0)	2	21225281	C	T	0.117	0.0367	+++	0.00141254
rs1042034	TAG	TAG(50:3;0)	2	21225281	C	T	0.1188	0.0363	+++	0.00107152
rs1042034	TAG	Total_TAG	2	21225281	C	T	0.1214	0.0354	+++	0.00060256
rs1042034	trad_lipids	TG	2	21225281	C	T	0.1234	0.0346	+++	0.000363078
rs1042034	DAG	DAG(18:1;0-18:1;0)	2	21225281	C	T	0.1302	0.0359	+++	0.000288403
rs1042034	TAG	TAG(52:5;0)	2	21225281	C	T	0.1391	0.0358	+++	0.000102329
rs1042034	TAG	TAG(51:3;0)	2	21225281	C	T	0.1479	0.037	+++	6.30957e-05
rs1801702	LPC	LPC(22:6;0)	2	21225485	C	G	-0.1762	0.0896	--+	0.0489779
rs1801702	PCO	PCO(16:0;0/20:4;0)	2	21225485	C	G	-0.1727	0.0876	--+	0.0489779
rs1801702	SM	SM(38:2;2)	2	21225485	C	G	-0.1652	0.0808	--+	0.040738
rs1801702	SM	SM(36:1;2)	2	21225485	C	G	-0.2603	0.0842	---	0.00199526
rs1801702	LPC	LPC(20:4;0)	2	21225485	C	G	-0.2198	0.0857	---	0.0102329
rs1801702	SM	SM(36:2;2)	2	21225485	C	G	-0.2158	0.0815	---	0.00812831
rs1801702	cer	Total_cer	2	21225485	C	G	-0.2007	0.083	---	0.0154882
rs1801702	cer	cer(42:2;2)	2	21225485	C	G	-0.196	0.0818	---	0.0165959
rs1801702	LPC	LPC(16:0;0)	2	21225485	C	G	-0.1948	0.0872	---	0.025704
rs1801702	cer	cer(42:1;2)	2	21225485	C	G	-0.1881	0.0839	---	0.0251189
rs1801702	LPC	Total_LPC	2	21225485	C	G	-0.1826	0.0865	---	0.0346737
rs1801702	CE	CE(20:4;0)	2	21225485	C	G	-0.1826	0.0869	---	0.0354813
rs1801702	cer	cer(40:1;2)	2	21225485	C	G	-0.1816	0.0842	---	0.030903
rs1801702	SM	Total_SM	2	21225485	C	G	-0.1814	0.0824	---	0.0275423
rs1801702	trad_lipids	Totalchol	2	21225485	C	G	-0.1798	0.0813	---	0.0269153
rs1801702	trad_lipids	LDL_chol	2	21225485	C	G	-0.1698	0.0802	---	0.0338844
rs1801702	CE	CE(16:0;0)	2	21225485	C	G	-0.1671	0.0817	---	0.040738
rs1801702	SM	SM(34:1;2)	2	21225485	C	G	-0.1648	0.0825	---	0.0457088
rs2678379	TAG	TAG(56:7;0)	2	21226560	A	G	0.0695	0.0345	+++	0.0436516
rs2678379	cer	cer(40:1;2)	2	21226560	A	G	0.076	0.0355	+++	0.0323594
rs2678379	TAG	TAG(48:2;0)	2	21226560	A	G	0.0775	0.0374	+++	0.0380189
rs2678379	cer	cer(42:1;2)	2	21226560	A	G	0.0802	0.0354	+++	0.0234423
rs2678379	cer	cer(42:2;2)	2	21226560	A	G	0.0866	0.0345	+++	0.0120226
rs2678379	cer	Total_cer	2	21226560	A	G	0.0884	0.035	+++	0.0114815
rs2678379	TAG	TAG(50:2;0)	2	21226560	A	G	0.0956	0.0364	+++	0.00851138
rs2678379	TAG	TAG(53:2;0)	2	21226560	A	G	0.0984	0.0372	+++	0.00812831
rs2678379	TAG	TAG(51:2;0)	2	21226560	A	G	0.1041	0.0365	+++	0.00436516
rs2678379	TAG	TAG(52:2;0)	2	21226560	A	G	0.1042	0.0359	+++	0.00371535
rs2678379	TAG	TAG(50:4;0)	2	21226560	A	G	0.1136	0.037	+++	0.00213796
rs2678379	TAG	TAG(53:3;0)	2	21226560	A	G	0.1153	0.0367	+++	0.00165959
rs2678379	TAG	TAG(50:3;0)	2	21226560	A	G	0.1176	0.0363	+++	0.00120226
rs2678379	TAG	Total_TAG	2	21226560	A	G	0.1207	0.0354	+++	0.000660693
rs2678379	trad_lipids	TG	2	21226560	A	G	0.1216	0.0346	+++	0.000436516
rs2678379	DAG	DAG(18:1;0-18:1;0)	2	21226560	A	G	0.1291	0.0359	+++	0.000323594
rs2678379	TAG	TAG(52:5;0)	2	21226560	A	G	0.1373	0.0358	+++	0.000125893
rs2678379	TAG	TAG(51:3;0)	2	21226560	A	G	0.1471	0.037	+++	6.91831e-05
rs2678379	TAG	TAG(56:6;0)	2	21226560	A	G	0.0909	0.0341	++-	0.00758578
rs2678379	TAG	TAG(54:6;0)	2	21226560	A	G	0.1067	0.0343	++-	0.00186209
rs2678379	TAG	TAG(56:5;0)	2	21226560	A	G	0.1088	0.0357	++-	0.00229087
rs2678379	TAG	TAG(56:4;0)	2	21226560	A	G	0.1094	0.0375	++-	0.00346737
rs2678379	TAG	TAG(54:3;0)	2	21226560	A	G	0.1125	0.0355	++-	0.00154882
rs2678379	TAG	TAG(54:4;0)	2	21226560	A	G	0.1129	0.0356	++-	0.00151356
rs2678379	TAG	TAG(54:5;0)	2	21226560	A	G	0.1181	0.0353	++-	0.000812831
rs2678379	DAG	Total_DAG	2	21226560	A	G	0.12	0.0356	++-	0.000758578
rs2678379	TAG	TAG(52:3;0)	2	21226560	A	G	0.1272	0.0357	++-	0.000371535
rs2678379	DAG	DAG(18:1;0-18:2;0)	2	21226560	A	G	0.1354	0.0356	++-	0.000141254
rs2678379	TAG	TAG(52:4;0)	2	21226560	A	G	0.1375	0.0357	++-	0.00011749
rs2678379	trad_lipids	HDL_chol	2	21226560	A	G	-0.0941	0.0343	--+	0.0060256
rs2678379	LPC	LPC(18:1;0)	2	21226560	A	G	-0.089	0.0364	--+	0.0144544
rs2678379	LPC	LPC(14:0;0)	2	21226560	A	G	-0.082	0.0383	--+	0.0323594
rs2678379	PCO	PCO(16:1;0/16:0;0)	2	21226560	A	G	-0.0809	0.0373	--+	0.0301995
rs2678379	PCO	PCO(18:0;0/14:0;0)	2	21226560	A	G	-0.148	0.0367	---	5.49541e-05
rs2678379	LPC	LPC(18:2;0)	2	21226560	A	G	-0.104	0.0353	---	0.00323594
rs2678379	LPC	LPC(20:3;0)	2	21226560	A	G	-0.0997	0.0372	---	0.00724436
rs2678379	LPC	Total_LPC	2	21226560	A	G	-0.0984	0.0364	---	0.00691831
rs2678379	LPC	LPC(16:0;0)	2	21226560	A	G	-0.0891	0.0367	---	0.0151356
rs2678379	LPC	LPC(20:4;0)	2	21226560	A	G	-0.0889	0.0361	---	0.0138038
rs2678379	PCO	Total_PCO	2	21226560	A	G	-0.0748	0.0362	---	0.0389045
rs676210	TAG	TAG(51:3;0)	2	21231524	G	A	-0.1471	0.037	---	6.91831e-05
rs676210	TAG	TAG(52:5;0)	2	21231524	G	A	-0.1371	0.0358	---	0.000128825
rs676210	DAG	DAG(18:1;0-18:1;0)	2	21231524	G	A	-0.129	0.0359	---	0.000323594
rs676210	trad_lipids	TG	2	21231524	G	A	-0.1215	0.0346	---	0.000446684
rs676210	TAG	Total_TAG	2	21231524	G	A	-0.1205	0.0354	---	0.000660693
rs676210	TAG	TAG(50:3;0)	2	21231524	G	A	-0.1175	0.0363	---	0.00123027
rs676210	TAG	TAG(53:3;0)	2	21231524	G	A	-0.1152	0.0367	---	0.00165959
rs676210	TAG	TAG(50:4;0)	2	21231524	G	A	-0.1134	0.037	---	0.00218776
rs676210	TAG	TAG(52:2;0)	2	21231524	G	A	-0.1041	0.0359	---	0.00371535
rs676210	TAG	TAG(51:2;0)	2	21231524	G	A	-0.1041	0.0365	---	0.00436516
rs676210	TAG	TAG(53:2;0)	2	21231524	G	A	-0.0984	0.0372	---	0.00812831
rs676210	TAG	TAG(50:2;0)	2	21231524	G	A	-0.0955	0.0364	---	0.00870964
rs676210	cer	Total_cer	2	21231524	G	A	-0.0886	0.035	---	0.0114815
rs676210	cer	cer(42:2;2)	2	21231524	G	A	-0.0867	0.0345	---	0.0120226
rs676210	cer	cer(42:1;2)	2	21231524	G	A	-0.0803	0.0354	---	0.0234423
rs676210	TAG	TAG(48:2;0)	2	21231524	G	A	-0.0774	0.0374	---	0.0380189
rs676210	cer	cer(40:1;2)	2	21231524	G	A	-0.0761	0.0355	---	0.0323594
rs676210	TAG	TAG(56:7;0)	2	21231524	G	A	-0.0694	0.0345	---	0.0446684
rs676210	TAG	TAG(52:4;0)	2	21231524	G	A	-0.1374	0.0357	--+	0.000120226
rs676210	DAG	DAG(18:1;0-18:2;0)	2	21231524	G	A	-0.1353	0.0356	--+	0.000144544
rs676210	TAG	TAG(52:3;0)	2	21231524	G	A	-0.127	0.0357	--+	0.000371535
rs676210	DAG	Total_DAG	2	21231524	G	A	-0.1199	0.0356	--+	0.000758578
rs676210	TAG	TAG(54:5;0)	2	21231524	G	A	-0.1179	0.0353	--+	0.000831764
rs676210	TAG	TAG(54:4;0)	2	21231524	G	A	-0.1127	0.0356	--+	0.00151356
rs676210	TAG	TAG(54:3;0)	2	21231524	G	A	-0.1123	0.0355	--+	0.00158489
rs676210	TAG	TAG(56:4;0)	2	21231524	G	A	-0.1094	0.0375	--+	0.00346737
rs676210	TAG	TAG(56:5;0)	2	21231524	G	A	-0.1087	0.0357	--+	0.00234423
rs676210	TAG	TAG(54:6;0)	2	21231524	G	A	-0.1065	0.0343	--+	0.00190546
rs676210	TAG	TAG(56:6;0)	2	21231524	G	A	-0.0907	0.0341	--+	0.00776247
rs676210	PCO	PCO(16:1;0/16:0;0)	2	21231524	G	A	0.0808	0.0373	++-	0.0301995
rs676210	LPC	LPC(14:0;0)	2	21231524	G	A	0.0819	0.0383	++-	0.0323594
rs676210	LPC	LPC(18:1;0)	2	21231524	G	A	0.089	0.0364	++-	0.0144544
rs676210	trad_lipids	HDL_chol	2	21231524	G	A	0.094	0.0343	++-	0.00616595
rs676210	PCO	Total_PCO	2	21231524	G	A	0.0746	0.0362	+++	0.0389045
rs676210	LPC	LPC(20:4;0)	2	21231524	G	A	0.0889	0.0361	+++	0.0138038
rs676210	LPC	LPC(16:0;0)	2	21231524	G	A	0.089	0.0367	+++	0.0151356
rs676210	LPC	Total_LPC	2	21231524	G	A	0.0984	0.0364	+++	0.00691831
rs676210	LPC	LPC(20:3;0)	2	21231524	G	A	0.0997	0.0372	+++	0.00724436
rs676210	LPC	LPC(18:2;0)	2	21231524	G	A	0.1041	0.0353	+++	0.00316228
rs676210	PCO	PCO(18:0;0/14:0;0)	2	21231524	G	A	0.1481	0.0367	+++	5.37032e-05
rs1041968	PCO	PCO(16:0;0/20:4;0)	2	21232804	G	A	-0.0898	0.0326	---	0.00588844
rs1041968	PC	PC(17:0;0-20:3;0)	2	21232804	G	A	-0.0849	0.0328	---	0.00954993
rs1041968	PCO	PCO(18:0;0/14:0;0)	2	21232804	G	A	-0.0815	0.0322	--+	0.0112202
rs1041968	trad_lipids	HDL_chol	2	21232804	G	A	-0.0685	0.0303	--+	0.0234423
rs1041968	TAG	TAG(52:5;0)	2	21232804	G	A	0.0619	0.0313	++-	0.047863
rs1041968	TAG	TAG(54:3;0)	2	21232804	G	A	0.0644	0.0314	++-	0.0398107
rs1041968	cer	cer(42:1;2)	2	21232804	G	A	0.065	0.0313	++-	0.0380189
rs1041968	TAG	TAG(51:3;0)	2	21232804	G	A	0.0654	0.033	++-	0.0467735
rs1041968	TAG	TAG(54:4;0)	2	21232804	G	A	0.0657	0.0313	++-	0.0363078
rs1041968	trad_lipids	TG	2	21232804	G	A	0.0665	0.0307	++-	0.0301995
rs1041968	cer	cer(40:1;2)	2	21232804	G	A	0.0666	0.0315	++-	0.0346737
rs1041968	TAG	Total_TAG	2	21232804	G	A	0.068	0.0312	++-	0.0295121
rs1041968	TAG	TAG(52:3;0)	2	21232804	G	A	0.0689	0.0315	++-	0.0288403
rs1041968	TAG	TAG(52:4;0)	2	21232804	G	A	0.0701	0.0315	++-	0.0263027
rs1041968	cer	cer(40:2;2)	2	21232804	G	A	0.0704	0.033	++-	0.0331131
rs1041968	cer	Total_cer	2	21232804	G	A	0.0746	0.031	++-	0.0162181
rs1041968	DAG	DAG(18:1;0-18:2;0)	2	21232804	G	A	0.0757	0.0312	++-	0.0151356
rs1041968	DAG	Total_DAG	2	21232804	G	A	0.0758	0.0315	++-	0.0162181
rs1041968	DAG	DAG(18:1;0-18:1;0)	2	21232804	G	A	0.0804	0.0317	++-	0.0112202
rs1041968	trad_lipids	Totalchol	2	21232804	G	A	0.0638	0.0302	+++	0.0346737
rs1041968	ST	ST	2	21232804	G	A	0.0651	0.0314	+++	0.0380189
rs1041968	cer	cer(42:2;2)	2	21232804	G	A	0.0742	0.0306	+++	0.0151356
rs1041968	trad_lipids	LDL_chol	2	21232804	G	A	0.0815	0.0298	+++	0.00616595
rs533617	PI	PI(18:0;0-20:4;0)	2	21233972	T	C	-0.1456	0.071	-++	0.040738
rs533617	DAG	Total_DAG	2	21233972	T	C	-0.2488	0.0696	-+-	0.000346737
rs533617	TAG	Total_TAG	2	21233972	T	C	-0.2404	0.0691	-+-	0.000501187
rs533617	TAG	TAG(51:3;0)	2	21233972	T	C	-0.2275	0.0723	-+-	0.00165959
rs533617	DAG	DAG(16:0;0-18:1;0)	2	21233972	T	C	-0.2207	0.0707	-+-	0.0018197
rs533617	TAG	TAG(50:4;0)	2	21233972	T	C	-0.2193	0.0733	-+-	0.00275423
rs533617	TAG	TAG(50:3;0)	2	21233972	T	C	-0.2108	0.0709	-+-	0.00295121
rs533617	TAG	TAG(48:2;0)	2	21233972	T	C	-0.1975	0.0733	-+-	0.00707946
rs533617	TAG	TAG(50:2;0)	2	21233972	T	C	-0.1951	0.0708	-+-	0.00588844
rs533617	PC	PC(16:0;0-20:3;0)	2	21233972	T	C	-0.1882	0.0715	-+-	0.00851138
rs533617	PE	PE(18:0;0-20:4;0)	2	21233972	T	C	-0.1864	0.071	-+-	0.00870964
rs533617	PC	PC(18:1;0-20:3;0)	2	21233972	T	C	-0.1859	0.0708	-+-	0.00870964
rs533617	TAG	TAG(48:0;0)	2	21233972	T	C	-0.1804	0.072	-+-	0.0123027
rs533617	TAG	TAG(50:1;0)	2	21233972	T	C	-0.1774	0.0702	-+-	0.0114815
rs533617	TAG	TAG(51:2;0)	2	21233972	T	C	-0.1748	0.0719	-+-	0.0151356
rs533617	PE	PE(18:0;0-18:2;0)	2	21233972	T	C	-0.1728	0.0724	-+-	0.0169824
rs533617	TAG	TAG(49:1;0)	2	21233972	T	C	-0.1633	0.0751	-+-	0.0295121
rs533617	TAG	TAG(48:1;0)	2	21233972	T	C	-0.1606	0.0718	-+-	0.0251189
rs533617	PI	Total_PI	2	21233972	T	C	-0.1582	0.0704	-+-	0.0245471
rs533617	PE	Total_PE	2	21233972	T	C	-0.1573	0.0716	-+-	0.0281838
rs533617	TAG	TAG(53:2;0)	2	21233972	T	C	-0.1567	0.0754	-+-	0.0380189
rs533617	PI	PI(18:0;0-20:3;0)	2	21233972	T	C	-0.1455	0.0715	-+-	0.0416869
rs533617	PC	PC(14:0;0-18:1;0)	2	21233972	T	C	-0.1448	0.0708	-+-	0.040738
rs533617	PC	PC(18:0;0-20:3;0)	2	21233972	T	C	-0.143	0.0717	-+-	0.0457088
rs533617	DAG	DAG(18:1;0-18:1;0)	2	21233972	T	C	-0.264	0.07	---	0.000162181
rs533617	trad_lipids	TG	2	21233972	T	C	-0.2584	0.068	---	0.000144544
rs533617	TAG	TAG(54:3;0)	2	21233972	T	C	-0.2562	0.0696	---	0.000234423
rs533617	TAG	TAG(54:5;0)	2	21233972	T	C	-0.2509	0.0694	---	0.000301995
rs533617	TAG	TAG(56:5;0)	2	21233972	T	C	-0.2492	0.071	---	0.000446684
rs533617	TAG	TAG(54:4;0)	2	21233972	T	C	-0.2379	0.0698	---	0.000660693
rs533617	DAG	DAG(18:1;0-18:2;0)	2	21233972	T	C	-0.2345	0.07	---	0.000812831
rs533617	TAG	TAG(52:5;0)	2	21233972	T	C	-0.2329	0.0704	---	0.000933254
rs533617	TAG	TAG(52:2;0)	2	21233972	T	C	-0.2317	0.0702	---	0.000954993
rs533617	TAG	TAG(52:4;0)	2	21233972	T	C	-0.2272	0.0701	---	0.0011749
rs533617	TAG	TAG(56:4;0)	2	21233972	T	C	-0.2231	0.0758	---	0.00323594
rs533617	TAG	TAG(52:3;0)	2	21233972	T	C	-0.2219	0.0699	---	0.00151356
rs533617	TAG	TAG(56:6;0)	2	21233972	T	C	-0.215	0.0672	---	0.00138038
rs533617	TAG	TAG(54:6;0)	2	21233972	T	C	-0.1967	0.0678	---	0.00371535
rs533617	TAG	TAG(53:3;0)	2	21233972	T	C	-0.1816	0.0745	---	0.0147911
rs533617	PC	PC(18:1;0-20:4;0)	2	21233972	T	C	-0.1491	0.072	---	0.0380189
rs533617	cer	cer(40:1;2)	2	21233972	T	C	-0.1422	0.0697	---	0.0416869
rs1367117	LPC	LPC(14:0;0)	2	21263900	G	A	-0.0943	0.0376	---	0.0123027
rs1367117	CE	CE(20:4;0)	2	21263900	G	A	0.0729	0.036	+++	0.042658
rs1367117	trad_lipids	Totalchol	2	21263900	G	A	0.0748	0.0336	+++	0.025704
rs1367117	cer	cer(42:2;2)	2	21263900	G	A	0.0787	0.0341	+++	0.020893
rs1367117	trad_lipids	LDL_chol	2	21263900	G	A	0.0894	0.0332	+++	0.00707946
rs515135	trad_lipids	Totalchol	2	21286057	T	C	0.1141	0.0389	+++	0.00331131
rs515135	trad_lipids	LDL_chol	2	21286057	T	C	0.1196	0.0382	+++	0.0017378
rs515135	SM	SM(34:0;2)	2	21286057	T	C	0.0819	0.0403	++-	0.0416869
rs541041	LPC	LPC(18:1;0)	2	21294975	G	A	0.0857	0.0415	++-	0.0389045
rs541041	LPC	LPC(18:2;0)	2	21294975	G	A	0.0904	0.0402	+++	0.0245471
rs541041	trad_lipids	Totalchol	2	21294975	G	A	0.1071	0.0391	+++	0.0060256
rs541041	trad_lipids	LDL_chol	2	21294975	G	A	0.1153	0.0384	+++	0.00263027
rs1049817	PCO	PCO(18:1;0/20:4;0)	2	27550967	A	G	0.0669	0.0328	+++	0.040738
rs1049817	PCO	Total_PCO	2	27550967	A	G	0.0682	0.0325	+++	0.0354813
rs1049817	PCO	PCO(18:0;0/20:4;0)	2	27550967	A	G	0.0689	0.0327	+++	0.0346737
rs1049817	SM	SM(34:1;2)	2	27550967	A	G	0.0763	0.0312	+++	0.0144544
rs1049817	CE	CE(17:0;0)	2	27550967	A	G	0.0842	0.033	+++	0.0107152
rs1049817	PI	PI(18:1;0-18:1;0)	2	27550967	A	G	0.0673	0.0322	++-	0.0363078
rs1049817	PCO	PCO(18:1;0/16:0;0)	2	27550967	A	G	0.0691	0.0316	++-	0.0288403
rs1049817	PC	PC(14:0;0-18:1;0)	2	27550967	A	G	-0.065	0.0326	-+-	0.0457088
rs1049817	PC	PC(18:0;0-22:5;0)	2	27550967	A	G	-0.0863	0.0328	---	0.00851138
rs1049817	TAG	TAG(48:3;0)	2	27550967	A	G	-0.0826	0.0341	---	0.0154882
rs1049817	TAG	TAG(50:3;0)	2	27550967	A	G	-0.0803	0.0324	---	0.0131826
rs1049817	cer	cer(40:2;2)	2	27550967	A	G	-0.079	0.0335	---	0.018197
rs1049817	DAG	DAG(18:1;0-18:1;0)	2	27550967	A	G	-0.0747	0.0322	---	0.0204174
rs1049817	PC	PC(16:0;0-16:1;0)	2	27550967	A	G	-0.0742	0.032	---	0.0204174
rs1049817	trad_lipids	TG	2	27550967	A	G	-0.0724	0.031	---	0.0194984
rs1049817	TAG	TAG(52:5;0)	2	27550967	A	G	-0.0724	0.0319	---	0.0229087
rs1049817	TAG	TAG(52:3;0)	2	27550967	A	G	-0.0721	0.032	---	0.0245471
rs1049817	DAG	Total_DAG	2	27550967	A	G	-0.0715	0.0319	---	0.0251189
rs1049817	DAG	DAG(16:0;0-18:1;0)	2	27550967	A	G	-0.0712	0.0325	---	0.0281838
rs1049817	TAG	TAG(50:2;0)	2	27550967	A	G	-0.071	0.0324	---	0.0281838
rs1049817	PC	PC(16:0;0-22:5;0)	2	27550967	A	G	-0.0706	0.032	---	0.0275423
rs1049817	TAG	TAG(50:4;0)	2	27550967	A	G	-0.0703	0.0329	---	0.0323594
rs1049817	TAG	TAG(48:2;0)	2	27550967	A	G	-0.0699	0.0334	---	0.0363078
rs1049817	TAG	TAG(51:3;0)	2	27550967	A	G	-0.0694	0.0332	---	0.0363078
rs1049817	TAG	TAG(52:4;0)	2	27550967	A	G	-0.0669	0.032	---	0.0371535
rs1049817	TAG	TAG(53:3;0)	2	27550967	A	G	-0.0669	0.0329	---	0.0416869
rs1049817	TAG	Total_TAG	2	27550967	A	G	-0.0657	0.0317	---	0.0380189
rs1260326	PCO	PCO(18:1;0/20:3;0)	2	27730940	T	C	0.0795	0.0331	+++	0.0165959
rs1260326	SM	SM(34:1;2)	2	27730940	T	C	0.0697	0.032	++-	0.0295121
rs1260326	PCO	PCO(16:1;0/18:1;0)	2	27730940	T	C	0.0729	0.0331	++-	0.0275423
rs1260326	PCO	PCO(18:1;0/16:0;0)	2	27730940	T	C	0.0807	0.0324	++-	0.0128825
rs1260326	PI	PI(18:1;0-18:1;0)	2	27730940	T	C	0.0841	0.033	++-	0.0107152
rs1260326	CE	CE(17:0;0)	2	27730940	T	C	0.0669	0.0339	-++	0.0489779
rs1260326	PCO	PCO(18:0;0/20:4;0)	2	27730940	T	C	0.0721	0.0336	-++	0.0316228
rs1260326	LPE	LPE(22:6;0)	2	27730940	T	C	-0.1052	0.0334	-+-	0.00165959
rs1260326	LPC	LPC(22:6;0)	2	27730940	T	C	-0.0789	0.0348	-+-	0.0229087
rs1260326	PC	PC(16:0;0-18:3;0)	2	27730940	T	C	-0.0731	0.0334	-+-	0.0281838
rs1260326	CE	CE(18:3;0)	2	27730940	T	C	-0.0703	0.0335	-+-	0.0354813
rs1260326	TAG	TAG(56:6;0)	2	27730940	T	C	-0.084	0.0315	--+	0.00758578
rs1260326	cer	cer(40:2;2)	2	27730940	T	C	-0.0835	0.0344	--+	0.0151356
rs1260326	cer	cer(40:1;2)	2	27730940	T	C	-0.0809	0.0329	--+	0.0141254
rs1260326	TAG	TAG(53:2;0)	2	27730940	T	C	-0.0781	0.0344	--+	0.0229087
rs1260326	TAG	TAG(51:2;0)	2	27730940	T	C	-0.0764	0.0336	--+	0.0229087
rs1260326	TAG	TAG(56:5;0)	2	27730940	T	C	-0.0715	0.0332	--+	0.030903
rs1260326	TAG	TAG(56:4;0)	2	27730940	T	C	-0.071	0.0345	--+	0.0398107
rs1260326	TAG	TAG(48:0;0)	2	27730940	T	C	-0.068	0.0342	--+	0.0467735
rs1260326	DAG	DAG(18:1;0-18:2;0)	2	27730940	T	C	-0.1233	0.0328	---	0.00017378
rs1260326	TAG	TAG(52:4;0)	2	27730940	T	C	-0.1218	0.033	---	0.000229087
rs1260326	DAG	Total_DAG	2	27730940	T	C	-0.1188	0.0328	---	0.000295121
rs1260326	TAG	TAG(53:3;0)	2	27730940	T	C	-0.1183	0.0341	---	0.000524807
rs1260326	DAG	DAG(18:1;0-18:1;0)	2	27730940	T	C	-0.1169	0.0331	---	0.00040738
rs1260326	TAG	TAG(52:5;0)	2	27730940	T	C	-0.1165	0.0329	---	0.000398107
rs1260326	TAG	TAG(52:3;0)	2	27730940	T	C	-0.1145	0.0331	---	0.000537032
rs1260326	TAG	TAG(50:4;0)	2	27730940	T	C	-0.1139	0.0341	---	0.000831764
rs1260326	CE	CE(22:6;0)	2	27730940	T	C	-0.1106	0.0318	---	0.000512861
rs1260326	TAG	TAG(56:7;0)	2	27730940	T	C	-0.1076	0.0317	---	0.000691831
rs1260326	TAG	TAG(50:3;0)	2	27730940	T	C	-0.1045	0.0334	---	0.00177828
rs1260326	TAG	TAG(54:6;0)	2	27730940	T	C	-0.103	0.0317	---	0.00114815
rs1260326	PC	PC(18:0;0-22:5;0)	2	27730940	T	C	-0.1029	0.0339	---	0.00239883
rs1260326	TAG	Total_TAG	2	27730940	T	C	-0.1027	0.0326	---	0.00165959
rs1260326	TAG	TAG(54:5;0)	2	27730940	T	C	-0.1022	0.0326	---	0.00169824
rs1260326	DAG	DAG(16:0;0-18:1;0)	2	27730940	T	C	-0.1001	0.0335	---	0.00281838
rs1260326	PC	PC(16:0;0-22:6;0)	2	27730940	T	C	-0.0985	0.0321	---	0.00218776
rs1260326	TAG	TAG(48:3;0)	2	27730940	T	C	-0.0974	0.0353	---	0.0057544
rs1260326	TAG	TAG(54:4;0)	2	27730940	T	C	-0.0933	0.0328	---	0.00457088
rs1260326	trad_lipids	TG	2	27730940	T	C	-0.0906	0.032	---	0.00457088
rs1260326	TAG	TAG(52:2;0)	2	27730940	T	C	-0.0875	0.0331	---	0.00812831
rs1260326	PC	PC(14:0;0-18:1;0)	2	27730940	T	C	-0.0864	0.0336	---	0.01
rs1260326	PC	PC(16:0;0-22:5;0)	2	27730940	T	C	-0.0855	0.033	---	0.00954993
rs1260326	LPC	LPC(14:0;0)	2	27730940	T	C	-0.0841	0.0352	---	0.0169824
rs1260326	TAG	TAG(50:2;0)	2	27730940	T	C	-0.0835	0.0334	---	0.0125893
rs1260326	TAG	TAG(51:3;0)	2	27730940	T	C	-0.0791	0.0343	---	0.0213796
rs1260326	TAG	TAG(54:3;0)	2	27730940	T	C	-0.0775	0.0328	---	0.018197
rs1260326	cer	Total_cer	2	27730940	T	C	-0.0732	0.0325	---	0.0239883
rs1260326	CE	CE(20:5;0)	2	27730940	T	C	-0.0718	0.0315	---	0.0223872
rs1260326	cer	cer(42:1;2)	2	27730940	T	C	-0.0717	0.0328	---	0.0288403
rs1260326	TAG	TAG(48:2;0)	2	27730940	T	C	-0.0695	0.0343	---	0.042658
rs1260326	PC	PC(16:0;0-20:5;0)	2	27730940	T	C	-0.0671	0.0323	---	0.0380189
rs1260326	TAG	TAG(48:1;0)	2	27730940	T	C	-0.0666	0.0338	---	0.0489779
rs1260326	cer	cer(42:2;2)	2	27730940	T	C	-0.0635	0.032	---	0.0467735
rs1313566	TAG	TAG(52:4;0)	2	27748904	G	A	-0.1048	0.0325	---	0.00125893
rs1313566	DAG	DAG(18:1;0-18:2;0)	2	27748904	G	A	-0.1013	0.0322	---	0.00169824
rs1313566	DAG	DAG(18:1;0-18:1;0)	2	27748904	G	A	-0.1	0.0325	---	0.0020893
rs1313566	TAG	TAG(52:3;0)	2	27748904	G	A	-0.0996	0.0325	---	0.00218776
rs1313566	DAG	Total_DAG	2	27748904	G	A	-0.0985	0.0323	---	0.00229087
rs1313566	PC	PC(18:0;0-22:5;0)	2	27748904	G	A	-0.0962	0.0333	---	0.00389045
rs1313566	TAG	TAG(52:5;0)	2	27748904	G	A	-0.0957	0.0324	---	0.0030903
rs1313566	TAG	TAG(53:3;0)	2	27748904	G	A	-0.0945	0.0334	---	0.00467735
rs1313566	TAG	TAG(50:3;0)	2	27748904	G	A	-0.0886	0.0329	---	0.00691831
rs1313566	TAG	TAG(50:4;0)	2	27748904	G	A	-0.0874	0.0336	---	0.00933254
rs1313566	TAG	TAG(54:5;0)	2	27748904	G	A	-0.0871	0.032	---	0.00660693
rs1313566	trad_lipids	TG	2	27748904	G	A	-0.0839	0.0315	---	0.00758578
rs1313566	TAG	TAG(54:4;0)	2	27748904	G	A	-0.0835	0.0322	---	0.00954993
rs1313566	TAG	Total_TAG	2	27748904	G	A	-0.0832	0.0321	---	0.00954993
rs1313566	TAG	TAG(54:6;0)	2	27748904	G	A	-0.0799	0.0312	---	0.0104713
rs1313566	DAG	DAG(16:0;0-18:1;0)	2	27748904	G	A	-0.0778	0.0329	---	0.018197
rs1313566	TAG	TAG(56:7;0)	2	27748904	G	A	-0.076	0.0313	---	0.0151356
rs1313566	cer	cer(40:1;2)	2	27748904	G	A	-0.0739	0.0324	---	0.0223872
rs1313566	TAG	TAG(52:2;0)	2	27748904	G	A	-0.0731	0.0325	---	0.0245471
rs1313566	CE	CE(22:6;0)	2	27748904	G	A	-0.073	0.0314	---	0.0204174
rs1313566	TAG	TAG(48:3;0)	2	27748904	G	A	-0.0707	0.0347	---	0.0416869
rs1313566	cer	Total_cer	2	27748904	G	A	-0.0706	0.0319	---	0.0269153
rs1313566	TAG	TAG(50:2;0)	2	27748904	G	A	-0.0706	0.0329	---	0.0316228
rs1313566	TAG	TAG(54:3;0)	2	27748904	G	A	-0.0704	0.0322	---	0.0288403
rs1313566	TAG	TAG(51:3;0)	2	27748904	G	A	-0.0695	0.0337	---	0.0389045
rs1313566	cer	cer(42:1;2)	2	27748904	G	A	-0.0693	0.0323	---	0.0323594
rs1313566	cer	cer(42:2;2)	2	27748904	G	A	-0.0628	0.0315	---	0.0457088
rs1313566	TAG	TAG(56:5;0)	2	27748904	G	A	-0.0786	0.0326	--+	0.0158489
rs1313566	TAG	TAG(56:6;0)	2	27748904	G	A	-0.0642	0.0309	--+	0.0371535
rs1313566	PC	PC(16:0;0-22:5;0)	2	27748904	G	A	-0.068	0.0325	-+-	0.0363078
rs1313566	CE	CE(17:0;0)	2	27748904	G	A	0.0676	0.0334	-++	0.042658
rs1313566	PCO	PCO(18:0;0/20:4;0)	2	27748904	G	A	0.0678	0.033	-++	0.0398107
rs1313566	PCO	PCO(16:0;0/18:1;0)	2	27748904	G	A	0.0655	0.0316	++-	0.0380189
rs1313566	PI	PI(18:0;0-18:1;0)	2	27748904	G	A	0.0677	0.0325	++-	0.0371535
rs1313566	PCO	PCO(18:1;0/16:0;0)	2	27748904	G	A	0.0736	0.0319	++-	0.020893
rs1313566	PI	PI(18:1;0-18:1;0)	2	27748904	G	A	0.1018	0.0323	++-	0.00165959
rs1313566	PCO	Total_PCO	2	27748904	G	A	0.066	0.0328	+++	0.0436516
rs1313566	SM	SM(34:1;2)	2	27748904	G	A	0.0698	0.0315	+++	0.0269153
rs11556157	TAG	TAG(54:6;0)	2	44028013	A	T	0.0783	0.0363	+++	0.030903
rs11556157	TAG	TAG(52:5;0)	2	44028013	A	T	0.0811	0.0378	+++	0.0316228
rs11556157	LPE	LPE(18:2;0)	2	44028013	A	T	0.0825	0.0382	+++	0.030903
rs11556157	PC	PC(16:0;0-18:3;0)	2	44028013	A	T	0.0862	0.0383	+++	0.0245471
rs11556157	CE	CE(20:2;0)	2	44028013	A	T	0.1167	0.0398	++-	0.00338844
rs11556157	TAG	TAG(50:4;0)	2	44028013	A	T	0.0811	0.0389	+-+	0.0371535
rs11556157	TAG	TAG(48:3;0)	2	44028013	A	T	0.083	0.04	+--	0.0380189
rs11887534	CE	CE(20:2;0)	2	44066247	G	C	-0.3894	0.0626	---	4.89779e-10
rs11887534	PEO	PEO(18:1;0/18:2;0)	2	44066247	G	C	-0.2384	0.0607	---	8.70964e-05
rs11887534	PEO	PEO(18:2;0/18:2;0)	2	44066247	G	C	-0.2037	0.0621	---	0.00104713
rs11887534	PEO	PEO(16:1;0/18:2;0)	2	44066247	G	C	-0.1929	0.0622	---	0.00194984
rs11887534	PCO	PCO(18:1;0/16:0;0)	2	44066247	G	C	-0.1897	0.058	---	0.00107152
rs11887534	PC	PC(18:1;0-18:2;0)	2	44066247	G	C	-0.1879	0.0575	---	0.00109648
rs11887534	PCO	PCO(18:2;0/18:2;0)	2	44066247	G	C	-0.1863	0.0594	---	0.00169824
rs11887534	PCO	PCO(16:0;0/18:2;0)	2	44066247	G	C	-0.1774	0.0584	---	0.00239883
rs11887534	PI	PI(18:1;0-18:1;0)	2	44066247	G	C	-0.1742	0.0585	---	0.00288403
rs11887534	LPC	LPC(18:0;0)	2	44066247	G	C	-0.1737	0.0602	---	0.00389045
rs11887534	PC	PC(18:2;0-18:2;0)	2	44066247	G	C	-0.1717	0.0574	---	0.00275423
rs11887534	PCO	PCO(18:1;0/18:2;0)	2	44066247	G	C	-0.1675	0.0577	---	0.00363078
rs11887534	PC	PC(18:0;0-18:2;0)	2	44066247	G	C	-0.1542	0.0585	---	0.00831764
rs11887534	PI	PI(18:0;0-18:2;0)	2	44066247	G	C	-0.1516	0.0576	---	0.00851138
rs11887534	PC	PC(17:0;0-18:2;0)	2	44066247	G	C	-0.1496	0.0605	---	0.0134896
rs11887534	SM	SM(34:1;2)	2	44066247	G	C	-0.1473	0.0568	---	0.00954993
rs11887534	PI	PI(16:0;0-18:2;0)	2	44066247	G	C	-0.1396	0.0588	---	0.017378
rs11887534	CE	CE(18:2;0)	2	44066247	G	C	-0.1394	0.0571	---	0.0147911
rs11887534	PCO	PCO(18:2;0/16:0;0)	2	44066247	G	C	-0.1392	0.0587	---	0.0177828
rs11887534	LPE	LPE(18:2;0)	2	44066247	G	C	-0.1392	0.0591	---	0.0186209
rs11887534	LPC	LPC(18:2;0)	2	44066247	G	C	-0.137	0.0582	---	0.0186209
rs11887534	PCO	Total_PCO	2	44066247	G	C	-0.1344	0.0592	---	0.0234423
rs11887534	PCO	PCO(16:0;0/18:1;0)	2	44066247	G	C	-0.1333	0.0577	---	0.020893
rs11887534	LPC	Total_LPC	2	44066247	G	C	-0.1322	0.0602	---	0.0281838
rs11887534	SM	SM(42:2;2)	2	44066247	G	C	-0.1271	0.0588	---	0.030903
rs11887534	PC	PC(16:0;0-18:2;0)	2	44066247	G	C	-0.1266	0.0579	---	0.0288403
rs11887534	PC	PC(16:0;0-18:3;0)	2	44066247	G	C	-0.1217	0.0589	---	0.0389045
rs11887534	SM	Total_SM	2	44066247	G	C	-0.1143	0.0569	---	0.0446684
rs4299376	CE	CE(20:2;0)	2	44072576	G	T	-0.2394	0.0391	---	8.91251e-10
rs4299376	TAG	TAG(52:3;0)	2	44072576	G	T	-0.0755	0.0372	---	0.042658
rs4299376	trad_lipids	Totalchol	2	44072576	G	T	-0.0752	0.0354	---	0.0338844
rs4299376	cer	cer(42:2;2)	2	44072576	G	T	-0.0751	0.036	---	0.0371535
rs4299376	PI	PI(18:0;0-18:2;0)	2	44072576	G	T	-0.0746	0.0366	---	0.0416869
rs4299376	TAG	TAG(52:5;0)	2	44072576	G	T	-0.074	0.0371	---	0.0457088
rs4299376	TAG	TAG(52:4;0)	2	44072576	G	T	-0.0739	0.0371	---	0.0467735
rs4299376	CE	CE(15:0;0)	2	44072576	G	T	0.0793	0.0381	+++	0.0371535
rs4245791	CE	CE(20:2;0)	2	44074431	C	T	-0.2361	0.0391	---	1.58489e-09
rs4245791	cer	cer(42:2;2)	2	44074431	C	T	-0.0746	0.036	---	0.0389045
rs4245791	PI	PI(18:0;0-18:2;0)	2	44074431	C	T	-0.0727	0.0367	---	0.047863
rs4245791	trad_lipids	Totalchol	2	44074431	C	T	-0.0707	0.0354	---	0.0457088
rs4245791	CE	CE(15:0;0)	2	44074431	C	T	0.0762	0.0382	+++	0.0457088
rs76866386	CE	CE(20:2;0)	2	44075483	T	C	-0.3923	0.0627	---	3.89045e-10
rs76866386	PEO	PEO(18:1;0/18:2;0)	2	44075483	T	C	-0.2395	0.0608	---	8.31764e-05
rs76866386	PEO	PEO(18:2;0/18:2;0)	2	44075483	T	C	-0.2006	0.0622	---	0.00125893
rs76866386	PEO	PEO(16:1;0/18:2;0)	2	44075483	T	C	-0.1901	0.0623	---	0.00229087
rs76866386	PCO	PCO(18:1;0/16:0;0)	2	44075483	T	C	-0.1889	0.0581	---	0.00114815
rs76866386	PC	PC(18:1;0-18:2;0)	2	44075483	T	C	-0.1875	0.0576	---	0.00112202
rs76866386	PCO	PCO(18:2;0/18:2;0)	2	44075483	T	C	-0.1859	0.0595	---	0.00177828
rs76866386	LPC	LPC(18:0;0)	2	44075483	T	C	-0.1784	0.0603	---	0.0030903
rs76866386	PCO	PCO(16:0;0/18:2;0)	2	44075483	T	C	-0.1777	0.0585	---	0.00239883
rs76866386	PI	PI(18:1;0-18:1;0)	2	44075483	T	C	-0.1762	0.0586	---	0.00263027
rs76866386	PC	PC(18:2;0-18:2;0)	2	44075483	T	C	-0.1744	0.0575	---	0.00245471
rs76866386	PCO	PCO(18:1;0/18:2;0)	2	44075483	T	C	-0.1669	0.0577	---	0.00389045
rs76866386	PC	PC(18:0;0-18:2;0)	2	44075483	T	C	-0.1543	0.0586	---	0.00831764
rs76866386	SM	SM(34:1;2)	2	44075483	T	C	-0.149	0.0569	---	0.00891251
rs76866386	PC	PC(17:0;0-18:2;0)	2	44075483	T	C	-0.1488	0.0606	---	0.0141254
rs76866386	PI	PI(18:0;0-18:2;0)	2	44075483	T	C	-0.1475	0.0577	---	0.0107152
rs76866386	LPE	LPE(18:2;0)	2	44075483	T	C	-0.1415	0.0592	---	0.0169824
rs76866386	LPC	LPC(18:2;0)	2	44075483	T	C	-0.1411	0.0583	---	0.0154882
rs76866386	CE	CE(18:2;0)	2	44075483	T	C	-0.1393	0.0572	---	0.0147911
rs76866386	PCO	PCO(18:2;0/16:0;0)	2	44075483	T	C	-0.1386	0.0588	---	0.0186209
rs76866386	PI	PI(16:0;0-18:2;0)	2	44075483	T	C	-0.1376	0.0589	---	0.0194984
rs76866386	LPC	Total_LPC	2	44075483	T	C	-0.1357	0.0603	---	0.0245471
rs76866386	PCO	Total_PCO	2	44075483	T	C	-0.1351	0.0593	---	0.0229087
rs76866386	PCO	PCO(16:0;0/18:1;0)	2	44075483	T	C	-0.1329	0.0578	---	0.0213796
rs76866386	SM	SM(42:2;2)	2	44075483	T	C	-0.1257	0.0589	---	0.0331131
rs76866386	PC	PC(16:0;0-18:2;0)	2	44075483	T	C	-0.1249	0.058	---	0.030903
rs76866386	SM	Total_SM	2	44075483	T	C	-0.1138	0.057	---	0.0457088
rs72875462	CE	CE(20:2;0)	2	44079310	C	A	-0.3907	0.0634	---	6.91831e-10
rs72875462	PEO	PEO(18:1;0/18:2;0)	2	44079310	C	A	-0.248	0.0615	---	5.62341e-05
rs72875462	PEO	PEO(18:2;0/18:2;0)	2	44079310	C	A	-0.212	0.063	---	0.000758578
rs72875462	PEO	PEO(16:1;0/18:2;0)	2	44079310	C	A	-0.1996	0.0631	---	0.00154882
rs72875462	PCO	PCO(18:1;0/16:0;0)	2	44079310	C	A	-0.1938	0.0587	---	0.000977237
rs72875462	PC	PC(18:1;0-18:2;0)	2	44079310	C	A	-0.1893	0.0582	---	0.00114815
rs72875462	PCO	PCO(18:2;0/18:2;0)	2	44079310	C	A	-0.1863	0.0602	---	0.00199526
rs72875462	LPC	LPC(18:0;0)	2	44079310	C	A	-0.1844	0.061	---	0.00251189
rs72875462	PCO	PCO(16:0;0/18:2;0)	2	44079310	C	A	-0.1839	0.0592	---	0.00186209
rs72875462	PC	PC(18:2;0-18:2;0)	2	44079310	C	A	-0.1765	0.0582	---	0.00239883
rs72875462	PCO	PCO(18:1;0/18:2;0)	2	44079310	C	A	-0.1755	0.0584	---	0.00263027
rs72875462	PI	PI(18:1;0-18:1;0)	2	44079310	C	A	-0.1745	0.0593	---	0.00323594
rs72875462	PC	PC(17:0;0-18:2;0)	2	44079310	C	A	-0.1605	0.0612	---	0.00870964
rs72875462	PC	PC(18:0;0-18:2;0)	2	44079310	C	A	-0.1521	0.0592	---	0.0102329
rs72875462	SM	SM(34:1;2)	2	44079310	C	A	-0.151	0.0575	---	0.00870964
rs72875462	LPC	LPC(18:2;0)	2	44079310	C	A	-0.144	0.059	---	0.0144544
rs72875462	PCO	PCO(18:2;0/16:0;0)	2	44079310	C	A	-0.143	0.0595	---	0.0162181
rs72875462	PCO	Total_PCO	2	44079310	C	A	-0.1425	0.06	---	0.017378
rs72875462	LPE	LPE(18:2;0)	2	44079310	C	A	-0.1413	0.0599	---	0.018197
rs72875462	PI	PI(18:0;0-18:2;0)	2	44079310	C	A	-0.1388	0.0584	---	0.017378
rs72875462	LPC	Total_LPC	2	44079310	C	A	-0.1387	0.0609	---	0.0229087
rs72875462	PCO	PCO(16:0;0/18:1;0)	2	44079310	C	A	-0.137	0.0585	---	0.0190546
rs72875462	CE	CE(18:2;0)	2	44079310	C	A	-0.1351	0.0579	---	0.0194984
rs72875462	PI	PI(16:0;0-18:2;0)	2	44079310	C	A	-0.1257	0.0595	---	0.0346737
rs72875462	PC	PC(16:0;0-18:2;0)	2	44079310	C	A	-0.1212	0.0586	---	0.0389045
rs17189743	PI	PI(18:1;0-18:1;0)	2	54482553	G	A	-0.1317	0.0601	---	0.0281838
rs17189743	cer	cer(40:2;2)	2	54482553	G	A	-0.1258	0.0623	---	0.0436516
rs17189743	PI	PI(16:0;0-18:1;0)	2	54482553	G	A	-0.1511	0.0615	--+	0.0141254
rs17189743	PI	PI(18:0;0-18:1;0)	2	54482553	G	A	-0.1224	0.0607	--+	0.0436516
rs11125936	CE	CE(15:0;0)	2	62871225	T	C	-0.0953	0.0478	---	0.0457088
rs2710642	ST	ST	2	63149557	G	A	0.0662	0.0318	++-	0.0371535
rs2710642	CE	CE(15:0;0)	2	63149557	G	A	0.0769	0.033	+++	0.0199526
rs2710642	CE	CE(17:0;0)	2	63149557	G	A	0.083	0.0328	+++	0.0114815
rs2540948	PCO	PCO(16:1;0/18:1;0)	2	65284623	T	C	-0.0928	0.0336	--+	0.0057544
rs2540948	PC	PC(16:1;0-18:1;0)	2	65284623	T	C	-0.0783	0.0336	--+	0.0199526
rs2540948	SM	SM(34:0;2)	2	65284623	T	C	-0.0724	0.0334	--+	0.0301995
rs2540948	PI	PI(18:0;0-18:1;0)	2	65284623	T	C	-0.0958	0.0337	---	0.00436516
rs2540948	PC	PC(18:1;0-18:1;0)	2	65284623	T	C	-0.0914	0.0336	---	0.00645654
rs2540948	PC	PC(16:0;0-18:1;0)	2	65284623	T	C	-0.0884	0.034	---	0.00933254
rs2540948	PC	PC(16:0;0-22:5;0)	2	65284623	T	C	-0.0713	0.0335	---	0.0331131
rs2540948	PCO	PCO(16:0;0/18:2;0)	2	65284623	T	C	-0.0661	0.0334	---	0.047863
rs2540948	CE	CE(18:1;0)	2	65284623	T	C	-0.0657	0.0334	---	0.0489779
rs2540948	PC	PC(16:1;0-18:2;0)	2	65284623	T	C	-0.0652	0.0326	---	0.0457088
rs17526895	trad_lipids	HDL_chol	2	118815958	A	G	-0.1291	0.0582	-+-	0.0263027
rs17526895	trad_lipids	Totalchol	2	118815958	A	G	-0.1172	0.0587	-+-	0.0457088
rs17526895	SM	SM(42:2;2)	2	118815958	A	G	-0.2032	0.0612	---	0.000891251
rs17526895	PCO	PCO(17:0;0/17:1;0)	2	118815958	A	G	-0.1727	0.0618	---	0.00512861
rs17526895	CE	CE(15:0;0)	2	118815958	A	G	-0.1577	0.0628	---	0.0120226
rs17526895	SM	Total_SM	2	118815958	A	G	-0.1566	0.0594	---	0.00831764
rs17526895	SM	SM(34:1;2)	2	118815958	A	G	-0.1476	0.0593	---	0.0128825
rs17526895	PC	PC(14:0;0-16:0;0)	2	118815958	A	G	-0.1453	0.061	---	0.017378
rs17526895	PC	PC(16:0;0-16:0;0)	2	118815958	A	G	-0.1451	0.0599	---	0.0154882
rs17526895	SM	SM(34:0;2)	2	118815958	A	G	-0.1427	0.0608	---	0.0190546
rs17526895	SM	SM(40:1;2)	2	118815958	A	G	-0.1415	0.0621	---	0.0229087
rs17526895	PCO	Total_PCO	2	118815958	A	G	-0.1412	0.0618	---	0.0223872
rs17526895	SM	SM(36:1;2)	2	118815958	A	G	-0.1401	0.0608	---	0.0213796
rs17526895	PC	PC(16:0;0-18:3;0)	2	118815958	A	G	-0.1329	0.0615	---	0.030903
rs17526895	SM	SM(38:2;2)	2	118815958	A	G	-0.1324	0.0582	---	0.0229087
rs17526895	SM	SM(40:2;2)	2	118815958	A	G	-0.1294	0.0587	---	0.0275423
rs17526895	trad_lipids	LDL_chol	2	118815958	A	G	-0.1286	0.0575	---	0.0251189
rs17526895	PCO	PCO(18:2;0/16:0;0)	2	118815958	A	G	-0.1262	0.0611	---	0.0389045
rs17526895	CE	CE(18:3;0)	2	118815958	A	G	-0.1256	0.0616	---	0.0416869
rs17526895	CE	CE(14:0;0)	2	118815958	A	G	-0.1248	0.0611	---	0.040738
rs17526895	CE	CE(16:1;0)	2	118815958	A	G	-0.122	0.0607	---	0.0446684
rs17526895	CE	CE(16:0;0)	2	118815958	A	G	-0.1187	0.0593	---	0.0457088
rs10490626	SM	SM(42:2;2)	2	118835841	G	A	-0.2032	0.0612	---	0.000891251
rs10490626	PCO	PCO(17:0;0/17:1;0)	2	118835841	G	A	-0.1727	0.0618	---	0.00512861
rs10490626	CE	CE(15:0;0)	2	118835841	G	A	-0.1577	0.0628	---	0.0120226
rs10490626	SM	Total_SM	2	118835841	G	A	-0.1566	0.0594	---	0.00831764
rs10490626	SM	SM(34:1;2)	2	118835841	G	A	-0.1476	0.0593	---	0.0128825
rs10490626	PC	PC(14:0;0-16:0;0)	2	118835841	G	A	-0.1453	0.061	---	0.017378
rs10490626	PC	PC(16:0;0-16:0;0)	2	118835841	G	A	-0.1451	0.0599	---	0.0154882
rs10490626	SM	SM(34:0;2)	2	118835841	G	A	-0.1427	0.0608	---	0.0190546
rs10490626	SM	SM(40:1;2)	2	118835841	G	A	-0.1415	0.0621	---	0.0229087
rs10490626	PCO	Total_PCO	2	118835841	G	A	-0.1412	0.0618	---	0.0223872
rs10490626	SM	SM(36:1;2)	2	118835841	G	A	-0.1401	0.0608	---	0.0213796
rs10490626	PC	PC(16:0;0-18:3;0)	2	118835841	G	A	-0.1329	0.0615	---	0.030903
rs10490626	SM	SM(38:2;2)	2	118835841	G	A	-0.1324	0.0582	---	0.0229087
rs10490626	SM	SM(40:2;2)	2	118835841	G	A	-0.1294	0.0587	---	0.0275423
rs10490626	trad_lipids	LDL_chol	2	118835841	G	A	-0.1286	0.0575	---	0.0251189
rs10490626	PCO	PCO(18:2;0/16:0;0)	2	118835841	G	A	-0.1262	0.0611	---	0.0389045
rs10490626	CE	CE(18:3;0)	2	118835841	G	A	-0.1256	0.0616	---	0.0416869
rs10490626	CE	CE(14:0;0)	2	118835841	G	A	-0.1248	0.0611	---	0.040738
rs10490626	CE	CE(16:1;0)	2	118835841	G	A	-0.122	0.0607	---	0.0446684
rs10490626	CE	CE(16:0;0)	2	118835841	G	A	-0.1187	0.0593	---	0.0457088
rs10490626	trad_lipids	HDL_chol	2	118835841	G	A	-0.1291	0.0582	-+-	0.0263027
rs10490626	trad_lipids	Totalchol	2	118835841	G	A	-0.1172	0.0587	-+-	0.0457088
rs2030746	TAG	Total_TAG	2	121309488	C	T	0.0641	0.0326	++-	0.0489779
rs2030746	LPE	LPE(18:2;0)	2	121309488	C	T	0.0781	0.0334	++-	0.0194984
rs2030746	LPE	LPE(16:0;0)	2	121309488	C	T	0.0843	0.0345	++-	0.0144544
rs2030746	LPE	Total_LPE	2	121309488	C	T	0.0846	0.0344	++-	0.0141254
rs2030746	PC	PC(16:0;0-20:1;0)	2	121309488	C	T	0.0693	0.0348	+++	0.0467735
rs2030746	PI	PI(18:0;0-18:1;0)	2	121309488	C	T	0.0785	0.0334	+++	0.0186209
rs7570971	cer	cer(40:2;2)	2	135837906	C	A	-0.0672	0.0328	---	0.040738
rs7570971	PC	PC(16:0;0-22:5;0)	2	135837906	C	A	0.0638	0.0316	++-	0.0436516
rs7570971	SM	SM(34:1;2)	2	135837906	C	A	0.0644	0.0308	++-	0.0363078
rs7570971	LPE	LPE(22:6;0)	2	135837906	C	A	0.0661	0.0322	++-	0.0398107
rs7570971	SM	SM(40:1;2)	2	135837906	C	A	0.0674	0.0322	++-	0.0363078
rs7570971	SM	Total_SM	2	135837906	C	A	0.0686	0.0308	++-	0.0263027
rs7570971	LPC	LPC(16:0;0)	2	135837906	C	A	0.0717	0.0326	++-	0.0281838
rs7570971	PC	PC(16:0;0-16:0;0)	2	135837906	C	A	0.0753	0.0312	++-	0.0158489
rs7570971	SM	SM(34:2;2)	2	135837906	C	A	0.0618	0.0296	+++	0.0371535
rs7570971	SM	SM(40:2;2)	2	135837906	C	A	0.0641	0.0306	+++	0.0363078
rs7570971	LPE	LPE(16:0;0)	2	135837906	C	A	0.0735	0.0333	+++	0.0275423
rs7570971	PC	PC(16:0;0-20:1;0)	2	135837906	C	A	0.08	0.0336	+++	0.017378
rs7570971	PI	PI(18:0;0-18:2;0)	2	135837906	C	A	0.0867	0.0314	+++	0.0057544
rs7570971	SM	SM(42:2;2)	2	135837906	C	A	0.0947	0.0318	+++	0.00288403
rs28453840	SM	SM(42:2;2)	2	136522941	G	A	-0.0846	0.035	---	0.0154882
rs28453840	PC	PC(16:0;0-20:1;0)	2	136522941	G	A	-0.0771	0.0368	---	0.0363078
rs28453840	trad_lipids	Totalchol	2	136522941	G	A	-0.0755	0.0334	---	0.0239883
rs2322659	PE	Total_PE	2	136555659	T	C	-0.0751	0.0357	--+	0.0354813
rs2322659	PI	PI(18:0;0-18:2;0)	2	136555659	T	C	-0.0825	0.0345	---	0.0165959
rs2322659	LPE	LPE(16:0;0)	2	136555659	T	C	-0.0811	0.0364	---	0.025704
rs3754689	TAG	TAG(52:3;0)	2	136590746	C	T	0.0872	0.044	++-	0.047863
rs3754689	TAG	TAG(54:6;0)	2	136590746	C	T	0.091	0.0421	++-	0.030903
rs3754689	TAG	TAG(52:5;0)	2	136590746	C	T	0.0969	0.044	++-	0.0275423
rs3754689	TAG	TAG(54:5;0)	2	136590746	C	T	0.0995	0.0434	++-	0.0218776
rs3754689	TAG	TAG(56:4;0)	2	136590746	C	T	0.0995	0.046	++-	0.0301995
rs3754689	CE	CE(20:2;0)	2	136590746	C	T	0.1035	0.0471	++-	0.0281838
rs3754689	TAG	TAG(51:3;0)	2	136590746	C	T	0.1038	0.0455	++-	0.0223872
rs3754689	TAG	TAG(52:4;0)	2	136590746	C	T	0.104	0.044	++-	0.018197
rs3754689	PCO	PCO(16:0;0/18:2;0)	2	136590746	C	T	0.0878	0.044	+++	0.0457088
rs3754689	trad_lipids	Totalchol	2	136590746	C	T	0.0892	0.0428	+++	0.0371535
rs3754689	trad_lipids	TG	2	136590746	C	T	0.0965	0.0427	+++	0.0234423
rs3754689	DAG	DAG(18:1;0-18:2;0)	2	136590746	C	T	0.0979	0.0438	+++	0.0251189
rs10195252	cer	cer(42:2;2)	2	165513091	T	C	0.0692	0.0315	+++	0.0281838
rs13389219	PCO	PCO(18:1;0/20:4;0)	2	165528876	C	T	0.0684	0.0336	+-+	0.042658
rs13389219	PCO	PCO(18:0;0/20:4;0)	2	165528876	C	T	0.0762	0.0336	+++	0.0229087
rs13389219	cer	cer(42:2;2)	2	165528876	C	T	0.0774	0.0317	+++	0.0147911
rs12328675	PC	PC(18:0;0-18:3;0)	2	165540800	T	C	-0.1213	0.0526	--+	0.0213796
rs12328675	PI	PI(16:0;0-18:1;0)	2	165540800	T	C	-0.1151	0.0522	--+	0.0275423
rs12328675	LPE	LPE(16:0;0)	2	165540800	T	C	-0.1212	0.0528	---	0.0218776
rs12328675	LPC	LPC(18:0;0)	2	165540800	T	C	-0.1081	0.0519	---	0.0371535
rs12328675	PC	PC(18:0;0-22:5;0)	2	165540800	T	C	-0.1066	0.0518	---	0.0398107
rs12328675	PCO	PCO(18:0;0/14:0;0)	2	165540800	T	C	-0.1053	0.052	---	0.042658
rs12328675	PC	PC(16:0;0-22:5;0)	2	165540800	T	C	-0.1007	0.0504	---	0.0457088
rs12328675	CE	CE(20:5;0)	2	165540800	T	C	-0.0962	0.0483	---	0.0467735
rs7607980	PI	PI(16:0;0-18:1;0)	2	165551201	T	C	-0.1206	0.0522	--+	0.020893
rs7607980	PC	PC(18:0;0-18:3;0)	2	165551201	T	C	-0.1152	0.0526	--+	0.0288403
rs7607980	PEO	PEO(16:1;0/18:2;0)	2	165551201	T	C	-0.108	0.054	--+	0.0457088
rs7607980	LPE	LPE(16:0;0)	2	165551201	T	C	-0.1183	0.0528	---	0.0251189
rs7607980	LPC	LPC(18:0;0)	2	165551201	T	C	-0.1129	0.0519	---	0.0295121
rs7607980	PCO	PCO(18:0;0/14:0;0)	2	165551201	T	C	-0.1126	0.052	---	0.0301995
rs7607980	LPC	LPC(16:0;0)	2	165551201	T	C	-0.1051	0.0519	---	0.042658
rs7607980	LPC	Total_LPC	2	165551201	T	C	-0.1034	0.0516	---	0.0446684
rs2287623	LPC	LPC(18:2;0)	2	169830155	G	A	-0.1113	0.0315	---	0.000398107
rs2287623	LPE	LPE(18:2;0)	2	169830155	G	A	-0.1065	0.0321	---	0.000891251
rs2287623	LPE	Total_LPE	2	169830155	G	A	-0.0956	0.0331	---	0.00389045
rs2287623	LPC	Total_LPC	2	169830155	G	A	-0.0851	0.0326	---	0.00891251
rs2287623	LPC	LPC(18:1;0)	2	169830155	G	A	-0.0774	0.0326	---	0.0177828
rs2287623	LPE	LPE(18:1;0)	2	169830155	G	A	-0.0771	0.0327	---	0.018197
rs2287623	LPE	LPE(20:4;0)	2	169830155	G	A	-0.0742	0.0329	---	0.0239883
rs2287623	PCO	PCO(18:2;0/18:2;0)	2	169830155	G	A	-0.0671	0.0321	---	0.0363078
rs2287623	LPC	LPC(20:3;0)	2	169830155	G	A	-0.0654	0.0329	--+	0.0467735
rs2287623	PC	PC(16:0;0-20:4;0)	2	169830155	G	A	0.0667	0.0326	+++	0.040738
rs3769823	PC	PC(16:0;0-20:5;0)	2	202122995	A	G	0.0651	0.0316	+++	0.0389045
rs3769823	CE	CE(20:5;0)	2	202122995	A	G	0.0661	0.0307	+++	0.0316228
rs3769823	PC	PC(18:1;0-18:2;0)	2	202122995	A	G	-0.093	0.0319	---	0.00363078
rs3769823	PC	PC(18:2;0-18:2;0)	2	202122995	A	G	-0.0924	0.0319	---	0.00371535
rs3769823	PEO	PEO(18:1;0/18:2;0)	2	202122995	A	G	-0.0888	0.0334	---	0.00794328
rs3769823	PCO	PCO(18:2;0/18:2;0)	2	202122995	A	G	-0.0879	0.0323	---	0.00660693
rs3769823	PCO	PCO(18:1;0/18:2;0)	2	202122995	A	G	-0.0864	0.0318	---	0.00645654
rs3769823	PCO	PCO(18:2;0/16:0;0)	2	202122995	A	G	-0.0838	0.0324	---	0.00977237
rs3769823	PE	PE(18:0;0-18:2;0)	2	202122995	A	G	-0.0833	0.0336	---	0.0131826
rs3769823	LPE	LPE(18:2;0)	2	202122995	A	G	-0.0822	0.0327	---	0.0120226
rs3769823	PCO	PCO(16:1;0/18:1;0)	2	202122995	A	G	-0.0809	0.0325	---	0.0128825
rs3769823	PI	PI(18:1;0-18:1;0)	2	202122995	A	G	-0.0806	0.0324	---	0.0125893
rs3769823	PCO	PCO(16:0;0/18:2;0)	2	202122995	A	G	-0.0772	0.0323	---	0.0169824
rs3769823	PC	PC(18:0;0-18:2;0)	2	202122995	A	G	-0.0752	0.0323	---	0.0199526
rs3769823	PC	PC(16:0;0-18:2;0)	2	202122995	A	G	-0.0745	0.0322	---	0.020893
rs3769823	PEO	PEO(18:2;0/18:2;0)	2	202122995	A	G	-0.0733	0.0342	---	0.0323594
rs3769823	PCO	PCO(18:1;0/20:3;0)	2	202122995	A	G	-0.071	0.0326	---	0.0295121
rs3769823	PC	PC(18:1;0-18:1;0)	2	202122995	A	G	-0.0709	0.0325	---	0.0295121
rs6435161	PC	PC(16:1;0-18:1;0)	2	203519783	T	G	-0.0696	0.0347	-++	0.0446684
rs6435161	PCO	PCO(16:0;0/18:2;0)	2	203519783	T	G	-0.1095	0.0347	-+-	0.00158489
rs6435161	PCO	PCO(18:2;0/16:0;0)	2	203519783	T	G	-0.1092	0.0348	-+-	0.00169824
rs6435161	PCO	PCO(16:0;0/18:1;0)	2	203519783	T	G	-0.0913	0.0342	-+-	0.00758578
rs6435161	PC	PC(16:0;0-20:2;0)	2	203519783	T	G	-0.0896	0.0346	-+-	0.00954993
rs6435161	PC	PC(16:0;0-20:1;0)	2	203519783	T	G	-0.0867	0.0365	-+-	0.017378
rs6435161	PCO	PCO(16:1;0/18:1;0)	2	203519783	T	G	-0.0839	0.035	-+-	0.0165959
rs6435161	PCO	PCO(18:1;0/18:2;0)	2	203519783	T	G	-0.0821	0.0342	-+-	0.0162181
rs6435161	SM	Total_SM	2	203519783	T	G	-0.0735	0.0337	-+-	0.0288403
rs6435161	SM	SM(34:1;2)	2	203519783	T	G	-0.0724	0.0337	-+-	0.0316228
rs6435161	PC	PC(18:0;0-20:4;0)	2	203519783	T	G	-0.0898	0.0354	--+	0.0112202
rs6435161	PC	PC(16:0;0-20:4;0)	2	203519783	T	G	-0.0872	0.0355	--+	0.0141254
rs6435161	CE	CE(17:1;0)	2	203519783	T	G	-0.0845	0.0347	--+	0.0151356
rs6435161	CE	CE(16:1;0)	2	203519783	T	G	-0.0822	0.0345	--+	0.017378
rs6435161	CE	CE(20:4;0)	2	203519783	T	G	-0.0801	0.0355	--+	0.0239883
rs6435161	PC	PC(14:0;0-16:0;0)	2	203519783	T	G	-0.0798	0.0349	--+	0.0223872
rs6435161	PC	PC(16:0;0-22:5;0)	2	203519783	T	G	-0.0747	0.0345	--+	0.0301995
rs6435161	PC	PC(16:0;0-22:4;0)	2	203519783	T	G	-0.0724	0.0368	--+	0.0489779
rs6435161	PC	PC(14:0;0-18:1;0)	2	203519783	T	G	-0.0692	0.0352	--+	0.0489779
rs6435161	PC	PC(18:0;0-18:1;0)	2	203519783	T	G	-0.1519	0.0353	---	1.7378e-05
rs6435161	PEO	PEO(18:1;0/18:2;0)	2	203519783	T	G	-0.1481	0.0359	---	3.71535e-05
rs6435161	PC	PC(18:0;0-18:2;0)	2	203519783	T	G	-0.148	0.0345	---	1.8197e-05
rs6435161	PEO	PEO(16:1;0/18:2;0)	2	203519783	T	G	-0.1433	0.0368	---	9.77237e-05
rs6435161	PC	PC(16:0;0-18:2;0)	2	203519783	T	G	-0.1374	0.0342	---	5.88844e-05
rs6435161	PC	PC(16:0;0-18:1;0)	2	203519783	T	G	-0.1369	0.0351	---	9.77237e-05
rs6435161	PCO	PCO(18:1;0/20:3;0)	2	203519783	T	G	-0.1364	0.0349	---	9.12011e-05
rs6435161	PCO	PCO(16:0;0/20:3;0)	2	203519783	T	G	-0.1324	0.0354	---	0.00018197
rs6435161	PC	PC(18:1;0-18:1;0)	2	203519783	T	G	-0.1267	0.0348	---	0.000275423
rs6435161	PEO	Total_PEO	2	203519783	T	G	-0.1248	0.0361	---	0.000537032
rs6435161	PC	PC(18:2;0-18:2;0)	2	203519783	T	G	-0.1236	0.0339	---	0.000269153
rs6435161	PCO	Total_PCO	2	203519783	T	G	-0.1224	0.0351	---	0.000501187
rs6435161	cer	cer(42:1;2)	2	203519783	T	G	-0.1208	0.0344	---	0.000446684
rs6435161	cer	Total_cer	2	203519783	T	G	-0.1198	0.034	---	0.000436516
rs6435161	PEO	PEO(18:2;0/18:2;0)	2	203519783	T	G	-0.1184	0.0367	---	0.00125893
rs6435161	PCO	PCO(18:2;0/18:2;0)	2	203519783	T	G	-0.1174	0.0346	---	0.000691831
rs6435161	PC	PC(18:0;0-18:3;0)	2	203519783	T	G	-0.1169	0.0364	---	0.00128825
rs6435161	PC	PC(18:0;0-20:2;0)	2	203519783	T	G	-0.1165	0.0361	---	0.00125893
rs6435161	CE	CE(18:3;0)	2	203519783	T	G	-0.1127	0.0351	---	0.00134896
rs6435161	PE	PE(18:0;0-18:2;0)	2	203519783	T	G	-0.1112	0.0356	---	0.0018197
rs6435161	PC	PC(18:1;0-20:3;0)	2	203519783	T	G	-0.1098	0.0348	---	0.00162181
rs6435161	PE	Total_PE	2	203519783	T	G	-0.1095	0.0354	---	0.00199526
rs6435161	PC	PC(18:0;0-22:5;0)	2	203519783	T	G	-0.109	0.0355	---	0.0020893
rs6435161	cer	cer(42:2;2)	2	203519783	T	G	-0.1089	0.0335	---	0.00114815
rs6435161	PI	PI(16:0;0-18:1;0)	2	203519783	T	G	-0.1086	0.0357	---	0.00239883
rs6435161	PC	PC(16:0;0-18:3;0)	2	203519783	T	G	-0.1081	0.035	---	0.00199526
rs6435161	PCO	PCO(17:0;0/17:1;0)	2	203519783	T	G	-0.108	0.0352	---	0.00218776
rs6435161	PCO	PCO(16:1;0/18:2;0)	2	203519783	T	G	-0.1071	0.0341	---	0.00169824
rs6435161	cer	cer(40:1;2)	2	203519783	T	G	-0.1062	0.0346	---	0.00213796
rs6435161	PC	PC(16:0;0-18:0;0)	2	203519783	T	G	-0.106	0.035	---	0.00245471
rs6435161	CE	CE(18:1;0)	2	203519783	T	G	-0.1028	0.0347	---	0.0030903
rs6435161	ST	ST	2	203519783	T	G	-0.1024	0.0343	---	0.00281838
rs6435161	PC	PC(18:0;0-20:3;0)	2	203519783	T	G	-0.1019	0.0354	---	0.00398107
rs6435161	PI	PI(18:1;0-18:1;0)	2	203519783	T	G	-0.1017	0.0347	---	0.00338844
rs6435161	PC	PC(16:0;0-20:3;0)	2	203519783	T	G	-0.1006	0.0349	---	0.00398107
rs6435161	PC	PC(18:1;0-18:2;0)	2	203519783	T	G	-0.0979	0.034	---	0.00398107
rs6435161	CE	Total_CE	2	203519783	T	G	-0.0967	0.0339	---	0.0042658
rs6435161	PEO	PEO(16:1;0/20:4;0)	2	203519783	T	G	-0.096	0.0366	---	0.00870964
rs6435161	TAG	TAG(50:1;0)	2	203519783	T	G	-0.0942	0.0347	---	0.00660693
rs6435161	PCO	PCO(18:1;0/20:4;0)	2	203519783	T	G	-0.0942	0.0356	---	0.00812831
rs6435161	PI	Total_PI	2	203519783	T	G	-0.0934	0.0347	---	0.00724436
rs6435161	PE	PE(18:0;0-20:4;0)	2	203519783	T	G	-0.0931	0.0354	---	0.00851138
rs6435161	PC	PC(16:0;0-17:1;0)	2	203519783	T	G	-0.0923	0.0364	---	0.0112202
rs6435161	PC	PC(17:0;0-20:3;0)	2	203519783	T	G	-0.0904	0.036	---	0.0120226
rs6435161	PC	PC(16:0;0-16:1;0)	2	203519783	T	G	-0.0903	0.0346	---	0.00891251
rs6435161	CE	CE(20:3;0)	2	203519783	T	G	-0.0903	0.0355	---	0.0109648
rs6435161	cer	cer(40:2;2)	2	203519783	T	G	-0.09	0.0364	---	0.0134896
rs6435161	CE	CE(16:0;0)	2	203519783	T	G	-0.088	0.0337	---	0.00891251
rs6435161	TAG	TAG(53:2;0)	2	203519783	T	G	-0.087	0.036	---	0.0158489
rs6435161	CE	CE(18:2;0)	2	203519783	T	G	-0.085	0.0339	---	0.0123027
rs6435161	PC	PC(16:0;0-16:0;0)	2	203519783	T	G	-0.085	0.0342	---	0.0128825
rs6435161	TAG	TAG(48:1;0)	2	203519783	T	G	-0.0834	0.0353	---	0.018197
rs6435161	TAG	TAG(48:0;0)	2	203519783	T	G	-0.0829	0.0359	---	0.020893
rs6435161	trad_lipids	Totalchol	2	203519783	T	G	-0.0816	0.033	---	0.0134896
rs6435161	PCO	PCO(18:2;0/18:1;0)	2	203519783	T	G	-0.0811	0.0347	---	0.0194984
rs6435161	TAG	TAG(52:2;0)	2	203519783	T	G	-0.0806	0.0346	---	0.0199526
rs6435161	PC	PC(17:0;0-18:2;0)	2	203519783	T	G	-0.0785	0.0356	---	0.0275423
rs6435161	trad_lipids	HDL_chol	2	203519783	T	G	-0.0784	0.0332	---	0.018197
rs6435161	PCO	PCO(18:0;0/20:4;0)	2	203519783	T	G	-0.0777	0.0355	---	0.0288403
rs6435161	SM	SM(34:2;2)	2	203519783	T	G	-0.0775	0.0322	---	0.0162181
rs6435161	PC	PC(16:1;0-18:2;0)	2	203519783	T	G	-0.0771	0.0336	---	0.0218776
rs6435161	PCO	PCO(16:0;0/20:4;0)	2	203519783	T	G	-0.0766	0.0359	---	0.0331131
rs6435161	SM	SM(40:1;2)	2	203519783	T	G	-0.0758	0.0352	---	0.030903
rs6435161	TAG	TAG(48:2;0)	2	203519783	T	G	-0.0754	0.036	---	0.0363078
rs6435161	DAG	DAG(16:0;0-18:1;0)	2	203519783	T	G	-0.0745	0.035	---	0.0331131
rs6435161	TAG	TAG(49:1;0)	2	203519783	T	G	-0.0742	0.0371	---	0.0446684
rs6435161	SM	SM(36:2;2)	2	203519783	T	G	-0.0739	0.0333	---	0.0263027
rs6435161	TAG	TAG(51:2;0)	2	203519783	T	G	-0.0698	0.0352	---	0.047863
rs6435161	TAG	TAG(54:3;0)	2	203519783	T	G	-0.0691	0.0343	---	0.0446684
rs11694172	PC	PC(18:1;0-18:2;0)	2	203532304	A	G	0.0797	0.04	+++	0.0467735
rs11694172	PC	PC(18:1;0-18:1;0)	2	203532304	A	G	0.0807	0.0409	+++	0.047863
rs11694172	PCO	PCO(18:2;0/16:0;0)	2	203532304	A	G	0.083	0.041	+++	0.042658
rs11694172	cer	cer(42:2;2)	2	203532304	A	G	0.0832	0.0393	+++	0.0338844
rs11694172	CE	CE(18:3;0)	2	203532304	A	G	0.0864	0.041	+++	0.0354813
rs11694172	PC	PC(16:0;0-16:1;0)	2	203532304	A	G	0.088	0.0404	+++	0.0295121
rs11694172	PC	PC(14:0;0-16:0;0)	2	203532304	A	G	0.0889	0.0409	+++	0.0295121
rs11694172	PCO	PCO(18:1;0/20:4;0)	2	203532304	A	G	0.09	0.042	+++	0.0323594
rs11694172	CE	Total_CE	2	203532304	A	G	0.0901	0.0397	+++	0.0229087
rs11694172	CE	CE(16:0;0)	2	203532304	A	G	0.0909	0.0394	+++	0.020893
rs11694172	PCO	PCO(18:2;0/18:2;0)	2	203532304	A	G	0.0929	0.0411	+++	0.0234423
rs11694172	CE	CE(18:2;0)	2	203532304	A	G	0.0933	0.0398	+++	0.0190546
rs11694172	PC	PC(16:0;0-22:5;0)	2	203532304	A	G	0.0963	0.0405	+++	0.017378
rs11694172	cer	cer(42:1;2)	2	203532304	A	G	0.097	0.0403	+++	0.0162181
rs11694172	PCO	Total_PCO	2	203532304	A	G	0.0973	0.0416	+++	0.0190546
rs11694172	cer	cer(40:1;2)	2	203532304	A	G	0.0984	0.0406	+++	0.0151356
rs11694172	PC	PC(18:0;0-22:5;0)	2	203532304	A	G	0.1002	0.0416	+++	0.0162181
rs11694172	PC	PC(18:0;0-18:1;0)	2	203532304	A	G	0.1009	0.0414	+++	0.0147911
rs11694172	PC	PC(18:2;0-18:2;0)	2	203532304	A	G	0.1012	0.04	+++	0.0112202
rs11694172	PC	PC(16:0;0-18:3;0)	2	203532304	A	G	0.1017	0.0409	+++	0.0128825
rs11694172	PC	PC(18:0;0-20:2;0)	2	203532304	A	G	0.1031	0.0422	+++	0.0144544
rs11694172	ST	ST	2	203532304	A	G	0.1033	0.0401	+++	0.01
rs11694172	PC	PC(16:0;0-18:1;0)	2	203532304	A	G	0.1039	0.041	+++	0.0112202
rs11694172	PC	PC(16:0;0-16:0;0)	2	203532304	A	G	0.1044	0.0399	+++	0.00870964
rs11694172	cer	Total_cer	2	203532304	A	G	0.1046	0.0399	+++	0.00870964
rs11694172	PCO	PCO(17:0;0/17:1;0)	2	203532304	A	G	0.1166	0.041	+++	0.00446684
rs11694172	PC	PC(18:0;0-18:2;0)	2	203532304	A	G	0.1174	0.0407	+++	0.00389045
rs11694172	PC	PC(16:0;0-18:2;0)	2	203532304	A	G	0.129	0.04	+++	0.00125893
rs11694172	PC	PC(16:0;0-18:0;0)	2	203532304	A	G	0.1339	0.0408	+++	0.00102329
rs11694172	PCO	PCO(16:1;0/18:1;0)	2	203532304	A	G	0.0859	0.0413	+-+	0.0371535
rs115400054	PCO	PCO(16:0;0/20:3;0)	2	203676105	C	T	-0.1199	0.0489	---	0.0141254
rs115400054	PCO	PCO(18:0;0/20:4;0)	2	203676105	C	T	-0.1122	0.0492	---	0.0223872
rs115400054	PCO	PCO(16:0;0/20:4;0)	2	203676105	C	T	-0.1037	0.0497	---	0.0371535
rs115400054	PCO	PCO(18:1;0/20:4;0)	2	203676105	C	T	-0.1017	0.0492	---	0.0389045
rs115400054	cer	cer(40:1;2)	2	203676105	C	T	-0.0945	0.0481	---	0.0489779
rs115400054	PEO	PEO(16:1;0/20:4;0)	2	203676105	C	T	-0.1164	0.0505	-+-	0.0213796
rs140244541	PCO	PCO(18:0;0/20:4;0)	2	203808532	G	A	-0.1148	0.0471	---	0.0147911
rs140244541	PCO	PCO(18:1;0/20:4;0)	2	203808532	G	A	-0.1014	0.0472	---	0.0316228
rs140244541	PEO	PEO(16:1;0/20:4;0)	2	203808532	G	A	-0.1164	0.0485	-+-	0.0162181
rs140244541	PCO	PCO(16:0;0/20:3;0)	2	203808532	G	A	-0.1048	0.0469	-+-	0.0251189
rs140244541	PCO	PCO(16:0;0/20:4;0)	2	203808532	G	A	-0.1048	0.0476	-+-	0.0275423
rs2351524	cer	cer(40:1;2)	2	203880992	T	C	0.0982	0.0485	+++	0.042658
rs2351524	PCO	PCO(18:1;0/20:4;0)	2	203880992	T	C	0.0998	0.0497	+++	0.0446684
rs2351524	PCO	PCO(16:0;0/20:4;0)	2	203880992	T	C	0.1032	0.0501	+++	0.0398107
rs2351524	PC	PC(16:0;0-18:0;0)	2	203880992	T	C	0.106	0.049	+++	0.0301995
rs2351524	PCO	PCO(18:0;0/20:4;0)	2	203880992	T	C	0.1099	0.0496	+++	0.0269153
rs2351524	PCO	PCO(16:0;0/20:3;0)	2	203880992	T	C	0.1175	0.0493	+++	0.017378
rs2351524	PC	PC(18:0;0-20:3;0)	2	203880992	T	C	0.1026	0.0494	+-+	0.0380189
rs2351524	PEO	PEO(16:1;0/20:4;0)	2	203880992	T	C	0.1157	0.051	+-+	0.0234423
rs1250229	PC	PC(17:0;0-20:4;0)	2	216304384	T	C	0.0818	0.0394	+++	0.0380189
rs1250229	PC	PC(17:0;0-20:3;0)	2	216304384	T	C	0.0915	0.0397	+++	0.0213796
rs1250229	SM	SM(40:2;2)	2	216304384	T	C	0.0779	0.0368	++-	0.0338844
rs1250229	LPC	LPC(14:0;0)	2	216304384	T	C	-0.084	0.0408	---	0.0398107
rs1344642	PCO	PCO(18:1;0/20:3;0)	2	219555262	G	A	-0.0794	0.0323	---	0.0141254
rs1344642	trad_lipids	LDL_chol	2	219555262	G	A	-0.072	0.0301	---	0.0165959
rs1344642	LPC	LPC(18:2;0)	2	219555262	G	A	-0.0639	0.0317	---	0.0436516
rs1344642	PCO	PCO(18:0;0/14:0;0)	2	219555262	G	A	-0.0669	0.0328	--+	0.040738
rs1344642	DAG	DAG(16:0;0-18:1;0)	2	219555262	G	A	0.0692	0.0324	+++	0.0323594
rs2943641	PC	PC(16:1;0-18:2;0)	2	227093745	T	C	-0.0773	0.0321	--+	0.0158489
rs2943641	SM	SM(42:2;2)	2	227093745	T	C	-0.1096	0.033	---	0.000891251
rs2943641	SM	Total_SM	2	227093745	T	C	-0.0877	0.032	---	0.00616595
rs2943641	SM	SM(40:2;2)	2	227093745	T	C	-0.0857	0.0317	---	0.00691831
rs2943641	ST	ST	2	227093745	T	C	-0.085	0.0326	---	0.00912011
rs2943641	CE	CE(17:1;0)	2	227093745	T	C	-0.0771	0.0329	---	0.0190546
rs2943641	CE	CE(17:0;0)	2	227093745	T	C	-0.0761	0.0338	---	0.0239883
rs2943641	SM	SM(34:2;2)	2	227093745	T	C	-0.0737	0.0307	---	0.0162181
rs2943641	CE	CE(20:2;0)	2	227093745	T	C	-0.0735	0.0351	---	0.0363078
rs2943641	SM	SM(40:1;2)	2	227093745	T	C	-0.0722	0.0335	---	0.030903
rs2943641	CE	CE(15:0;0)	2	227093745	T	C	-0.0709	0.0339	---	0.0363078
rs2943641	SM	SM(34:1;2)	2	227093745	T	C	-0.0701	0.032	---	0.0281838
rs2943641	SM	SM(34:0;2)	2	227093745	T	C	-0.0662	0.0328	---	0.0436516
rs2972146	SM	SM(42:2;2)	2	227100698	G	T	-0.1101	0.0331	---	0.000870964
rs2972146	SM	Total_SM	2	227100698	G	T	-0.0881	0.032	---	0.0060256
rs2972146	SM	SM(40:2;2)	2	227100698	G	T	-0.0857	0.0317	---	0.00691831
rs2972146	ST	ST	2	227100698	G	T	-0.0853	0.0327	---	0.00891251
rs2972146	CE	CE(17:1;0)	2	227100698	G	T	-0.0777	0.0329	---	0.018197
rs2972146	CE	CE(17:0;0)	2	227100698	G	T	-0.0768	0.0338	---	0.0234423
rs2972146	SM	SM(34:2;2)	2	227100698	G	T	-0.0742	0.0307	---	0.0158489
rs2972146	CE	CE(20:2;0)	2	227100698	G	T	-0.0732	0.0351	---	0.0371535
rs2972146	SM	SM(40:1;2)	2	227100698	G	T	-0.0724	0.0335	---	0.030903
rs2972146	CE	CE(15:0;0)	2	227100698	G	T	-0.0712	0.0339	---	0.0354813
rs2972146	SM	SM(34:1;2)	2	227100698	G	T	-0.0704	0.032	---	0.0281838
rs2972146	SM	SM(34:0;2)	2	227100698	G	T	-0.0663	0.0329	---	0.0436516
rs2972146	PC	PC(16:1;0-18:2;0)	2	227100698	G	T	-0.0765	0.0321	--+	0.0169824
rs2713536	SM	SM(42:2;2)	2	227163642	C	T	-0.1085	0.0329	---	0.000977237
rs2713536	ST	ST	2	227163642	C	T	-0.0984	0.0325	---	0.00245471
rs2713536	SM	SM(40:2;2)	2	227163642	C	T	-0.0862	0.0316	---	0.00645654
rs2713536	SM	Total_SM	2	227163642	C	T	-0.0853	0.0319	---	0.0074131
rs2713536	SM	SM(34:2;2)	2	227163642	C	T	-0.0816	0.0306	---	0.00758578
rs2713536	SM	SM(34:0;2)	2	227163642	C	T	-0.0753	0.0327	---	0.0213796
rs2713536	CE	CE(17:1;0)	2	227163642	C	T	-0.0735	0.0328	---	0.0251189
rs2713536	SM	SM(40:1;2)	2	227163642	C	T	-0.0659	0.0333	---	0.047863
rs2713536	CE	CE(16:1;0)	2	227163642	C	T	-0.0653	0.0326	---	0.0457088
rs2713536	SM	SM(34:1;2)	2	227163642	C	T	-0.0641	0.0319	---	0.0446684
rs2713536	PC	PC(16:1;0-18:2;0)	2	227163642	C	T	-0.0796	0.0319	--+	0.0125893
rs887829	PEO	PEO(16:1;0/20:4;0)	2	234668570	C	T	-0.0737	0.0344	---	0.0323594
rs887829	PEO	PEO(18:2;0/20:4;0)	2	234668570	C	T	-0.0719	0.0345	---	0.0371535
rs887829	PEO	Total_PEO	2	234668570	C	T	-0.0702	0.0339	---	0.0380189
rs887829	PC	PC(14:0;0-16:0;0)	2	234668570	C	T	0.068	0.0325	+++	0.0363078
rs887829	PC	PC(16:0;0-20:1;0)	2	234668570	C	T	0.0844	0.0343	+++	0.0138038
rs11563251	PC	PC(16:0;0-20:1;0)	2	234679384	C	T	-0.1524	0.0555	---	0.0060256
rs11563251	PC	PC(18:0;0-18:3;0)	2	234679384	C	T	-0.1219	0.0557	---	0.0288403
rs2606736	cer	cer(40:2;2)	3	11400249	C	T	-0.0664	0.0333	-+-	0.0457088
rs7635838	PCO	PCO(18:2;0/16:0;0)	3	11412604	T	C	-0.0806	0.0322	--+	0.0123027
rs7635838	PEO	PEO(18:2;0/20:4;0)	3	11412604	T	C	-0.0788	0.0342	---	0.0213796
rs7635838	PCO	PCO(16:1;0/18:1;0)	3	11412604	T	C	-0.0691	0.0324	---	0.0331131
rs7635838	SM	SM(38:2;2)	3	11412604	T	C	-0.0679	0.0306	---	0.0263027
rs7635838	PCO	PCO(18:2;0/18:2;0)	3	11412604	T	C	-0.0668	0.0323	---	0.0389045
rs2920503	PCO	PCO(16:1;0/18:1;0)	3	12324230	C	T	0.0699	0.0343	+-+	0.0416869
rs2920503	PCO	PCO(16:1;0/18:2;0)	3	12324230	C	T	0.0784	0.0335	+-+	0.0194984
rs2920503	PC	PC(17:0;0-20:3;0)	3	12324230	C	T	0.076	0.0356	+++	0.0323594
rs1801282	LPE	LPE(18:2;0)	3	12393125	C	G	0.0885	0.0432	+++	0.040738
rs1801282	LPC	LPC(16:0;0)	3	12393125	C	G	0.092	0.0442	+++	0.0371535
rs1801282	LPE	LPE(16:0;0)	3	12393125	C	G	0.094	0.0448	+++	0.0363078
rs1801282	LPC	LPC(16:1;0)	3	12393125	C	G	0.0956	0.0453	+++	0.0346737
rs1801282	LPC	Total_LPC	3	12393125	C	G	0.0997	0.0439	+++	0.0229087
rs1801282	LPC	LPC(18:2;0)	3	12393125	C	G	0.1019	0.0423	+++	0.0158489
rs1801282	LPE	Total_LPE	3	12393125	C	G	0.1104	0.0446	+++	0.0134896
rs1801282	LPE	LPE(20:4;0)	3	12393125	C	G	0.1116	0.0444	+++	0.0120226
rs1801282	LPC	LPC(20:3;0)	3	12393125	C	G	0.1225	0.0448	+++	0.00630957
rs1801282	LPE	LPE(18:1;0)	3	12393125	C	G	0.1367	0.0437	+++	0.0017378
rs1801282	LPC	LPC(18:1;0)	3	12393125	C	G	0.1397	0.0438	+++	0.00141254
rs1801282	PCO	PCO(18:0;0/14:0;0)	3	12393125	C	G	0.0905	0.0439	-++	0.0398107
rs1801282	CE	CE(22:6;0)	3	12393125	C	G	-0.0838	0.0415	-+-	0.0436516
rs1801282	TAG	TAG(56:7;0)	3	12393125	C	G	-0.1059	0.0411	---	0.01
rs1801282	CE	CE(18:0;0)	3	12393125	C	G	-0.1016	0.0431	---	0.018197
rs1801282	TAG	TAG(56:4;0)	3	12393125	C	G	-0.1004	0.0455	---	0.0269153
rs1801282	PE	PE(18:0;0-20:4;0)	3	12393125	C	G	-0.0879	0.0438	---	0.0446684
rs1801282	TAG	TAG(56:5;0)	3	12393125	C	G	-0.0867	0.0428	---	0.042658
rs709149	PCO	PCO(16:1;0/18:2;0)	3	12450354	G	A	-0.0763	0.0316	---	0.0154882
rs709149	PCO	PCO(16:1;0/18:1;0)	3	12450354	G	A	-0.0747	0.0323	---	0.020893
rs709149	LPC	LPC(22:6;0)	3	12450354	G	A	-0.083	0.0338	-+-	0.0141254
rs709149	LPC	LPC(20:4;0)	3	12450354	G	A	-0.0713	0.0325	-+-	0.0281838
rs7640978	PCO	PCO(18:1;0/20:3;0)	3	32533010	C	T	-0.167	0.0616	---	0.00676083
rs7640978	PEO	PEO(18:2;0/20:4;0)	3	32533010	C	T	-0.1509	0.0655	---	0.0213796
rs7640978	CE	CE(17:1;0)	3	32533010	C	T	-0.1371	0.0615	---	0.025704
rs7640978	PCO	PCO(16:0;0/20:4;0)	3	32533010	C	T	-0.1331	0.0636	---	0.0363078
rs7640978	PCO	Total_PCO	3	32533010	C	T	-0.1303	0.062	-+-	0.0354813
rs2305637	PC	PC(18:0;0-20:2;0)	3	47045846	C	T	-0.0899	0.0392	---	0.0218776
rs2305637	PC	PC(16:0;0-18:3;0)	3	47045846	C	T	-0.0817	0.0379	---	0.030903
rs2305637	PC	PC(17:0;0-18:2;0)	3	47045846	C	T	-0.0807	0.0383	---	0.0354813
rs2305637	PC	PC(16:1;0-18:2;0)	3	47045846	C	T	-0.0802	0.0364	---	0.0275423
rs2305637	trad_lipids	Totalchol	3	47045846	C	T	-0.0763	0.0361	---	0.0346737
rs2290547	PC	PC(18:0;0-20:2;0)	3	47061183	G	A	-0.0898	0.0392	---	0.0218776
rs2290547	PC	PC(16:0;0-18:3;0)	3	47061183	G	A	-0.0817	0.0379	---	0.030903
rs2290547	PC	PC(17:0;0-18:2;0)	3	47061183	G	A	-0.0809	0.0383	---	0.0346737
rs2290547	PC	PC(16:1;0-18:2;0)	3	47061183	G	A	-0.0802	0.0365	---	0.0275423
rs2290547	trad_lipids	Totalchol	3	47061183	G	A	-0.0766	0.0361	---	0.0338844
rs2276853	TAG	TAG(53:3;0)	3	47282303	G	A	-0.065	0.0321	---	0.042658
rs2276853	SM	SM(38:2;2)	3	47282303	G	A	-0.0646	0.0297	---	0.0295121
rs2276853	trad_lipids	Totalchol	3	47282303	G	A	-0.0599	0.0298	---	0.0446684
rs146179438	TAG	TAG(48:3;0)	3	48229366	C	A	-0.1373	0.0602	---	0.0223872
rs146179438	PC	PC(18:0;0-20:2;0)	3	48229366	C	A	-0.1342	0.0586	---	0.0218776
rs146179438	PC	PC(18:0;0-18:3;0)	3	48229366	C	A	-0.1312	0.0583	---	0.0245471
rs146179438	TAG	TAG(53:2;0)	3	48229366	C	A	-0.1281	0.0586	---	0.0288403
rs146179438	PC	PC(17:0;0-20:3;0)	3	48229366	C	A	-0.1201	0.0586	---	0.040738
rs146179438	trad_lipids	TG	3	48229366	C	A	-0.1149	0.0542	---	0.0338844
rs146179438	TAG	TAG(56:4;0)	3	48229366	C	A	-0.1149	0.0583	---	0.0489779
rs146179438	CE	CE(18:0;0)	3	48229366	C	A	-0.1105	0.0561	---	0.0489779
rs146179438	PCO	PCO(18:0;0/14:0;0)	3	48229366	C	A	0.1795	0.0573	+++	0.0017378
rs6762477	PEO	PEO(16:1;0/20:4;0)	3	50093209	G	A	-0.0967	0.0334	---	0.00380189
rs6762477	PC	PC(18:0;0-20:5;0)	3	50093209	G	A	-0.0791	0.0318	---	0.0128825
rs6762477	PC	PC(16:0;0-20:5;0)	3	50093209	G	A	-0.0769	0.0309	---	0.0128825
rs6762477	PC	PC(16:0;0-20:4;0)	3	50093209	G	A	-0.0761	0.0325	---	0.0190546
rs6762477	PC	PC(16:0;0-18:0;0)	3	50093209	G	A	-0.0675	0.0319	---	0.0338844
rs6762477	PC	PC(16:0;0-16:1;0)	3	50093209	G	A	-0.0665	0.0314	---	0.0346737
rs6762477	PC	PC(16:0;0-20:2;0)	3	50093209	G	A	-0.0644	0.0316	---	0.0416869
rs6762477	CE	CE(20:5;0)	3	50093209	G	A	-0.0614	0.0302	---	0.0416869
rs6762477	PC	PC(16:0;0-20:1;0)	3	50093209	G	A	-0.0695	0.0332	+--	0.0363078
rs2013208	PC	PC(16:0;0-20:1;0)	3	50129399	C	T	-0.072	0.0328	+--	0.0281838
rs2013208	SM	SM(34:0;2)	3	50129399	C	T	0.0667	0.0311	++-	0.0323594
rs2073498	cer	cer(40:2;2)	3	50369546	C	A	-0.1101	0.0473	---	0.0199526
rs2073498	TAG	TAG(52:5;0)	3	50369546	C	A	-0.1098	0.045	---	0.0147911
rs2073498	CE	CE(15:0;0)	3	50369546	C	A	-0.1077	0.046	---	0.0190546
rs2073498	CE	CE(17:0;0)	3	50369546	C	A	-0.1045	0.046	---	0.0229087
rs2073498	TAG	TAG(53:3;0)	3	50369546	C	A	-0.1043	0.0467	---	0.025704
rs2073498	TAG	TAG(52:4;0)	3	50369546	C	A	-0.102	0.045	---	0.0234423
rs2073498	PCO	PCO(16:0;0/20:3;0)	3	50369546	C	A	-0.1008	0.0461	---	0.0288403
rs2073498	CE	CE(20:2;0)	3	50369546	C	A	-0.0977	0.048	---	0.0416869
rs2073498	DAG	DAG(18:1;0-18:2;0)	3	50369546	C	A	-0.0952	0.045	---	0.0338844
rs13326165	PC	PC(16:0;0-18:3;0)	3	52532118	A	G	0.0918	0.0424	++-	0.0301995
rs9311651	PC	PC(17:0;0-20:3;0)	3	57528503	A	G	-0.108	0.0425	---	0.0109648
rs9311651	CE	CE(17:0;0)	3	57528503	A	G	-0.1046	0.0418	---	0.0123027
rs9311651	CE	CE(22:6;0)	3	57528503	A	G	-0.1008	0.0395	---	0.0107152
rs9311651	CE	CE(16:0;0)	3	57528503	A	G	-0.0953	0.0396	---	0.0162181
rs9311651	LPC	LPC(22:6;0)	3	57528503	A	G	-0.0934	0.043	---	0.0295121
rs9311651	CE	CE(18:0;0)	3	57528503	A	G	-0.0927	0.041	---	0.0234423
rs9311651	TAG	TAG(56:7;0)	3	57528503	A	G	-0.0925	0.0393	---	0.0186209
rs9311651	PC	PC(16:0;0-22:6;0)	3	57528503	A	G	-0.0905	0.0398	---	0.0229087
rs9311651	PC	PC(18:0;0-22:5;0)	3	57528503	A	G	-0.0882	0.0417	---	0.0346737
rs9311651	PC	PC(16:0;0-22:5;0)	3	57528503	A	G	-0.0864	0.0408	---	0.0338844
rs9311651	CE	Total_CE	3	57528503	A	G	-0.0817	0.0398	---	0.040738
rs13315871	TAG	TAG(48:0;0)	3	58381287	G	A	-0.1159	0.0552	---	0.0354813
rs13315871	TAG	TAG(50:1;0)	3	58381287	G	A	-0.1156	0.0538	---	0.0316228
rs6805251	LPE	LPE(16:0;0)	3	119560606	T	C	0.0679	0.0329	+++	0.0389045
rs6805251	PC	PC(18:1;0-18:1;0)	3	119560606	T	C	0.0719	0.0316	+++	0.0229087
rs6805251	PEO	PEO(16:1;0/20:4;0)	3	119560606	T	C	-0.0727	0.033	+--	0.0275423
rs6805251	PC	PC(16:0;0-20:4;0)	3	119560606	T	C	-0.0714	0.0322	---	0.0263027
rs11708067	PEO	PEO(16:1;0/18:2;0)	3	123065778	A	G	-0.1076	0.045	---	0.0165959
rs17404153	LPE	LPE(18:2;0)	3	132163200	G	T	-0.1639	0.0421	---	9.77237e-05
rs17404153	PCO	PCO(16:0;0/18:1;0)	3	132163200	G	T	-0.1587	0.0413	---	0.000120226
rs17404153	LPE	LPE(18:1;0)	3	132163200	G	T	-0.1561	0.0428	---	0.000269153
rs17404153	PC	PC(18:1;0-18:1;0)	3	132163200	G	T	-0.1482	0.042	---	0.000416869
rs17404153	PCO	PCO(18:2;0/18:2;0)	3	132163200	G	T	-0.1451	0.0419	---	0.000524807
rs17404153	PCO	PCO(16:0;0/18:2;0)	3	132163200	G	T	-0.1446	0.0418	---	0.000537032
rs17404153	PCO	PCO(18:1;0/16:0;0)	3	132163200	G	T	-0.1431	0.0416	---	0.00057544
rs17404153	PCO	PCO(18:2;0/16:0;0)	3	132163200	G	T	-0.1398	0.042	---	0.000891251
rs17404153	PI	PI(18:0;0-18:1;0)	3	132163200	G	T	-0.1372	0.0421	---	0.00112202
rs17404153	PCO	PCO(16:1;0/18:1;0)	3	132163200	G	T	-0.1357	0.0422	---	0.00131826
rs17404153	PC	PC(16:0;0-18:2;0)	3	132163200	G	T	-0.1343	0.0414	---	0.00120226
rs17404153	PCO	PCO(18:1;0/18:2;0)	3	132163200	G	T	-0.1334	0.0413	---	0.00123027
rs17404153	PCO	Total_PCO	3	132163200	G	T	-0.1307	0.0424	---	0.00204174
rs17404153	LPE	Total_LPE	3	132163200	G	T	-0.1283	0.0435	---	0.00316228
rs17404153	PC	PC(16:0;0-18:0;0)	3	132163200	G	T	-0.1275	0.0421	---	0.00245471
rs17404153	PC	PC(18:1;0-18:2;0)	3	132163200	G	T	-0.1274	0.0412	---	0.00194984
rs17404153	PC	PC(18:2;0-18:2;0)	3	132163200	G	T	-0.1258	0.0411	---	0.00218776
rs17404153	LPC	LPC(18:2;0)	3	132163200	G	T	-0.1221	0.0414	---	0.00316228
rs17404153	PE	Total_PE	3	132163200	G	T	-0.1192	0.0428	---	0.00537032
rs17404153	PCO	PCO(18:2;0/18:1;0)	3	132163200	G	T	-0.1114	0.0423	---	0.00831764
rs17404153	PCO	PCO(16:1;0/18:2;0)	3	132163200	G	T	-0.1107	0.0414	---	0.0074131
rs17404153	PC	PC(16:0;0-17:1;0)	3	132163200	G	T	-0.1077	0.044	---	0.0141254
rs17404153	PE	PE(18:0;0-18:2;0)	3	132163200	G	T	-0.1072	0.0436	---	0.0138038
rs17404153	PCO	PCO(18:1;0/20:4;0)	3	132163200	G	T	-0.1053	0.0428	---	0.0138038
rs17404153	PC	PC(14:0;0-18:1;0)	3	132163200	G	T	-0.103	0.0426	---	0.0154882
rs17404153	PC	PC(18:0;0-18:2;0)	3	132163200	G	T	-0.1025	0.0419	---	0.0144544
rs17404153	PC	PC(16:0;0-16:0;0)	3	132163200	G	T	-0.1024	0.0412	---	0.0128825
rs17404153	PC	PC(14:0;0-16:0;0)	3	132163200	G	T	-0.1017	0.0422	---	0.0158489
rs17404153	PEO	PEO(18:1;0/18:2;0)	3	132163200	G	T	-0.0988	0.0435	---	0.0229087
rs17404153	CE	CE(18:1;0)	3	132163200	G	T	-0.0982	0.0419	---	0.0190546
rs17404153	PC	PC(16:0;0-18:1;0)	3	132163200	G	T	-0.0972	0.0424	---	0.0218776
rs17404153	PI	PI(18:0;0-18:2;0)	3	132163200	G	T	-0.0938	0.0413	---	0.0229087
rs17404153	PC	PC(16:0;0-18:3;0)	3	132163200	G	T	-0.0935	0.0423	---	0.0269153
rs17404153	SM	SM(32:1;2)	3	132163200	G	T	-0.093	0.0411	---	0.0234423
rs17404153	PCO	PCO(18:0;0/20:4;0)	3	132163200	G	T	-0.0926	0.0428	---	0.030903
rs17404153	PCO	PCO(18:1;0/20:3;0)	3	132163200	G	T	-0.0915	0.0421	---	0.0295121
rs17404153	PI	PI(16:0;0-18:1;0)	3	132163200	G	T	-0.09	0.0431	---	0.0371535
rs17404153	PC	PC(18:0;0-18:1;0)	3	132163200	G	T	-0.0883	0.0426	---	0.0380189
rs17404153	PC	PC(16:1;0-18:2;0)	3	132163200	G	T	-0.0868	0.0406	---	0.0323594
rs17404153	SM	SM(34:1;2)	3	132163200	G	T	-0.084	0.0407	---	0.0389045
rs17404153	LPC	LPC(18:1;0)	3	132163200	G	T	-0.1084	0.0428	--+	0.0112202
rs17404153	SM	SM(34:2;2)	3	132163200	G	T	-0.0877	0.039	+--	0.0245471
rs34894639	PC	PC(14:0;0-18:1;0)	3	135798658	C	T	-0.1265	0.0423	---	0.00281838
rs34894639	LPC	LPC(14:0;0)	3	135798658	C	T	-0.0921	0.0447	---	0.0398107
rs34894639	PC	PC(16:1;0-18:1;0)	3	135798658	C	T	-0.0909	0.0416	---	0.0288403
rs34894639	PC	PC(14:0;0-16:0;0)	3	135798658	C	T	-0.1113	0.0419	-+-	0.00776247
rs34894639	PC	PC(16:0;0-16:1;0)	3	135798658	C	T	-0.0821	0.0415	-+-	0.047863
rs645040	LPE	LPE(18:1;0)	3	135926622	G	T	-0.0995	0.0471	---	0.0346737
rs645040	PC	PC(16:0;0-16:1;0)	3	135926622	G	T	0.0903	0.0459	+-+	0.0489779
rs645040	CE	CE(20:3;0)	3	135926622	G	T	0.093	0.0468	++-	0.0467735
rs645040	PC	PC(14:0;0-18:1;0)	3	135926622	G	T	0.0969	0.0469	+++	0.0389045
rs483465	LPE	LPE(18:1;0)	3	136047977	A	G	-0.1081	0.0466	---	0.0204174
rs900399	PI	PI(16:0;0-18:1;0)	3	156798732	A	G	0.0691	0.0344	+++	0.0446684
rs900399	PEO	Total_PEO	3	156798732	A	G	0.0693	0.0349	+++	0.0467735
rs900399	cer	cer(40:1;2)	3	156798732	A	G	0.0752	0.0334	+++	0.0239883
rs900399	PEO	PEO(18:2;0/18:2;0)	3	156798732	A	G	0.0808	0.0355	+++	0.0229087
rs900399	PEO	PEO(16:1;0/20:4;0)	3	156798732	A	G	0.0867	0.0353	+++	0.0141254
rs900399	PEO	PEO(16:1;0/18:2;0)	3	156798732	A	G	0.1038	0.0354	+++	0.00338844
rs900399	PC	PC(16:0;0-22:6;0)	3	156798732	A	G	-0.0762	0.0327	---	0.0194984
rs900399	LPC	LPC(22:6;0)	3	156798732	A	G	-0.0758	0.0351	---	0.030903
rs900399	LPE	LPE(22:6;0)	3	156798732	A	G	-0.07	0.0339	---	0.0389045
rs900399	CE	CE(22:6;0)	3	156798732	A	G	-0.0684	0.0324	---	0.0346737
rs9816226	PCO	PCO(18:0;0/14:0;0)	3	185834499	A	T	-0.1085	0.0434	-+-	0.0125893
rs9816226	SM	SM(38:1;2)	3	185834499	A	T	-0.0924	0.0428	--+	0.030903
rs9816226	SM	SM(36:1;2)	3	185834499	A	T	-0.085	0.0422	--+	0.0436516
rs9816226	LPE	LPE(22:6;0)	3	185834499	A	T	-0.1377	0.0429	---	0.00134896
rs9816226	CE	CE(18:3;0)	3	185834499	A	T	-0.1341	0.0426	---	0.00165959
rs9816226	CE	Total_CE	3	185834499	A	T	-0.1195	0.0413	---	0.00380189
rs9816226	PC	PC(16:0;0-16:0;0)	3	185834499	A	T	-0.1143	0.0418	---	0.00616595
rs9816226	LPE	Total_LPE	3	185834499	A	T	-0.1131	0.0441	---	0.0102329
rs9816226	CE	CE(18:2;0)	3	185834499	A	T	-0.1122	0.0416	---	0.00691831
rs9816226	PC	PC(16:0;0-18:3;0)	3	185834499	A	T	-0.1094	0.0428	---	0.0104713
rs9816226	LPC	LPC(20:4;0)	3	185834499	A	T	-0.1094	0.0428	---	0.0107152
rs9816226	CE	CE(18:1;0)	3	185834499	A	T	-0.1086	0.0423	---	0.0102329
rs9816226	LPC	LPC(16:0;0)	3	185834499	A	T	-0.1042	0.0436	---	0.0169824
rs9816226	CE	CE(20:4;0)	3	185834499	A	T	-0.1041	0.0435	---	0.0165959
rs9816226	CE	CE(16:0;0)	3	185834499	A	T	-0.1022	0.0411	---	0.0128825
rs9816226	LPC	Total_LPC	3	185834499	A	T	-0.1018	0.0433	---	0.0186209
rs9816226	LPC	LPC(18:1;0)	3	185834499	A	T	-0.0982	0.0433	---	0.0234423
rs9816226	SM	SM(40:1;2)	3	185834499	A	T	-0.0981	0.0432	---	0.0229087
rs9816226	LPE	LPE(20:4;0)	3	185834499	A	T	-0.0957	0.0439	---	0.0295121
rs9816226	PC	PC(16:0;0-18:1;0)	3	185834499	A	T	-0.0955	0.0429	---	0.0263027
rs9816226	CE	CE(20:5;0)	3	185834499	A	T	-0.0927	0.0404	---	0.0218776
rs9816226	LPC	LPC(22:6;0)	3	185834499	A	T	-0.0925	0.0447	---	0.0389045
rs9816226	SM	Total_SM	3	185834499	A	T	-0.0905	0.0413	---	0.0288403
rs9816226	PC	PC(18:0;0-20:4;0)	3	185834499	A	T	-0.0905	0.0435	---	0.0371535
rs9816226	PC	PC(18:1;0-18:1;0)	3	185834499	A	T	-0.0889	0.0425	---	0.0363078
rs9816226	PC	PC(16:0;0-22:5;0)	3	185834499	A	T	-0.0887	0.0424	---	0.0363078
rs9816226	SM	SM(42:2;2)	3	185834499	A	T	-0.0876	0.0426	---	0.0398107
rs9816226	cer	cer(42:1;2)	3	185834499	A	T	-0.0848	0.042	---	0.0436516
rs9816226	SM	SM(34:1;2)	3	185834499	A	T	-0.084	0.0413	---	0.0416869
rs9816226	SM	SM(38:2;2)	3	185834499	A	T	-0.08	0.0405	---	0.047863
rs6818397	PI	Total_PI	4	3434885	T	G	0.0658	0.0331	+++	0.0467735
rs6818397	PI	PI(18:0;0-18:1;0)	4	3434885	T	G	0.0683	0.0334	+++	0.040738
rs6818397	PC	PC(18:0;0-20:2;0)	4	3434885	T	G	0.0691	0.0343	+++	0.0436516
rs6818397	PC	PC(14:0;0-16:0;0)	4	3434885	T	G	0.0813	0.0332	+++	0.0141254
rs6818397	LPC	LPC(20:3;0)	4	3434885	T	G	0.0743	0.0345	+-+	0.0316228
rs6818397	CE	CE(14:0;0)	4	3434885	T	G	0.0797	0.0331	+-+	0.0162181
rs6818397	PI	PI(18:0;0-20:3;0)	4	3434885	T	G	0.0951	0.0336	+-+	0.00467735
rs6818397	LPC	LPC(14:0;0)	4	3434885	T	G	0.1025	0.0356	+-+	0.00398107
rs3748034	TAG	TAG(56:7;0)	4	3446091	G	T	-0.1131	0.0445	---	0.0109648
rs3748034	PC	PC(18:0;0-20:2;0)	4	3446091	G	T	-0.1025	0.0474	---	0.030903
rs3748034	LPC	LPC(14:0;0)	4	3446091	G	T	-0.1165	0.049	-+-	0.017378
rs3748034	PC	PC(16:0;0-20:5;0)	4	3446091	G	T	-0.0896	0.0451	-+-	0.0467735
rs3748034	LPE	LPE(20:4;0)	4	3446091	G	T	0.1008	0.0478	+++	0.0346737
rs16844401	PI	Total_PI	4	3449652	G	A	0.1301	0.0645	+++	0.0436516
rs16844401	TAG	TAG(54:4;0)	4	3449652	G	A	0.1305	0.0638	+++	0.040738
rs16844401	TAG	TAG(54:3;0)	4	3449652	G	A	0.1443	0.0638	+++	0.0234423
rs16844401	PI	PI(18:0;0-20:3;0)	4	3449652	G	A	0.1508	0.0657	+++	0.0218776
rs59950280	LPC	LPC(14:0;0)	4	3452345	G	A	-0.0889	0.0388	-+-	0.0218776
rs59950280	PE	PE(18:0;0-20:4;0)	4	3452345	G	A	0.0743	0.0373	++-	0.0467735
rs6831256	PC	PC(16:1;0-18:2;0)	4	3473139	A	G	-0.0811	0.031	-+-	0.00891251
rs6831256	PC	PC(14:0;0-18:1;0)	4	3473139	A	G	-0.0806	0.0327	-+-	0.0134896
rs6831256	LPC	LPC(14:0;0)	4	3473139	A	G	-0.0782	0.0342	-+-	0.0223872
rs6831256	PC	PC(14:0;0-16:0;0)	4	3473139	A	G	-0.0701	0.0322	-+-	0.0295121
rs6831256	PCO	PCO(18:2;0/18:1;0)	4	3473139	A	G	-0.082	0.0321	---	0.0104713
rs6831256	LPC	LPC(20:3;0)	4	3473139	A	G	-0.0743	0.0332	---	0.025704
rs6831256	trad_lipids	HDL_chol	4	3473139	A	G	-0.062	0.0307	---	0.0436516
rs10019888	LPC	LPC(20:4;0)	4	26062990	A	G	-0.0915	0.0454	+--	0.0436516
rs10019888	PI	PI(16:0;0-18:1;0)	4	26062990	A	G	-0.1101	0.046	--+	0.0165959
rs10019888	LPE	LPE(18:1;0)	4	26062990	A	G	-0.1345	0.0458	---	0.00331131
rs10019888	LPC	LPC(18:1;0)	4	26062990	A	G	-0.109	0.0456	---	0.0165959
rs10019888	PI	PI(18:1;0-18:1;0)	4	26062990	A	G	-0.1074	0.0446	---	0.0162181
rs10019888	LPC	LPC(18:2;0)	4	26062990	A	G	-0.107	0.044	---	0.0151356
rs10019888	PC	PC(18:2;0-18:2;0)	4	26062990	A	G	-0.1024	0.044	---	0.0199526
rs10019888	PCO	PCO(18:2;0/16:0;0)	4	26062990	A	G	-0.0982	0.0447	---	0.0275423
rs10019888	PCO	PCO(16:1;0/18:2;0)	4	26062990	A	G	-0.0972	0.0438	---	0.0263027
rs10019888	LPC	Total_LPC	4	26062990	A	G	-0.0901	0.0455	---	0.047863
rs976002	PC	PC(18:0;0-20:4;0)	4	69343287	A	G	0.0754	0.0362	+++	0.0371535
rs976002	LPE	LPE(16:0;0)	4	69343287	A	G	-0.0826	0.0371	--+	0.025704
rs976002	LPC	LPC(16:0;0)	4	69343287	A	G	-0.0776	0.0364	--+	0.0331131
rs976002	LPC	LPC(14:0;0)	4	69343287	A	G	-0.0972	0.0379	---	0.0102329
rs117087731	PC	PC(18:0;0-20:2;0)	4	73696709	A	T	-0.3254	0.1247	--+	0.00912011
rs117087731	cer	cer(40:2;2)	4	73696709	A	T	-0.3062	0.1224	---	0.0123027
rs117087731	CE	CE(20:3;0)	4	73696709	A	T	-0.2877	0.1223	---	0.0186209
rs117087731	PC	PC(16:1;0-18:2;0)	4	73696709	A	T	-0.274	0.1163	---	0.0186209
rs182616603	LPC	LPC(14:0;0)	4	75084732	C	T	-0.4123	0.0944	---	1.25893e-05
rs182616603	LPC	LPC(16:0;0)	4	75084732	C	T	-0.281	0.0912	---	0.00204174
rs182616603	LPC	Total_LPC	4	75084732	C	T	-0.2709	0.0906	---	0.00281838
rs182616603	LPC	LPC(18:1;0)	4	75084732	C	T	-0.2324	0.0906	---	0.0102329
rs182616603	LPC	LPC(18:2;0)	4	75084732	C	T	-0.2299	0.0876	---	0.00870964
rs182616603	LPC	LPC(20:4;0)	4	75084732	C	T	-0.2131	0.0896	---	0.017378
rs182616603	PEO	PEO(18:2;0/20:4;0)	4	75084732	C	T	-0.2131	0.0937	---	0.0229087
rs182616603	LPC	LPC(16:1;0)	4	75084732	C	T	-0.212	0.0937	---	0.0234423
rs182616603	LPE	LPE(16:0;0)	4	75084732	C	T	-0.1906	0.0921	---	0.0380189
rs182616603	PC	PC(17:0;0-18:2;0)	4	75084732	C	T	-0.1885	0.0901	---	0.0363078
rs182616603	LPC	LPC(22:6;0)	4	75084732	C	T	-0.1838	0.0936	---	0.0489779
rs182616603	SM	SM(40:2;2)	4	75084732	C	T	0.1756	0.0855	+++	0.0398107
rs182616603	SM	SM(34:1;2)	4	75084732	C	T	0.1824	0.086	+++	0.0338844
rs182616603	SM	SM(42:2;2)	4	75084732	C	T	0.1901	0.0888	+++	0.0323594
rs182616603	SM	Total_SM	4	75084732	C	T	0.1929	0.0863	+++	0.0251189
rs182616603	CE	Total_CE	4	75084732	C	T	0.1979	0.0863	+++	0.0218776
rs182616603	CE	CE(20:3;0)	4	75084732	C	T	0.2034	0.0903	+++	0.0245471
rs182616603	SM	SM(34:2;2)	4	75084732	C	T	0.2246	0.0829	+++	0.00676083
rs182616603	CE	CE(18:2;0)	4	75084732	C	T	0.244	0.0868	+++	0.00489779
rs182616603	trad_lipids	Totalchol	4	75084732	C	T	0.3149	0.0846	+++	0.000194984
rs182616603	trad_lipids	LDL_chol	4	75084732	C	T	0.3586	0.0836	+++	1.8197e-05
rs2035403	LPC	LPC(14:0;0)	4	88018991	A	G	0.1117	0.0344	+++	0.0011749
rs2035403	CE	CE(14:0;0)	4	88018991	A	G	0.0666	0.0321	++-	0.0380189
rs2035403	PC	PC(14:0;0-16:0;0)	4	88018991	A	G	0.0681	0.0323	++-	0.0346737
rs2035403	PC	PC(16:0;0-22:5;0)	4	88018991	A	G	0.0686	0.0321	++-	0.0331131
rs2035403	PC	PC(14:0;0-18:1;0)	4	88018991	A	G	0.0737	0.0328	++-	0.0245471
rs2035403	PCO	PCO(16:0;0/16:1;0)	4	88018991	A	G	0.0807	0.0336	++-	0.0165959
rs2035403	PC	PC(16:0;0-18:3;0)	4	88018991	A	G	0.097	0.0325	++-	0.00288403
rs442177	PC	PC(14:0;0-16:0;0)	4	88030261	G	T	0.0649	0.0313	++-	0.0380189
rs442177	PI	Total_PI	4	88030261	G	T	0.0677	0.0312	++-	0.0301995
rs442177	PC	PC(16:0;0-22:4;0)	4	88030261	G	T	0.0701	0.0332	++-	0.0346737
rs442177	PC	PC(14:0;0-18:1;0)	4	88030261	G	T	0.0922	0.0318	++-	0.00371535
rs442177	PC	PC(16:0;0-18:3;0)	4	88030261	G	T	0.0931	0.0315	++-	0.00316228
rs442177	DAG	DAG(18:1;0-18:2;0)	4	88030261	G	T	0.0614	0.031	+++	0.047863
rs442177	PC	PC(18:0;0-20:4;0)	4	88030261	G	T	0.0633	0.0318	+++	0.0467735
rs442177	DAG	DAG(18:1;0-18:1;0)	4	88030261	G	T	0.066	0.0312	+++	0.0338844
rs442177	CE	CE(20:4;0)	4	88030261	G	T	0.0676	0.0318	+++	0.0338844
rs442177	CE	CE(16:0;0)	4	88030261	G	T	0.0678	0.0302	+++	0.0251189
rs442177	PC	PC(16:0;0-16:0;0)	4	88030261	G	T	0.0687	0.0307	+++	0.0251189
rs442177	CE	CE(17:1;0)	4	88030261	G	T	0.0693	0.0311	+++	0.0263027
rs442177	PC	PC(18:1;0-20:3;0)	4	88030261	G	T	0.0723	0.0313	+++	0.020893
rs442177	PC	PC(16:0;0-22:5;0)	4	88030261	G	T	0.0726	0.0311	+++	0.0194984
rs442177	CE	CE(17:0;0)	4	88030261	G	T	0.0737	0.0319	+++	0.020893
rs442177	TAG	TAG(53:3;0)	4	88030261	G	T	0.0738	0.0322	+++	0.0218776
rs442177	PC	PC(16:0;0-18:1;0)	4	88030261	G	T	0.0765	0.0316	+++	0.0154882
rs442177	CE	CE(18:3;0)	4	88030261	G	T	0.0767	0.0316	+++	0.0151356
rs442177	PC	PC(17:0;0-20:4;0)	4	88030261	G	T	0.0788	0.0323	+++	0.0144544
rs442177	CE	CE(15:0;0)	4	88030261	G	T	0.0798	0.0321	+++	0.0128825
rs442177	PC	PC(16:1;0-18:1;0)	4	88030261	G	T	0.0813	0.0312	+++	0.00912011
rs442177	PC	PC(18:1;0-20:4;0)	4	88030261	G	T	0.0817	0.0321	+++	0.0109648
rs442177	CE	CE(16:1;0)	4	88030261	G	T	0.083	0.031	+++	0.0074131
rs442177	PCO	PCO(18:0;0/20:4;0)	4	88030261	G	T	0.0855	0.0318	+++	0.00724436
rs442177	PC	PC(16:0;0-20:4;0)	4	88030261	G	T	0.0912	0.0319	+++	0.0042658
rs442177	PE	Total_PE	4	88030261	G	T	0.0916	0.0319	+++	0.00416869
rs442177	CE	CE(14:0;0)	4	88030261	G	T	0.1014	0.0311	+++	0.00112202
rs442177	PE	PE(18:0;0-20:4;0)	4	88030261	G	T	0.1032	0.0318	+++	0.00114815
rs442177	LPC	LPC(14:0;0)	4	88030261	G	T	0.112	0.0334	+++	0.000794328
rs13133548	PC	PC(16:0;0-17:1;0)	4	89740128	G	A	0.0793	0.0343	-++	0.020893
rs13133548	PCO	PCO(17:0;0/17:1;0)	4	89740128	G	A	0.0671	0.0333	++-	0.0436516
rs13133548	PC	PC(14:0;0-16:0;0)	4	89740128	G	A	0.0665	0.0335	+++	0.0467735
rs13133548	PC	PC(18:0;0-18:2;0)	4	89740128	G	A	0.0682	0.0331	+++	0.0398107
rs13133548	PC	PC(16:1;0-18:2;0)	4	89740128	G	A	0.0714	0.0321	+++	0.0263027
rs13133548	PC	PC(16:0;0-18:2;0)	4	89740128	G	A	0.0723	0.033	+++	0.0281838
rs13133548	PC	PC(18:1;0-20:4;0)	4	89740128	G	A	0.0723	0.034	+++	0.0331131
rs13133548	PC	PC(16:0;0-20:4;0)	4	89740128	G	A	0.0726	0.0338	+++	0.0316228
rs13133548	PC	PC(18:0;0-20:4;0)	4	89740128	G	A	0.0743	0.0338	+++	0.0281838
rs13133548	SM	SM(40:1;2)	4	89740128	G	A	0.0757	0.0337	+++	0.0245471
rs13133548	PC	PC(17:0;0-20:3;0)	4	89740128	G	A	0.0766	0.0343	+++	0.025704
rs13133548	PC	PC(14:0;0-18:1;0)	4	89740128	G	A	0.0769	0.0336	+++	0.0223872
rs13133548	PC	PC(16:0;0-22:4;0)	4	89740128	G	A	0.0798	0.0349	+++	0.0223872
rs13133548	PC	PC(17:0;0-18:2;0)	4	89740128	G	A	0.08	0.0338	+++	0.018197
rs13133548	PC	PC(16:0;0-18:0;0)	4	89740128	G	A	0.0804	0.0334	+++	0.0158489
rs13133548	CE	CE(18:2;0)	4	89740128	G	A	0.0809	0.0325	+++	0.0128825
rs13133548	PC	PC(17:0;0-20:4;0)	4	89740128	G	A	0.0814	0.0341	+++	0.0169824
rs13133548	ST	ST	4	89740128	G	A	0.0815	0.0327	+++	0.0128825
rs13133548	CE	CE(16:1;0)	4	89740128	G	A	0.082	0.0329	+++	0.0128825
rs13133548	CE	CE(18:0;0)	4	89740128	G	A	0.082	0.0331	+++	0.0131826
rs13133548	PC	PC(16:0;0-22:6;0)	4	89740128	G	A	0.0833	0.032	+++	0.00912011
rs13133548	SM	SM(38:1;2)	4	89740128	G	A	0.0843	0.0334	+++	0.011749
rs13133548	PC	PC(18:0;0-18:1;0)	4	89740128	G	A	0.0849	0.0336	+++	0.0114815
rs13133548	PI	Total_PI	4	89740128	G	A	0.0892	0.033	+++	0.00691831
rs13133548	PC	PC(18:0;0-18:3;0)	4	89740128	G	A	0.0897	0.0344	+++	0.00912011
rs13133548	TAG	TAG(50:1;0)	4	89740128	G	A	0.0902	0.033	+++	0.00630957
rs13133548	PC	PC(16:1;0-18:1;0)	4	89740128	G	A	0.0905	0.0331	+++	0.00630957
rs13133548	TAG	TAG(56:5;0)	4	89740128	G	A	0.0913	0.0332	+++	0.00588844
rs13133548	PC	PC(16:0;0-22:5;0)	4	89740128	G	A	0.092	0.0328	+++	0.00501187
rs13133548	PC	PC(16:0;0-20:2;0)	4	89740128	G	A	0.0923	0.0331	+++	0.00537032
rs13133548	TAG	TAG(56:6;0)	4	89740128	G	A	0.0926	0.0315	+++	0.00331131
rs13133548	TAG	TAG(56:7;0)	4	89740128	G	A	0.0931	0.0319	+++	0.00346737
rs13133548	LPC	LPC(14:0;0)	4	89740128	G	A	0.0936	0.0353	+++	0.00794328
rs13133548	TAG	TAG(48:3;0)	4	89740128	G	A	0.0938	0.0354	+++	0.00812831
rs13133548	PC	PC(16:0;0-16:1;0)	4	89740128	G	A	0.094	0.0331	+++	0.00446684
rs13133548	PC	PC(16:0;0-20:1;0)	4	89740128	G	A	0.094	0.0347	+++	0.00676083
rs13133548	CE	CE(16:0;0)	4	89740128	G	A	0.0953	0.0321	+++	0.00295121
rs13133548	SM	SM(32:1;2)	4	89740128	G	A	0.096	0.0325	+++	0.0030903
rs13133548	PE	Total_PE	4	89740128	G	A	0.0968	0.0337	+++	0.0040738
rs13133548	CE	CE(17:0;0)	4	89740128	G	A	0.0973	0.034	+++	0.00416869
rs13133548	PC	PC(18:1;0-20:3;0)	4	89740128	G	A	0.098	0.0332	+++	0.00316228
rs13133548	CE	CE(20:3;0)	4	89740128	G	A	0.0983	0.0336	+++	0.00346737
rs13133548	trad_lipids	TG	4	89740128	G	A	0.0985	0.0319	+++	0.00204174
rs13133548	CE	Total_CE	4	89740128	G	A	0.0991	0.0323	+++	0.00213796
rs13133548	TAG	TAG(54:4;0)	4	89740128	G	A	0.0996	0.0329	+++	0.00245471
rs13133548	TAG	TAG(56:4;0)	4	89740128	G	A	0.1003	0.0346	+++	0.00371535
rs13133548	TAG	TAG(54:6;0)	4	89740128	G	A	0.1004	0.0318	+++	0.00158489
rs13133548	PI	PI(18:0;0-20:4;0)	4	89740128	G	A	0.1013	0.0334	+++	0.00239883
rs13133548	PC	PC(16:0;0-18:3;0)	4	89740128	G	A	0.1014	0.0335	+++	0.00251189
rs13133548	CE	CE(17:1;0)	4	89740128	G	A	0.1017	0.0329	+++	0.00199526
rs13133548	cer	cer(42:2;2)	4	89740128	G	A	0.1021	0.032	+++	0.00144544
rs13133548	TAG	TAG(54:3;0)	4	89740128	G	A	0.1023	0.0327	+++	0.00177828
rs13133548	TAG	TAG(54:5;0)	4	89740128	G	A	0.1025	0.0325	+++	0.00162181
rs13133548	cer	cer(42:1;2)	4	89740128	G	A	0.1036	0.0329	+++	0.00165959
rs13133548	CE	CE(18:3;0)	4	89740128	G	A	0.1037	0.0335	+++	0.00199526
rs13133548	DAG	DAG(16:0;0-18:1;0)	4	89740128	G	A	0.1045	0.0333	+++	0.00169824
rs13133548	PC	PC(16:0;0-18:1;0)	4	89740128	G	A	0.1047	0.0334	+++	0.00169824
rs13133548	TAG	TAG(49:1;0)	4	89740128	G	A	0.1058	0.0352	+++	0.00263027
rs13133548	PI	PI(18:0;0-20:3;0)	4	89740128	G	A	0.1085	0.0335	+++	0.00120226
rs13133548	TAG	TAG(52:5;0)	4	89740128	G	A	0.109	0.033	+++	0.000954993
rs13133548	CE	CE(18:1;0)	4	89740128	G	A	0.1091	0.0331	+++	0.000977237
rs13133548	PE	PE(18:0;0-18:2;0)	4	89740128	G	A	0.1095	0.0341	+++	0.00134896
rs13133548	cer	cer(40:2;2)	4	89740128	G	A	0.1096	0.0344	+++	0.00144544
rs13133548	TAG	TAG(48:1;0)	4	89740128	G	A	0.1097	0.0337	+++	0.00114815
rs13133548	TAG	TAG(48:2;0)	4	89740128	G	A	0.111	0.0343	+++	0.00123027
rs13133548	PC	PC(18:0;0-22:5;0)	4	89740128	G	A	0.1116	0.0337	+++	0.000933254
rs13133548	TAG	TAG(50:4;0)	4	89740128	G	A	0.1118	0.034	+++	0.00102329
rs13133548	cer	Total_cer	4	89740128	G	A	0.1134	0.0326	+++	0.000501187
rs13133548	PC	PC(18:0;0-20:3;0)	4	89740128	G	A	0.1136	0.0337	+++	0.00074131
rs13133548	PC	PC(16:0;0-20:3;0)	4	89740128	G	A	0.1144	0.0334	+++	0.000616595
rs13133548	TAG	TAG(52:2;0)	4	89740128	G	A	0.1158	0.0329	+++	0.000436516
rs13133548	PE	PE(18:0;0-20:4;0)	4	89740128	G	A	0.1163	0.0337	+++	0.000549541
rs13133548	cer	cer(40:1;2)	4	89740128	G	A	0.1165	0.0331	+++	0.000436516
rs13133548	DAG	DAG(18:1;0-18:2;0)	4	89740128	G	A	0.117	0.0328	+++	0.000363078
rs13133548	DAG	Total_DAG	4	89740128	G	A	0.1206	0.0327	+++	0.000229087
rs13133548	TAG	TAG(52:4;0)	4	89740128	G	A	0.1208	0.0331	+++	0.000263027
rs13133548	TAG	TAG(50:2;0)	4	89740128	G	A	0.121	0.0333	+++	0.000281838
rs13133548	CE	CE(15:0;0)	4	89740128	G	A	0.1223	0.0341	+++	0.000338844
rs13133548	TAG	Total_TAG	4	89740128	G	A	0.1227	0.0325	+++	0.000158489
rs13133548	TAG	TAG(50:3;0)	4	89740128	G	A	0.1236	0.0334	+++	0.000218776
rs13133548	TAG	TAG(51:2;0)	4	89740128	G	A	0.1243	0.0335	+++	0.000213796
rs13133548	TAG	TAG(52:3;0)	4	89740128	G	A	0.1254	0.033	+++	0.000147911
rs13133548	TAG	TAG(53:2;0)	4	89740128	G	A	0.1267	0.0342	+++	0.000218776
rs13133548	DAG	DAG(18:1;0-18:1;0)	4	89740128	G	A	0.1278	0.033	+++	0.000107152
rs13133548	TAG	TAG(51:3;0)	4	89740128	G	A	0.1294	0.0342	+++	0.000151356
rs13133548	TAG	TAG(53:3;0)	4	89740128	G	A	0.1316	0.034	+++	0.000109648
rs13133548	CE	CE(14:0;0)	4	89740128	G	A	0.136	0.0331	+++	3.98107e-05
rs3822072	PC	PC(16:0;0-17:1;0)	4	89741269	G	A	0.0688	0.0342	-++	0.0446684
rs3822072	CE	CE(22:6;0)	4	89741269	G	A	0.0632	0.0317	+++	0.0457088
rs3822072	PC	PC(16:1;0-18:2;0)	4	89741269	G	A	0.0651	0.032	+++	0.0416869
rs3822072	PC	PC(14:0;0-18:1;0)	4	89741269	G	A	0.0675	0.0335	+++	0.0436516
rs3822072	PC	PC(18:1;0-20:4;0)	4	89741269	G	A	0.0699	0.0338	+++	0.0389045
rs3822072	PC	PC(16:0;0-20:4;0)	4	89741269	G	A	0.0717	0.0337	+++	0.0331131
rs3822072	PC	PC(17:0;0-20:3;0)	4	89741269	G	A	0.0737	0.0342	+++	0.030903
rs3822072	CE	CE(16:1;0)	4	89741269	G	A	0.0744	0.0328	+++	0.0234423
rs3822072	SM	SM(40:1;2)	4	89741269	G	A	0.0746	0.0335	+++	0.025704
rs3822072	PC	PC(16:0;0-22:4;0)	4	89741269	G	A	0.0748	0.0348	+++	0.0316228
rs3822072	PC	PC(18:0;0-20:4;0)	4	89741269	G	A	0.075	0.0336	+++	0.025704
rs3822072	PC	PC(16:0;0-18:0;0)	4	89741269	G	A	0.0755	0.0333	+++	0.0234423
rs3822072	ST	ST	4	89741269	G	A	0.0763	0.0326	+++	0.0194984
rs3822072	CE	CE(18:0;0)	4	89741269	G	A	0.077	0.033	+++	0.0194984
rs3822072	CE	CE(18:2;0)	4	89741269	G	A	0.0776	0.0323	+++	0.0162181
rs3822072	PC	PC(18:0;0-18:1;0)	4	89741269	G	A	0.0781	0.0335	+++	0.0194984
rs3822072	PC	PC(17:0;0-18:2;0)	4	89741269	G	A	0.0797	0.0337	+++	0.018197
rs3822072	PC	PC(16:1;0-18:1;0)	4	89741269	G	A	0.0808	0.0329	+++	0.0141254
rs3822072	PC	PC(18:0;0-18:3;0)	4	89741269	G	A	0.0809	0.0342	+++	0.018197
rs3822072	PC	PC(16:0;0-16:1;0)	4	89741269	G	A	0.0832	0.033	+++	0.011749
rs3822072	PC	PC(16:0;0-20:1;0)	4	89741269	G	A	0.0832	0.0346	+++	0.0162181
rs3822072	PI	Total_PI	4	89741269	G	A	0.0835	0.0329	+++	0.0112202
rs3822072	PC	PC(16:0;0-20:2;0)	4	89741269	G	A	0.0837	0.033	+++	0.0112202
rs3822072	TAG	TAG(50:1;0)	4	89741269	G	A	0.0839	0.0329	+++	0.0107152
rs3822072	PC	PC(17:0;0-20:4;0)	4	89741269	G	A	0.0846	0.034	+++	0.0128825
rs3822072	TAG	TAG(48:3;0)	4	89741269	G	A	0.0851	0.0352	+++	0.0158489
rs3822072	TAG	TAG(56:5;0)	4	89741269	G	A	0.0862	0.033	+++	0.00912011
rs3822072	PC	PC(16:0;0-22:5;0)	4	89741269	G	A	0.0863	0.0327	+++	0.00831764
rs3822072	TAG	TAG(56:7;0)	4	89741269	G	A	0.0864	0.0318	+++	0.00660693
rs3822072	PC	PC(16:0;0-22:6;0)	4	89741269	G	A	0.0866	0.0318	+++	0.00660693
rs3822072	PE	Total_PE	4	89741269	G	A	0.0867	0.0336	+++	0.00977237
rs3822072	SM	SM(38:1;2)	4	89741269	G	A	0.0874	0.0333	+++	0.00851138
rs3822072	PC	PC(16:0;0-18:3;0)	4	89741269	G	A	0.0875	0.0334	+++	0.00891251
rs3822072	TAG	TAG(56:6;0)	4	89741269	G	A	0.0881	0.0314	+++	0.00501187
rs3822072	LPC	LPC(14:0;0)	4	89741269	G	A	0.0886	0.0352	+++	0.011749
rs3822072	TAG	TAG(54:4;0)	4	89741269	G	A	0.0896	0.0328	+++	0.00616595
rs3822072	PC	PC(18:1;0-20:3;0)	4	89741269	G	A	0.0902	0.0331	+++	0.00645654
rs3822072	CE	CE(18:3;0)	4	89741269	G	A	0.0913	0.0334	+++	0.00630957
rs3822072	CE	CE(16:0;0)	4	89741269	G	A	0.0914	0.032	+++	0.0042658
rs3822072	TAG	TAG(56:4;0)	4	89741269	G	A	0.0915	0.0344	+++	0.00794328
rs3822072	TAG	TAG(54:6;0)	4	89741269	G	A	0.0919	0.0317	+++	0.00371535
rs3822072	CE	CE(20:3;0)	4	89741269	G	A	0.0919	0.0335	+++	0.0060256
rs3822072	TAG	TAG(54:5;0)	4	89741269	G	A	0.0922	0.0324	+++	0.00446684
rs3822072	TAG	TAG(54:3;0)	4	89741269	G	A	0.0922	0.0326	+++	0.00467735
rs3822072	trad_lipids	TG	4	89741269	G	A	0.0926	0.0318	+++	0.00363078
rs3822072	CE	CE(17:0;0)	4	89741269	G	A	0.0937	0.0338	+++	0.00562341
rs3822072	TAG	TAG(49:1;0)	4	89741269	G	A	0.0938	0.0351	+++	0.00758578
rs3822072	SM	SM(32:1;2)	4	89741269	G	A	0.0939	0.0323	+++	0.00371535
rs3822072	CE	Total_CE	4	89741269	G	A	0.0949	0.0322	+++	0.00316228
rs3822072	PC	PC(16:0;0-18:1;0)	4	89741269	G	A	0.0967	0.0333	+++	0.00363078
rs3822072	cer	cer(42:2;2)	4	89741269	G	A	0.0973	0.0319	+++	0.00229087
rs3822072	PI	PI(18:0;0-20:4;0)	4	89741269	G	A	0.0981	0.0332	+++	0.00316228
rs3822072	PE	PE(18:0;0-18:2;0)	4	89741269	G	A	0.0981	0.034	+++	0.00389045
rs3822072	PI	PI(18:0;0-20:3;0)	4	89741269	G	A	0.0983	0.0333	+++	0.00316228
rs3822072	DAG	DAG(16:0;0-18:1;0)	4	89741269	G	A	0.0986	0.0332	+++	0.00295121
rs3822072	TAG	TAG(52:5;0)	4	89741269	G	A	0.0987	0.0329	+++	0.00269153
rs3822072	CE	CE(17:1;0)	4	89741269	G	A	0.0989	0.0328	+++	0.00251189
rs3822072	TAG	TAG(48:1;0)	4	89741269	G	A	0.1	0.0336	+++	0.00295121
rs3822072	cer	cer(42:1;2)	4	89741269	G	A	0.1002	0.0328	+++	0.00223872
rs3822072	TAG	TAG(50:4;0)	4	89741269	G	A	0.1011	0.0339	+++	0.00288403
rs3822072	PC	PC(18:0;0-22:5;0)	4	89741269	G	A	0.1027	0.0336	+++	0.00223872
rs3822072	TAG	TAG(48:2;0)	4	89741269	G	A	0.103	0.0342	+++	0.00263027
rs3822072	PC	PC(18:0;0-20:3;0)	4	89741269	G	A	0.1044	0.0335	+++	0.00186209
rs3822072	PC	PC(16:0;0-20:3;0)	4	89741269	G	A	0.1053	0.0333	+++	0.00154882
rs3822072	CE	CE(18:1;0)	4	89741269	G	A	0.1056	0.0329	+++	0.00134896
rs3822072	PE	PE(18:0;0-20:4;0)	4	89741269	G	A	0.107	0.0335	+++	0.00141254
rs3822072	TAG	TAG(52:2;0)	4	89741269	G	A	0.1089	0.0328	+++	0.000912011
rs3822072	DAG	DAG(18:1;0-18:2;0)	4	89741269	G	A	0.1107	0.0327	+++	0.000707946
rs3822072	cer	Total_cer	4	89741269	G	A	0.1113	0.0324	+++	0.00060256
rs3822072	cer	cer(40:2;2)	4	89741269	G	A	0.1116	0.0343	+++	0.00114815
rs3822072	TAG	TAG(50:2;0)	4	89741269	G	A	0.1135	0.0332	+++	0.000630957
rs3822072	TAG	Total_TAG	4	89741269	G	A	0.1141	0.0324	+++	0.00042658
rs3822072	TAG	TAG(52:4;0)	4	89741269	G	A	0.1142	0.033	+++	0.000537032
rs3822072	TAG	TAG(50:3;0)	4	89741269	G	A	0.1151	0.0333	+++	0.000549541
rs3822072	DAG	Total_DAG	4	89741269	G	A	0.1152	0.0326	+++	0.000416869
rs3822072	TAG	TAG(51:2;0)	4	89741269	G	A	0.1162	0.0334	+++	0.000501187
rs3822072	cer	cer(40:1;2)	4	89741269	G	A	0.1166	0.033	+++	0.00040738
rs3822072	CE	CE(15:0;0)	4	89741269	G	A	0.1199	0.034	+++	0.000416869
rs3822072	TAG	TAG(52:3;0)	4	89741269	G	A	0.1201	0.0329	+++	0.000263027
rs3822072	DAG	DAG(18:1;0-18:1;0)	4	89741269	G	A	0.1205	0.0329	+++	0.000245471
rs3822072	TAG	TAG(53:2;0)	4	89741269	G	A	0.1221	0.0341	+++	0.000354813
rs3822072	TAG	TAG(51:3;0)	4	89741269	G	A	0.1238	0.0341	+++	0.000288403
rs3822072	TAG	TAG(53:3;0)	4	89741269	G	A	0.1268	0.0339	+++	0.00018197
rs3822072	CE	CE(14:0;0)	4	89741269	G	A	0.1277	0.0329	+++	0.000104713
rs2602836	PCO	PCO(18:2;0/18:1;0)	4	100014805	A	G	-0.0618	0.0314	-+-	0.0489779
rs2602836	SM	SM(42:2;2)	4	100014805	A	G	-0.1065	0.0314	--+	0.000707946
rs2602836	PC	PC(18:1;0-20:4;0)	4	100014805	A	G	-0.097	0.0324	--+	0.00275423
rs2602836	PCO	PCO(18:1;0/20:4;0)	4	100014805	A	G	-0.095	0.0321	--+	0.0030903
rs2602836	SM	SM(40:2;2)	4	100014805	A	G	-0.0944	0.0302	--+	0.00177828
rs2602836	PC	PC(18:0;0-20:4;0)	4	100014805	A	G	-0.0924	0.0321	--+	0.00398107
rs2602836	SM	SM(34:1;2)	4	100014805	A	G	-0.0906	0.0304	--+	0.00288403
rs2602836	SM	Total_SM	4	100014805	A	G	-0.0866	0.0305	--+	0.00446684
rs2602836	CE	CE(20:4;0)	4	100014805	A	G	-0.0859	0.0321	--+	0.0074131
rs2602836	PC	PC(16:0;0-20:4;0)	4	100014805	A	G	-0.0836	0.0322	--+	0.00933254
rs2602836	SM	SM(34:2;2)	4	100014805	A	G	-0.08	0.0291	--+	0.0060256
rs2602836	SM	SM(38:2;2)	4	100014805	A	G	-0.0791	0.0298	--+	0.00794328
rs2602836	SM	SM(32:1;2)	4	100014805	A	G	-0.0757	0.0307	--+	0.0138038
rs2602836	SM	SM(36:2;2)	4	100014805	A	G	-0.0733	0.0301	--+	0.0147911
rs2602836	CE	CE(16:0;0)	4	100014805	A	G	-0.0707	0.0304	--+	0.0204174
rs2602836	CE	Total_CE	4	100014805	A	G	-0.0694	0.0306	--+	0.0234423
rs2602836	PC	PC(16:0;0-22:5;0)	4	100014805	A	G	-0.0644	0.0313	--+	0.0398107
rs2602836	CE	CE(18:2;0)	4	100014805	A	G	-0.0609	0.0307	--+	0.047863
rs2602836	PCO	PCO(16:0;0/20:4;0)	4	100014805	A	G	-0.111	0.0324	---	0.000616595
rs2602836	ST	ST	4	100014805	A	G	-0.0871	0.031	---	0.00501187
rs2602836	PCO	PCO(16:1;0/18:1;0)	4	100014805	A	G	-0.0865	0.0316	---	0.00616595
rs2602836	PCO	Total_PCO	4	100014805	A	G	-0.0811	0.0318	---	0.0107152
rs2602836	PC	PC(18:1;0-20:3;0)	4	100014805	A	G	-0.0684	0.0316	---	0.0301995
rs1126673	PCO	PCO(16:0;0/20:4;0)	4	100045616	C	T	-0.1038	0.0355	---	0.00346737
rs1126673	PCO	PCO(18:1;0/20:4;0)	4	100045616	C	T	-0.1024	0.0352	---	0.00363078
rs1126673	PC	PC(18:1;0-20:4;0)	4	100045616	C	T	-0.0991	0.0355	---	0.00524807
rs1126673	PCO	Total_PCO	4	100045616	C	T	-0.0953	0.0348	---	0.00616595
rs1126673	PEO	Total_PEO	4	100045616	C	T	-0.0937	0.0357	---	0.00870964
rs1126673	PI	PI(18:0;0-18:1;0)	4	100045616	C	T	-0.0914	0.0345	---	0.00812831
rs1126673	PC	PC(18:0;0-20:4;0)	4	100045616	C	T	-0.0906	0.0352	---	0.01
rs1126673	PC	PC(16:0;0-20:2;0)	4	100045616	C	T	-0.0844	0.0344	---	0.0141254
rs1126673	PC	PC(16:0;0-18:2;0)	4	100045616	C	T	-0.0793	0.0341	---	0.0199526
rs1126673	PC	PC(18:1;0-20:3;0)	4	100045616	C	T	-0.079	0.0347	---	0.0229087
rs1126673	PC	PC(16:0;0-16:0;0)	4	100045616	C	T	-0.0777	0.0338	---	0.0213796
rs1126673	PI	PI(18:0;0-18:2;0)	4	100045616	C	T	-0.0757	0.0339	---	0.025704
rs1126673	PC	PC(16:0;0-20:5;0)	4	100045616	C	T	-0.0744	0.0335	---	0.0263027
rs1126673	PCO	PCO(18:1;0/16:0;0)	4	100045616	C	T	-0.0727	0.0339	---	0.0323594
rs1126673	PC	PC(16:0;0-20:4;0)	4	100045616	C	T	-0.0878	0.0353	--+	0.0128825
rs1126673	SM	SM(42:2;2)	4	100045616	C	T	-0.0874	0.0344	--+	0.0112202
rs1126673	PCO	PCO(16:1;0/16:0;0)	4	100045616	C	T	-0.0836	0.0358	--+	0.0194984
rs1126673	PEO	PEO(18:2;0/20:4;0)	4	100045616	C	T	-0.0817	0.0363	--+	0.0245471
rs1126673	PC	PC(16:0;0-20:1;0)	4	100045616	C	T	-0.0799	0.036	--+	0.0263027
rs1126673	PEO	PEO(16:1;0/20:4;0)	4	100045616	C	T	-0.0742	0.036	--+	0.0389045
rs1126673	trad_lipids	HDL_chol	4	100045616	C	T	-0.0721	0.0329	--+	0.0281838
rs1126673	PCO	PCO(16:1;0/18:1;0)	4	100045616	C	T	-0.0905	0.0346	-+-	0.00891251
rs1126673	PC	PC(18:1;0-18:2;0)	4	100045616	C	T	-0.0782	0.0338	-+-	0.0204174
rs1126673	PC	PC(18:1;0-18:1;0)	4	100045616	C	T	-0.0772	0.0345	-+-	0.0251189
rs1126673	PCO	PCO(18:2;0/18:1;0)	4	100045616	C	T	-0.0724	0.0343	-+-	0.0346737
rs13132430	CE	CE(16:1;0)	4	100224070	G	A	0.2538	0.1262	+++	0.0446684
rs13132430	PC	PC(16:0;0-16:0;0)	4	100224070	G	A	0.2541	0.1251	+++	0.042658
rs13132430	CE	CE(14:0;0)	4	100224070	G	A	0.2581	0.1276	+++	0.042658
rs13132430	TAG	TAG(48:2;0)	4	100224070	G	A	0.2781	0.132	+++	0.0354813
rs13132430	PE	Total_PE	4	100224070	G	A	0.2817	0.1293	+++	0.0295121
rs13132430	CE	CE(17:1;0)	4	100224070	G	A	0.288	0.127	+++	0.0234423
rs13132430	PC	PC(16:0;0-16:1;0)	4	100224070	G	A	0.2918	0.1269	+++	0.0213796
rs13132430	CE	CE(15:0;0)	4	100224070	G	A	0.3132	0.1315	+++	0.017378
rs13132430	PC	PC(14:0;0-16:0;0)	4	100224070	G	A	0.3437	0.1279	+++	0.00724436
rs3816873	cer	cer(40:1;2)	4	100504664	T	C	0.0774	0.0389	+++	0.0467735
rs3816873	SM	SM(40:1;2)	4	100504664	T	C	0.0788	0.0396	+++	0.0467735
rs3816873	cer	cer(42:2;2)	4	100504664	T	C	0.0798	0.0378	+++	0.0346737
rs3816873	cer	Total_cer	4	100504664	T	C	0.0846	0.0383	+++	0.0269153
rs3816873	LPE	LPE(20:4;0)	4	100504664	T	C	0.0892	0.0403	+++	0.0269153
rs3816873	TAG	TAG(53:3;0)	4	100504664	T	C	0.0917	0.0403	+++	0.0229087
rs3816873	LPC	LPC(20:3;0)	4	100504664	T	C	0.0926	0.0405	+++	0.0223872
rs3816873	CE	CE(18:0;0)	4	100504664	T	C	0.1123	0.039	+++	0.00398107
rs3816873	cer	cer(40:2;2)	4	100504664	T	C	0.1278	0.0407	+++	0.00169824
rs3816873	PCO	PCO(18:1;0/20:3;0)	4	100504664	T	C	0.0872	0.0392	+-+	0.0263027
rs3816873	PCO	PCO(16:1;0/16:0;0)	4	100504664	T	C	0.0985	0.0405	+-+	0.0151356
rs13107325	PEO	PEO(18:1;0/18:2;0)	4	103188709	C	T	-0.3011	0.1148	---	0.00870964
rs13107325	TAG	TAG(56:6;0)	4	103188709	C	T	0.2198	0.1061	+-+	0.0380189
rs13107325	TAG	TAG(52:4;0)	4	103188709	C	T	0.2307	0.1115	+-+	0.0380189
rs13107325	TAG	TAG(56:7;0)	4	103188709	C	T	0.2362	0.1058	+-+	0.025704
rs13107325	TAG	TAG(54:5;0)	4	103188709	C	T	0.2375	0.1112	+-+	0.0323594
rs13107325	TAG	TAG(52:5;0)	4	103188709	C	T	0.2406	0.1112	+-+	0.030903
rs13107325	DAG	DAG(18:1;0-18:2;0)	4	103188709	C	T	0.2433	0.1111	+-+	0.0281838
rs13107325	TAG	TAG(54:6;0)	4	103188709	C	T	0.2554	0.1071	+-+	0.0169824
rs13135092	PC	PC(18:0;0-22:5;0)	4	103198082	A	G	0.2193	0.1038	+++	0.0346737
rs13135092	LPC	LPC(22:6;0)	4	103198082	A	G	0.2284	0.106	+++	0.030903
rs13135092	PC	PC(16:0;0-22:6;0)	4	103198082	A	G	0.2372	0.0993	+++	0.0169824
rs13135092	PC	PC(16:0;0-20:5;0)	4	103198082	A	G	0.2084	0.0995	+-+	0.0363078
rs13135092	TAG	TAG(50:3;0)	4	103198082	A	G	0.2088	0.1034	+-+	0.0436516
rs13135092	DAG	Total_DAG	4	103198082	A	G	0.2102	0.1021	+-+	0.0398107
rs13135092	TAG	TAG(54:5;0)	4	103198082	A	G	0.2138	0.1014	+-+	0.0346737
rs13135092	CE	CE(20:5;0)	4	103198082	A	G	0.2174	0.097	+-+	0.0251189
rs13135092	TAG	TAG(52:4;0)	4	103198082	A	G	0.2183	0.1022	+-+	0.0323594
rs13135092	TAG	TAG(52:5;0)	4	103198082	A	G	0.2257	0.1021	+-+	0.0269153
rs13135092	TAG	TAG(50:4;0)	4	103198082	A	G	0.2268	0.1067	+-+	0.0338844
rs13135092	TAG	TAG(54:6;0)	4	103198082	A	G	0.2305	0.0975	+-+	0.018197
rs13135092	TAG	TAG(56:6;0)	4	103198082	A	G	0.2374	0.0968	+-+	0.0141254
rs13135092	DAG	DAG(18:1;0-18:2;0)	4	103198082	A	G	0.238	0.1019	+-+	0.0194984
rs13135092	PC	PC(16:0;0-22:5;0)	4	103198082	A	G	0.2461	0.1017	+-+	0.0154882
rs13135092	TAG	TAG(56:7;0)	4	103198082	A	G	0.2511	0.0961	+-+	0.00891251
rs13135092	PEO	PEO(18:1;0/18:2;0)	4	103198082	A	G	-0.2398	0.1042	---	0.0213796
rs13135092	trad_lipids	HDL_chol	4	103198082	A	G	-0.2225	0.0975	---	0.0223872
rs13146272	TAG	TAG(48:3;0)	4	187120211	C	A	0.0762	0.0349	-++	0.0288403
rs13146272	PE	Total_PE	4	187120211	C	A	0.0723	0.0335	++-	0.030903
rs13146272	TAG	TAG(52:2;0)	4	187120211	C	A	0.0725	0.0327	++-	0.0269153
rs13146272	LPE	Total_LPE	4	187120211	C	A	0.0736	0.0341	++-	0.030903
rs13146272	TAG	TAG(56:5;0)	4	187120211	C	A	0.0738	0.0327	++-	0.0239883
rs13146272	TAG	TAG(53:2;0)	4	187120211	C	A	0.0829	0.034	++-	0.0147911
rs13146272	TAG	TAG(54:3;0)	4	187120211	C	A	0.0895	0.0323	++-	0.00562341
rs13146272	DAG	DAG(18:1;0-18:1;0)	4	187120211	C	A	0.0642	0.0327	+++	0.0489779
rs13146272	TAG	TAG(50:3;0)	4	187120211	C	A	0.0667	0.033	+++	0.0436516
rs13146272	TAG	TAG(54:6;0)	4	187120211	C	A	0.0682	0.0313	+++	0.0295121
rs13146272	TAG	TAG(52:5;0)	4	187120211	C	A	0.0683	0.0325	+++	0.0354813
rs13146272	LPC	Total_LPC	4	187120211	C	A	0.0695	0.0335	+++	0.0380189
rs13146272	LPE	LPE(16:0;0)	4	187120211	C	A	0.073	0.0343	+++	0.0331131
rs13146272	TAG	TAG(51:2;0)	4	187120211	C	A	0.0731	0.0334	+++	0.0288403
rs13146272	DAG	Total_DAG	4	187120211	C	A	0.0736	0.0324	+++	0.0229087
rs13146272	TAG	Total_TAG	4	187120211	C	A	0.0746	0.0322	+++	0.0204174
rs13146272	LPC	LPC(18:0;0)	4	187120211	C	A	0.077	0.0336	+++	0.0218776
rs13146272	TAG	TAG(49:1;0)	4	187120211	C	A	0.0771	0.035	+++	0.0275423
rs13146272	DAG	DAG(18:1;0-18:2;0)	4	187120211	C	A	0.0789	0.0323	+++	0.0144544
rs13146272	LPE	LPE(18:2;0)	4	187120211	C	A	0.0799	0.0329	+++	0.0151356
rs13146272	LPC	LPC(16:0;0)	4	187120211	C	A	0.0803	0.0337	+++	0.017378
rs13146272	TAG	TAG(52:3;0)	4	187120211	C	A	0.0815	0.0326	+++	0.0123027
rs13146272	TAG	TAG(50:4;0)	4	187120211	C	A	0.0827	0.0336	+++	0.0138038
rs13146272	TAG	TAG(52:4;0)	4	187120211	C	A	0.0831	0.0325	+++	0.0107152
rs13146272	TAG	TAG(53:3;0)	4	187120211	C	A	0.0864	0.0335	+++	0.00977237
rs13146272	TAG	TAG(56:4;0)	4	187120211	C	A	0.0896	0.0339	+++	0.00831764
rs13146272	TAG	TAG(54:5;0)	4	187120211	C	A	0.09	0.0321	+++	0.00501187
rs13146272	TAG	TAG(54:4;0)	4	187120211	C	A	0.0901	0.0323	+++	0.00537032
rs13146272	TAG	TAG(51:3;0)	4	187120211	C	A	0.0946	0.0337	+++	0.00501187
rs13146272	PE	PE(18:0;0-18:2;0)	4	187120211	C	A	0.1062	0.0337	+++	0.00162181
rs6450176	PCO	PCO(18:1;0/16:0;0)	5	53298025	G	A	-0.0861	0.0361	---	0.0169824
rs6450176	PCO	PCO(18:2;0/18:2;0)	5	53298025	G	A	-0.0798	0.0366	---	0.0288403
rs6450176	PC	PC(18:0;0-20:5;0)	5	53298025	G	A	0.0732	0.0367	+++	0.0457088
rs4311394	PC	PC(18:0;0-20:5;0)	5	53300662	A	G	0.0728	0.0367	+++	0.047863
rs4311394	PCO	PCO(18:1;0/16:0;0)	5	53300662	A	G	-0.0867	0.0361	---	0.0162181
rs4311394	PCO	PCO(18:2;0/18:2;0)	5	53300662	A	G	-0.0793	0.0366	---	0.0301995
rs459193	TAG	Total_TAG	5	55806751	A	G	0.0713	0.0331	+++	0.030903
rs459193	TAG	TAG(54:5;0)	5	55806751	A	G	0.0734	0.0331	+++	0.0263027
rs459193	DAG	Total_DAG	5	55806751	A	G	0.0751	0.0332	+++	0.0239883
rs459193	TAG	TAG(52:4;0)	5	55806751	A	G	0.0757	0.0335	+++	0.0239883
rs459193	TAG	TAG(48:3;0)	5	55806751	A	G	0.0771	0.0359	+++	0.0316228
rs459193	TAG	TAG(56:4;0)	5	55806751	A	G	0.0801	0.0351	+++	0.0223872
rs459193	TAG	TAG(50:4;0)	5	55806751	A	G	0.0815	0.0346	+++	0.0186209
rs459193	DAG	DAG(16:0;0-18:1;0)	5	55806751	A	G	0.0817	0.0337	+++	0.0151356
rs459193	TAG	TAG(56:5;0)	5	55806751	A	G	0.0834	0.0335	+++	0.0128825
rs459193	DAG	DAG(18:1;0-18:2;0)	5	55806751	A	G	0.0868	0.0333	+++	0.00912011
rs459193	TAG	TAG(54:6;0)	5	55806751	A	G	0.0896	0.0321	+++	0.00524807
[truncated: 6,344 more rows]
