# Supplementary material for: Genetic architecture of human plasma lipidome and its link to cardiovascular disease
Source: Nat Commun. 2019 Sep 24;10:4329. doi: 10.1038/s41467-019-11954-8 (PMC6760179; doi:10.1038/s41467-019-11954-8)
Supplement: Supplementary file 15 — Supplementary Data 11 [file 41467_2019_11954_MOESM15_ESM.xlsx]

## Sheet: Sheet1
Suppelementary Data 11: Effect of fasting duration on the plasma levels of molecular lipid species in the FINRISK cohort
S.N.	Lipid species	Median (fasting <6hrs)	Median (fasting >6hrs)	P value (Median comparison)	P value (Regression)
1	CE(14:0;0)	27.7849	26.8801	0.963696	0.330199
2	CE(15:0;0)	7.90019	7.56055	0.263536	0.399771
3	CE(16:0;0)	361.298	368.56	0.351184	0.139277
4	CE(16:1;0)	149.012	155.187	0.284165	0.0399046
5	CE(17:0;0)	6.16098	5.93241	0.167708	0.499298
6	CE(17:1;0)	12.1695	12.0129	0.642477	0.107919
7	CE(18:0;0)	15.2512	15.5691	0.501452	0.710813
8	CE(18:1;0)	771.575	777.746	0.845937	0.156324
9	CE(18:2;0)	2208.97	2200.7	0.918028	0.98365
10	CE(18:3;0)	87.3919	89.4306	0.312906	0.0679152
11	CE(20:2;0)	2.22901	2.2141	0.210649	0.0876729
12	CE(20:3;0)	30.5916	31.2142	0.108308	0.0226561
13	CE(20:4;0)	269.32	279.795	0.00684259	0.000990469
14	CE(20:5;0)	88.7241	85.471	0.72697	0.207915
15	CE(22:6;0)	34.3927	35.657	0.24496	0.327692
16	DAG(16:0;0-18:1;0)	3.18545	3.52769	0.142574	0.325406
17	DAG(18:1;0-18:1;0)	5.45102	5.73443	0.210269	0.409229
18	DAG(18:1;0-18:2;0)	4.83775	4.8273	0.587622	0.401569
19	TAG(48:0;0)	5.11934	4.74772	0.256827	0.233153
20	TAG(48:1;0)	22.2948	19.9998	0.0640431	0.238958
21	TAG(48:2;0)	18.1592	17.3054	0.046474	0.306038
22	TAG(48:3;0)	7.34959	6.36944	0.000169841	0.00155863
23	TAG(49:1;0)	3.806	3.88396	0.369335	0.348092
24	TAG(50:1;0)	48.0575	47.3082	0.986616	0.872591
25	TAG(50:2;0)	79.1148	81.9143	0.82813	0.737184
26	TAG(50:3;0)	39.1413	38.6799	0.503356	0.534744
27	TAG(50:4;0)	12.1079	11.2486	0.0184983	0.0691449
28	TAG(51:2;0)	7.28004	7.38546	0.429678	0.691532
29	TAG(51:3;0)	4.83765	4.9382	0.94429	0.44192
30	TAG(52:2;0)	173.129	181.063	0.310732	0.386521
31	TAG(52:3;0)	175.117	181.261	0.360601	0.981351
32	TAG(52:4;0)	77.8717	80.8804	0.964779	0.278986
33	TAG(52:5;0)	21.6494	21.5742	0.46557	0.218396
34	TAG(53:2;0)	3.55601	3.46257	0.357821	0.358548
35	TAG(53:3;0)	4.61772	4.84562	0.672263	0.66891
36	TAG(54:3;0)	49.9001	51.0996	0.534936	0.172149
37	TAG(54:4;0)	48.7931	51.4493	0.437775	0.0112867
38	TAG(54:5;0)	36.219	37.3806	0.466589	0.0311064
39	TAG(54:6;0)	22.9382	23.0554	0.502858	0.0721814
40	TAG(56:4;0)	3.03928	2.98347	0.0278149	0.00107197
41	TAG(56:5;0)	8.11398	8.10604	0.294787	0.817211
42	TAG(56:6;0)	15.8717	16.4231	0.404892	0.906221
43	TAG(56:7;0)	24.1572	24.8428	0.255133	0.784442
44	PC(14:0;0-16:0;0)	2.39708	2.21481	0.021607	0.251633
45	PC(14:0;0-18:1;0)	2.90844	2.90093	0.374563	0.356959
46	PC(16:0;0-16:0;0)	9.02664	9.04147	0.23759	0.274435
47	PC(16:0;0-16:1;0)	9.71346	10.0922	0.249267	0.0262296
48	PC(16:0;0-17:1;0)	17.6321	17.5175	0.59015	0.510378
49	PC(16:0;0-18:0;0)	24.3818	24.2115	0.411624	0.255359
50	PC(16:0;0-18:1;0)	218.041	217.847	0.534862	0.0929956
51	PC(16:0;0-18:2;0)	439.727	434.411	0.00638906	0.000335571
52	PC(16:0;0-18:3;0)	8.83491	8.6	0.358159	0.597242
53	PC(16:0;0-20:1;0)	1.04864	1.08489	0.91958	0.510969
54	PC(16:0;0-20:2;0)	7.71457	8.10043	0.222945	0.84285
55	PC(16:0;0-20:3;0)	54.1383	57.3201	0.0430288	0.11463
56	PC(16:0;0-20:4;0)	130.925	144.68	0.00290998	0.0294817
57	PC(16:0;0-20:5;0)	34.1265	34.6731	0.939185	0.675321
58	PC(16:0;0-22:4;0)	4.51062	4.73878	0.0141702	0.0120589
59	PC(16:0;0-22:5;0)	21.0442	21.8931	0.308546	0.366353
60	PC(16:0;0-22:6;0)	82.8134	89.0882	0.0362761	0.230068
61	PC(16:1;0-18:1;0)	6.96877	7.15079	0.223244	0.100035
62	PC(16:1;0-18:2;0)	5.52492	5.53226	0.12064	0.100426
63	PC(17:0;0-18:2;0)	29.8489	29.4659	0.0056675	0.00741115
64	PC(17:0;0-20:3;0)	5.45862	5.55418	0.325743	0.288007
65	PC(17:0;0-20:4;0)	11.4231	11.8117	0.184684	0.0953663
66	PC(18:0;0-18:1;0)	27.7226	27.2992	0.522975	0.252287
67	PC(18:0;0-18:2;0)	187.518	183.855	0.011056	0.00101899
68	PC(18:0;0-18:3;0)	3.30821	3.12965	0.227218	0.530378
69	PC(18:0;0-20:2;0)	3.40506	3.47358	0.6104	0.946377
70	PC(18:0;0-20:3;0)	25.8632	26.0235	0.100127	0.0495393
71	PC(18:0;0-20:4;0)	58.56	62.1723	0.00191967	0.00335143
72	PC(18:0;0-20:5;0)	13.1014	12.4171	0.559545	0.98733
73	PC(18:0;0-22:5;0)	6.28137	6.31277	0.107689	0.0346422
74	PC(18:1;0-18:1;0)	20.7401	20.102	0.104286	0.520573
75	PC(18:1;0-18:2;0)	52.9719	51.4502	0.00153368	1.59481e-05
76	PC(18:1;0-20:3;0)	8.33748	8.68818	0.12647	0.201197
77	PC(18:1;0-20:4;0)	15.6599	16.5025	0.0258397	0.0302136
78	PC(18:2;0-18:2;0)	22.868	20.7561	6.11082e-08	1.03303e-08
79	PCO(16:0;0-16:0;0)	0.612511	0.620053	0.67324	0.655541
80	PCO(16:0;0-16:1;0)	0.664986	0.634449	0.610968	0.83493
81	PCO(16:0;0-18:1;0)	1.54429	1.53733	0.505991	0.839965
82	PCO(16:0;0-18:2;0)	3.27723	3.29826	0.0710687	0.00544189
83	PCO(16:0;0-20:3;0)	0.927414	0.946885	0.266627	0.10789
84	PCO(16:0;0-20:4;0)	5.03005	5.30183	0.0193544	0.00396423
85	PCO(16:1;0-16:0;0)	1.7008	1.81381	0.655713	0.289326
86	PCO(16:1;0-18:1;0)	0.326664	0.337557	0.824816	0.880009
87	PCO(16:1;0-18:2;0)	5.03314	5.11902	0.330262	0.152997
88	PCO(17:0;0-17:1;0)	0.0745838	0.0740927	0.526049	0.572672
89	PCO(18:0;0-14:0;0)	1.88173	1.88071	0.416889	0.514808
90	PCO(18:0;0-20:4;0)	2.86993	2.87462	0.427682	0.739509
91	PCO(18:1;0-16:0;0)	0.843217	0.825288	0.255089	0.324423
92	PCO(18:1;0-18:2;0)	1.88149	1.89565	0.0483781	0.0272617
93	PCO(18:1;0-20:3;0)	0.84565	0.879995	0.882853	0.511555
94	PCO(18:1;0-20:4;0)	7.35247	7.43821	0.204085	0.198085
95	PCO(18:2;0-16:0;0)	1.08699	1.07702	0.0575083	0.0496058
96	PCO(18:2;0-18:1;0)	0.441293	0.44382	0.685459	0.902462
97	PCO(18:2;0-18:2;0)	2.26958	2.14335	0.108614	0.0734395
98	SM(32:1;2)	7.6849	7.37122	0.121214	0.754535
99	SM(34:0;2)	1.72417	1.72083	0.647695	0.936569
100	SM(34:1;2)	69.3669	68.3647	0.289207	0.685581
101	SM(34:2;2)	9.19791	9.45778	0.502241	0.222369
102	SM(36:1;2)	12.4977	12.4573	0.710301	0.18611
103	SM(36:2;2)	5.86562	5.9612	0.277444	0.0450005
104	SM(38:1;2)	9.52253	9.48042	0.807959	0.797823
105	SM(38:2;2)	3.63794	3.66759	0.622718	0.250291
106	SM(40:1;2)	15.7175	15.5942	0.993989	0.678763
107	SM(40:2;2)	15.1607	15.061	0.629153	0.78757
108	SM(42:2;2)	35.7009	35.3084	0.807	0.801119
109	CER(40:1;2)	0.656172	0.680238	0.116654	0.0819768
110	CER(40:2;2)	0.168581	0.179109	0.0148007	0.00115266
111	CER(42:1;2)	1.79436	1.82571	0.259066	0.477341
112	CER(42:2;2)	1.14061	1.19369	0.0119061	0.118084
113	PI(16:0;0-18:1;0)	1.60929	1.48623	0.00535557	0.0495512
114	PI(16:0;0-18:2;0)	1.21407	1.22955	0.278555	0.0304032
115	PI(18:0;0-18:1;0)	2.07867	2.0225	0.0518984	0.0692596
116	PI(18:0;0-18:2;0)	4.01739	4.27817	0.412921	0.0014888
117	PI(18:0;0-20:3;0)	2.46124	2.70506	0.339975	0.331956
118	PI(18:0;0-20:4;0)	17.5996	18.5513	0.0892919	0.93662
119	PI(18:1;0-18:1;0)	0.74822	0.742144	0.00410515	0.000152626
120	PE(18:0;0-18:2;0)	3.64461	3.42533	8.64961e-06	8.10282e-06
121	PE(18:0;0-20:4;0)	4.89783	5.09532	0.907346	0.851208
122	PEO(16:1;0-18:2;0)	1.07988	1.08806	0.206232	0.375742
123	PEO(16:1;0-20:4;0)	3.42491	3.46851	0.203415	0.262555
124	PEO(18:1;0-18:2;0)	1.79262	1.76361	0.0742798	0.237453
125	PEO(18:2;0-18:2;0)	1.52504	1.53188	0.405666	0.166984
126	PEO(18:2;0-20:4;0)	5.74369	5.91615	0.53793	0.476259
127	LPE(16:0;0)	0.502736	0.500985	0.00862046	0.000400246
128	LPE(18:1;0)	0.559101	0.537764	1.29303e-12	1.35099e-19
129	LPE(18:2;0)	1.167	1.09487	5.21676e-14	3.80013e-22
130	LPE(20:4;0)	0.736833	0.798146	0.322987	0.00180948
131	LPE(22:6;0)	0.752256	0.844625	0.14407	0.0680169
132	LPC(14:0;0)	0.867966	0.8392	0.00495129	0.0402798
133	LPC(16:0;0)	54.9922	54.5749	0.577934	0.124534
134	LPC(16:1;0)	1.40132	1.448	0.902208	0.843849
135	LPC(18:0;0)	13.7527	13.5656	0.208382	0.146925
136	LPC(18:1;0)	12.0575	11.8964	0.0231548	0.00555421
137	LPC(18:2;0)	17.9478	17.023	2.15805e-08	2.29464e-14
138	LPC(20:3;0)	0.973118	1.05587	0.481084	0.00235796
139	LPC(20:4;0)	2.82774	3.05849	0.892695	0.0432229
140	LPC(22:6;0)	1.18497	1.31328	0.500023	9.78384e-05
141	ST	1595.81	1617.29	0.257238	0.119491
