# Supplementary material for: Genetic architecture of human plasma lipidome and its link to cardiovascular disease
Source: Nat Commun. 2019 Sep 24;10:4329. doi: 10.1038/s41467-019-11954-8 (PMC6760179; doi:10.1038/s41467-019-11954-8)
Supplement: Supplementary file 16 — Supplementary Data 12 [file 41467_2019_11954_MOESM16_ESM.xlsx]

## Sheet: Sheet1
Supplementary Data 12: List of lipids detected by different platforms- Metabolon, Biocrates and Lipotype*
S.N.	Lipid_moiety	Metabolon	Species in Metabolon	Subspecies in Metabolon	Lipotype	Species in Lipotype	Subspecies in Lipotype	Biocrates	Species in Biocrates	Subspecies in Biocrates
1	CE(14:0;0)	NA	NA	NA	Sterol ester (27:1/14:0)	CE(14:0;0)	CE(14:0;0)	NA	NA	NA
2	CE(15:0;0)	NA	NA	NA	Sterol ester (27:1/15:0)	CE(15:0;0)	CE(15:0;0)	NA	NA	NA
3	CE(16:0;0)	NA	NA	NA	Sterol ester (27:1/16:0)	CE(16:0;0)	CE(16:0;0)	NA	NA	NA
4	CE(16:1;0)	NA	NA	NA	Sterol ester (27:1/16:1)	CE(16:1;0)	CE(16:1;0)	NA	NA	NA
5	CE(17:0;0)	NA	NA	NA	Sterol ester (27:1/17:0)	CE(17:0;0)	CE(17:0;0)	NA	NA	NA
6	CE(17:1;0)	NA	NA	NA	Sterol ester (27:1/17:1)	CE(17:1;0)	CE(17:1;0)	NA	NA	NA
7	CE(18:0;0)	NA	NA	NA	Sterol ester (27:1/18:0)	CE(18:0;0)	CE(18:0;0)	NA	NA	NA
8	CE(18:1;0)	NA	NA	NA	Sterol ester (27:1/18:1)	CE(18:1;0)	CE(18:1;0)	NA	NA	NA
9	CE(18:2;0)	NA	NA	NA	Sterol ester (27:1/18:2)	CE(18:2;0)	CE(18:2;0)	NA	NA	NA
10	CE(18:3;0)	NA	NA	NA	Sterol ester (27:1/18:3)	CE(18:3;0)	CE(18:3;0)	NA	NA	NA
11	CE(20:2;0)	NA	NA	NA	Sterol ester (27:1/20:2)	CE(20:2;0)	CE(20:2;0)	NA	NA	NA
12	CE(20:3;0)	NA	NA	NA	Sterol ester (27:1/20:3)	CE(20:3;0)	CE(20:3;0)	NA	NA	NA
13	CE(20:4;0)	NA	NA	NA	Sterol ester (27:1/20:4)	CE(20:4;0)	CE(20:4;0)	NA	NA	NA
14	CE(20:5;0)	NA	NA	NA	Sterol ester (27:1/20:5)	CE(20:5;0)	CE(20:5;0)	NA	NA	NA
15	CE(22:6;0)	NA	NA	NA	Sterol ester (27:1/22:6)	CE(22:6;0)	CE(22:6;0)	NA	NA	NA
16	CER(40:1;2)	NA	NA	NA	Ceramide (d40:1)	CER(40:1;2)	CER(40:1;2)	NA	NA	NA
17	CER(40:2;2)	NA	NA	NA	Ceramide (d40:2)	CER(40:2;2)	CER(40:2;2)	NA	NA	NA
18	CER(42:1;2)	NA	NA	NA	Ceramide (d42:1)	CER(42:1;2)	CER(42:1;2)	NA	NA	NA
19	CER(42:2;2)	NA	NA	NA	Ceramide (d42:2)	CER(42:2;2)	CER(42:2;2)	NA	NA	NA
20	DAG(16:0;0-18:1;0)	NA	NA	NA	Diacylglycerol (16:0_18:1)	DAG(34:1;0)	DAG(16:0;0-18:1;0)	NA	NA	NA
21	DAG(16:0;0-18:2;0)	palmitoyl-linoleoyl-glycerol (16:0/18:2)	DAG(34:2;0)	DAG(16:0;0-18:2;0)	NA	NA	NA	NA	NA	NA
22	DAG(16:1;0-18:1;0)	palmitoleoyl-oleoyl-glycerol (16:1/18:1)	DAG(34:2;0)	DAG(16:1;0-18:1;0)	NA	NA	NA	NA	NA	NA
23	DAG(18:1;0-18:1;0)	NA	NA	NA	Diacylglycerol (18:1_18:1)	DAG(36:2;0)	DAG(18:1;0-18:1;0)	NA	NA	NA
24	DAG(18:1;0-18:2;0)	oleoyl-linoleoyl-glycerol (18:1/18:2)	DAG(36:3;0)	DAG(18:1;0-18:2;0)	Diacylglycerol (18:1_18:2)	DAG(36:3;0)	DAG(18:1;0-18:2;0)	NA	NA	NA
25	LPA(16:0;0)	1-palmitoyl-GPA (16:0)	LPA(16:0;0)	LPA(16:0;0)	NA	NA	NA	NA	NA	NA
26	LPA(20:4;0)	1-arachidonoyl-GPA (20:4)	LPA(20:4;0)	LPA(20:4;0)	NA	NA	NA	NA	NA	NA
27	LPC(14:0;0)	1-myristoyl-GPC (14:0)	LPC(14:0;0)	LPC(14:0;0)	Phosphatidylcholine (14:0_0:0)	LPC(14:0;0)	LPC(14:0;0)	lysoPC a C14:0 lysoPhosphatidylcholine acyl C14:0	LPC(14:0;0)	LPC(14:0;0)
28	LPC(15:0;0)	1-pentadecanoyl-GPC (15:0)	LPC(15:0;0)	LPC(15:0;0)	NA	NA	NA	NA	NA	NA
29	LPC(16:0;0)	2-palmitoyl-GPC (16:0)	LPC(16:0;0)	LPC(16:0;0)	Phosphatidylcholine (16:0_0:0)	LPC(16:0;0)	LPC(16:0;0)	lysoPC a C16:0 lysoPhosphatidylcholine acyl C16:0	LPC(16:0;0)	LPC(16:0;0)
30	LPC(16:1;0)	1-palmitoleoyl-GPC (16:1)	LPC(16:1;0)	LPC(16:1;0)	Phosphatidylcholine (16:1_0:0)	LPC(16:1;0)	LPC(16:1;0)	lysoPC a C16:1 lysoPhosphatidylcholine acyl C16:1	LPC(16:1;0)	LPC(16:1;0)
31	LPC(17:0;0)	1-margaroyl-GPC (17:0)	LPC(17:0;0)	LPC(17:0;0)	NA	NA	NA	lysoPC a C17:0 lysoPhosphatidylcholine acyl C17:0	LPC(17:0;0)	LPC(17:0;0)
32	LPC(18:0;0)	1-stearoyl-GPC (18:0)	LPC(18:0;0)	LPC(18:0;0)	Phosphatidylcholine (18:0_0:0)	LPC(18:0;0)	LPC(18:0;0)	lysoPC a C18:0 lysoPhosphatidylcholine acyl C18:0	LPC(18:0;0)	LPC(18:0;0)
33	LPC(18:1;0)	2-oleoyl-GPC (18:1)	LPC(18:1;0)	LPC(18:1;0)	Phosphatidylcholine (18:1_0:0)	LPC(18:1;0)	LPC(18:1;0)	lysoPC a C18:1 lysoPhosphatidylcholine acyl C18:1	LPC(18:1;0)	LPC(18:1;0)
34	LPC(18:2;0)	1-linoleoyl-GPC (18:2)	LPC(18:2;0)	LPC(18:2;0)	Phosphatidylcholine (18:2_0:0)	LPC(18:2;0)	LPC(18:2;0)	lysoPC a C18:2 lysoPhosphatidylcholine acyl C18:2	LPC(18:2;0)	LPC(18:2;0)
35	LPC(19:0;0)	1-nonadecanoyl-GPC (19:0)	LPC(19:0;0)	LPC(19:0;0)	NA	NA	NA	NA	NA	NA
36	LPC(20:0;0)	1-arachidoyl-GPC (20:0)	LPC(20:0;0)	LPC(20:0;0)	NA	NA	NA	NA	NA	NA
37	LPC(20:1;0)	1-eicosenoyl-GPC (20:1)	LPC(20:1;0)	LPC(20:1;0)	NA	NA	NA	NA	NA	NA
38	LPC(20:2;0)	1-dihomo-linoleoyl-GPC (20:2)	LPC(20:2;0)	LPC(20:2;0)	NA	NA	NA	NA	NA	NA
39	LPC(20:3;0)	1-dihomo-linolenoyl-GPC (20:3n3 or 6)	LPC(20:3;0)	LPC(20:3;0)	Phosphatidylcholine (20:3_0:0)	LPC(20:3;0)	LPC(20:3;0)	lysoPC a C20:3 lysoPhosphatidylcholine acyl C20:3	LPC(20:3;0)	LPC(20:3;0)
40	LPC(20:4;0)	1-arachidonoyl-GPC (20:4n6)	LPC(20:4;0)	LPC(20:4;0)	Phosphatidylcholine (20:4_0:0)	LPC(20:4;0)	LPC(20:4;0)	lysoPC a C20:4 lysoPhosphatidylcholine acyl C20:4	LPC(20:4;0)	LPC(20:4;0)
41	LPC(20:5;0)	1-eicosapentaenoyl-GPC (20:5)	LPC(20:5;0)	LPC(20:5;0)	NA	NA	NA	NA	NA	NA
42	LPC(22:4;0)	1-adrenoyl-GPC (22:4)	LPC(22:4;0)	LPC(22:4;0)	NA	NA	NA	NA	NA	NA
43	LPC(22:5;0)	1-docosapentaenoyl-GPC (22:5n3)	LPC(22:5;0)	LPC(22:5;0)	NA	NA	NA	NA	NA	NA
44	LPC(22:6;0)	1-docosahexaenoyl-GPC (22:6)	LPC(22:6;0)	LPC(22:6;0)	Phosphatidylcholine (22:6_0:0)	LPC(22:6;0)	LPC(22:6;0)	NA	NA	NA
45	LPC(24:0;0)	NA	NA	NA	NA	NA	NA	lysoPC a C24:0 lysoPhosphatidylcholine acyl C24:0	LPC(24:0;0)	LPC(24:0;0)
46	LPC(26:0;0)	NA	NA	NA	NA	NA	NA	lysoPC a C26:0 lysoPhosphatidylcholine acyl C26:0	LPC(26:0;0)	LPC(26:0;0)
47	LPC(26:1;0)	NA	NA	NA	NA	NA	NA	lysoPC a C26:1 lysoPhosphatidylcholine acyl C26:1	LPC(26:1;0)	LPC(26:1;0)
48	LPC(28:0;0)	NA	NA	NA	NA	NA	NA	lysoPC a C28:0 lysoPhosphatidylcholine acyl C28:0	LPC(28:0;0)	LPC(28:0;0)
49	LPC(28:1;0)	NA	NA	NA	NA	NA	NA	lysoPC a C28:1 lysoPhosphatidylcholine acyl C28:1	LPC(28:1;0)	LPC(28:1;0)
50	LPC(6:0;0)	NA	NA	NA	NA	NA	NA	lysoPC a C6:0 lysoPhosphatidylcholine acyl C6:0	LPC(6:0;0)	LPC(6:0;0)
51	LPCO(16:0;0)	1-palmityl-GPC (O-16:0)	LPCO(16:0;0)	LPCO(16:0;0)	NA	NA	NA	NA	NA	NA
52	LPCO(18:0;0)	1-stearyl-GPC (O-18:0)	LPCO(18:0;0)	LPCO(18:0;0)	NA	NA	NA	NA	NA	NA
53	LPCO(18:1;0)	1-(1-enyl-stearoyl)-GPC (P-18:0)	LPCO(18:1;0)	LPCO(18:1;0)	NA	NA	NA	NA	NA	NA
54	LPE(16:0;0)	1-palmitoyl-GPE (16:0)	LPE(16:0;0)	LPE(16:0;0)	Phosphatidylethanolamine (16:0_0:0)	LPE(16:0;0)	LPE(16:0;0)	NA	NA	NA
55	LPE(18:0;0)	1-stearoyl-GPE (18:0)	LPE(18:0;0)	LPE(18:0;0)	NA	NA	NA	NA	NA	NA
56	LPE(18:1;0)	1-oleoyl-GPE (18:1)	LPE(18:1;0)	LPE(18:1;0)	Phosphatidylethanolamine (18:1_0:0)	LPE(18:1;0)	LPE(18:1;0)	NA	NA	NA
57	LPE(18:2;0)	1-linoleoyl-GPE (18:2)	LPE(18:2;0)	LPE(18:2;0)	Phosphatidylethanolamine (18:2_0:0)	LPE(18:2;0)	LPE(18:2;0)	NA	NA	NA
58	LPE(20:3;0)	1-dihomo-linolenoyl-GPE (20:3n3 or 6)	LPE(20:3;0)	LPE(20:3;0)	NA	NA	NA	NA	NA	NA
59	LPE(20:4;0)	1-arachidonoyl-GPE (20:4n6)	LPE(20:4;0)	LPE(20:4;0)	Phosphatidylethanolamine (20:4_0:0)	LPE(20:4;0)	LPE(20:4;0)	NA	NA	NA
60	LPE(20:5;0)	1-eicosapentaenoyl-GPE (20:5)	LPE(20:5;0)	LPE(20:5;0)	NA	NA	NA	NA	NA	NA
61	LPE(22:6;0)	1-docosahexaenoyl-GPE (22:6)	LPE(22:6;0)	LPE(22:6;0)	Phosphatidylethanolamine (22:6_0:0)	LPE(22:6;0)	LPE(22:6;0)	NA	NA	NA
62	LPI(18:0;0)	1-stearoyl-GPI (18:0)	LPI(18:0;0)	LPI(18:0;0)	NA	NA	NA	NA	NA	NA
63	LPI(18:1;0)	1-oleoyl-GPI (18:1)	LPI(18:1;0)	LPI(18:1;0)	NA	NA	NA	NA	NA	NA
64	LPI(18:2;0)	1-linoleoyl-GPI (18:2)	LPI(18:2;0)	LPI(18:2;0)	NA	NA	NA	NA	NA	NA
65	LPI(20:4;0)	1-arachidonoyl-GPI (20:4)	LPI(20:4;0)	LPI(20:4;0)	NA	NA	NA	NA	NA	NA
66	MAG(14:0;0)	1-myristoylglycerol (14:0)	MAG(14:0;0)	MAG(14:0;0)	NA	NA	NA	NA	NA	NA
67	MAG(16:1;0)	1-palmitoleoylglycerol (16:1)	MAG(16:1;0)	MAG(16:1;0)	NA	NA	NA	NA	NA	NA
68	MAG(18:1;0)	1-oleoylglycerol (18:1)	MAG(18:1;0)	MAG(18:1;0)	NA	NA	NA	NA	NA	NA
69	MAG(18:2;0)	1-linoleoylglycerol (18:2)	MAG(18:2;0)	MAG(18:2;0)	NA	NA	NA	NA	NA	NA
70	MAG(18:3;0)	1-linolenoylglycerol (18:3)	MAG(18:3;0)	MAG(18:3;0)	NA	NA	NA	NA	NA	NA
71	MAG(20:4;0)	2-arachidonoylglycerol (20:4)	MAG(20:4;0)	MAG(20:4;0)	NA	NA	NA	NA	NA	NA
72	MAG(22:6;0)	1-docosahexaenoylglycerol (22:6)	MAG(22:6;0)	MAG(22:6;0)	NA	NA	NA	NA	NA	NA
73	PC(38:5;0)	phosphatidylcholine (16:0/22:5n3, 18:1/20:4)	PC(38:5;0)	NA	NA	NA	NA	NA	NA	NA
74	PC(14:0;0-14:0;0)	1,2-dimyristoyl-GPC (14:0/14:0)	PC(28:0;0)	PC(14:0;0-14:0;0)	NA	NA	NA	NA	NA	NA
75	PC(14:0;0-16:0;0)	1-myristoyl-2-palmitoyl-GPC (14:0/16:0)	PC(30:0;0)	PC(14:0;0-16:0;0)	Phosphatidylcholine (14:0_16:0)	PC(30:0;0)	PC(14:0;0-16:0;0)	NA	NA	NA
76	PC(14:0;0-18:1;0)	NA	NA	NA	Phosphatidylcholine (14:0_18:1)	PC(32:1;0)	PC(14:0;0-18:1;0)	NA	NA	NA
77	PC(14:0;0-18:2;0)	1-myristoyl-2-linoleoyl-GPC (14:0/18:2)	PC(32:2;0)	PC(14:0;0-18:2;0)	NA	NA	NA	NA	NA	NA
78	PC(15:0;0-18:1;0)	1-pentadecanoyl-2-oleoyl-GPC (15:0/18:1)	PC(33:1;0)	PC(15:0;0-18:1;0)	NA	NA	NA	NA	NA	NA
79	PC(15:0;0-18:2;0)	1-pentadecanoyl-2-linoleoyl-GPC (15:0/18:2)	PC(33:2;0)	PC(15:0;0-18:2;0)	NA	NA	NA	NA	NA	NA
80	PC(16:0;0-16:0;0)	NA	NA	NA	Phosphatidylcholine (16:0_16:0)	PC(32:0;0)	PC(16:0;0-16:0;0)	NA	NA	NA
81	PC(16:0;0-16:1;0)	1-palmitoyl-2-palmitoleoyl-GPC (16:0/16:1)	PC(32:1;0)	PC(16:0;0-16:1;0)	Phosphatidylcholine (16:0_16:1)	PC(32:1;0)	PC(16:0;0-16:1;0)	NA	NA	NA
82	PC(16:0;0-17:1;0)	NA	NA	NA	Phosphatidylcholine (16:0_17:1)	PC(33:1;0)	PC(16:0;0-17:1;0)	NA	NA	NA
83	PC(16:0;0-18:0;0)	1-palmitoyl-2-stearoyl-GPC (16:0/18:0)	PC(34:0;0)	PC(16:0;0-18:0;0)	Phosphatidylcholine (16:0_18:0)	PC(34:0;0)	PC(16:0;0-18:0;0)	NA	NA	NA
84	PC(16:0;0-18:1;0)	1-palmitoyl-2-oleoyl-GPC (16:0/18:1)	PC(34:1;0)	PC(16:0;0-18:1;0)	Phosphatidylcholine (16:0_18:1)	PC(34:1;0)	PC(16:0;0-18:1;0)	NA	NA	NA
85	PC(16:0;0-18:2;0)	1-palmitoyl-2-linoleoyl-GPC (16:0/18:2)	PC(34:2;0)	PC(16:0;0-18:2;0)	Phosphatidylcholine (16:0_18:2)	PC(34:2;0)	PC(16:0;0-18:2;0)	NA	NA	NA
86	PC(16:0;0-18:3;0)	1-palmitoyl-2-alpha-linolenoyl-GPC (16:0/18:3n3)	PC(34:3;0)	PC(16:0;0-18:3;0)	Phosphatidylcholine (16:0_18:3)	PC(34:3;0)	PC(16:0;0-18:3;0)	NA	NA	NA
87	PC(16:0;0-20:1;0)	NA	NA	NA	Phosphatidylcholine (16:0_20:1)	PC(36:1;0)	PC(16:0;0-20:1;0)	NA	NA	NA
88	PC(16:0;0-20:2;0)	NA	NA	NA	Phosphatidylcholine (16:0_20:2)	PC(36:2;0)	PC(16:0;0-20:2;0)	NA	NA	NA
89	PC(16:0;0-20:3;0)	1-palmitoyl-2-dihomo-linolenoyl-GPC (16:0/20:3n3 or 6)	PC(36:3;0)	PC(16:0;0-20:3;0)	Phosphatidylcholine (16:0_20:3)	PC(36:3;0)	PC(16:0;0-20:3;0)	NA	NA	NA
90	PC(16:0;0-20:4;0)	1-palmitoyl-2-arachidonoyl-GPC (16:0/20:4)	PC(36:4;0)	PC(16:0;0-20:4;0)	Phosphatidylcholine (16:0_20:4)	PC(36:4;0)	PC(16:0;0-20:4;0)	NA	NA	NA
91	PC(16:0;0-20:5;0)	1-palmitoyl-2-eicosapentaenoyl-GPC (16:0/20:5)	PC(36:5;0)	PC(16:0;0-20:5;0)	Phosphatidylcholine (16:0_20:5)	PC(36:5;0)	PC(16:0;0-20:5;0)	NA	NA	NA
92	PC(16:0;0-22:4;0)	1-palmitoyl-2-adrenoyl-GPC (16:0/22:4)	PC(38:4;0)	PC(16:0;0-22:4;0)	Phosphatidylcholine (16:0_22:4)	PC(38:4;0)	PC(16:0;0-22:4;0)	NA	NA	NA
93	PC(16:0;0-22:5;0)	NA	NA	NA	Phosphatidylcholine (16:0_22:5)	PC(38:5;0)	PC(16:0;0-22:5;0)	NA	NA	NA
94	PC(16:0;0-22:6;0)	1-palmitoyl-2-docosahexaenoyl-GPC (16:0/22:6)	PC(38:6;0)	PC(16:0;0-22:6;0)	Phosphatidylcholine (16:0_22:6)	PC(38:6;0)	PC(16:0;0-22:6;0)	NA	NA	NA
95	PC(16:1;0-18:1;0)	NA	NA	NA	Phosphatidylcholine (16:1_18:1)	PC(34:2;0)	PC(16:1;0-18:1;0)	NA	NA	NA
96	PC(16:1;0-18:2;0)	1-palmitoleoyl-2-linoleoyl-GPC (16:1/18:2)	PC(34:3;0)	PC(16:1;0-18:2;0)	Phosphatidylcholine (16:1_18:2)	PC(34:3;0)	PC(16:1;0-18:2;0)	NA	NA	NA
97	PC(17:0;0-18:1;0)	1-margaroyl-2-oleoyl-GPC (17:0/18:1)	PC(35:1;0)	PC(17:0;0-18:1;0)	NA	NA	NA	NA	NA	NA
98	PC(17:0;0-18:2;0)	1-margaroyl-2-linoleoyl-GPC (17:0/18:2)	PC(35:2;0)	PC(17:0;0-18:2;0)	Phosphatidylcholine (17:0_18:2)	PC(35:2;0)	PC(17:0;0-18:2;0)	NA	NA	NA
99	PC(17:0;0-20:3;0)	NA	NA	NA	Phosphatidylcholine (17:0_20:3)	PC(37:3;0)	PC(17:0;0-20:3;0)	NA	NA	NA
100	PC(17:0;0-20:4;0)	NA	NA	NA	Phosphatidylcholine (17:0_20:4)	PC(37:4;0)	PC(17:0;0-20:4;0)	NA	NA	NA
101	PC(18:0;0-18:0;0)	1,2-distearoyl-GPC (18:0/18:0)	PC(36:0;0)	PC(18:0;0-18:0;0)	NA	NA	NA	NA	NA	NA
102	PC(18:0;0-18:1;0)	1-stearoyl-2-oleoyl-GPC (18:0/18:1)	PC(36:1;0)	PC(18:0;0-18:1;0)	Phosphatidylcholine (18:0_18:1)	PC(36:1;0)	PC(18:0;0-18:1;0)	NA	NA	NA
103	PC(18:0;0-18:2;0)	1-stearoyl-2-linoleoyl-GPC (18:0/18:2)	PC(36:2;0)	PC(18:0;0-18:2;0)	Phosphatidylcholine (18:0_18:2)	PC(36:2;0)	PC(18:0;0-18:2;0)	NA	NA	NA
104	PC(18:0;0-18:3;0)	NA	NA	NA	Phosphatidylcholine (18:0_18:3)	PC(36:3;0)	PC(18:0;0-18:3;0)	NA	NA	NA
105	PC(18:0;0-20:2;0)	NA	NA	NA	Phosphatidylcholine (18:0_20:2)	PC(38:2;0)	PC(18:0;0-20:2;0)	NA	NA	NA
106	PC(18:0;0-20:3;0)	1-stearoyl-2-dihomo-linolenoyl-GPC (18:0/20:3n3 or 6)	PC(38:3;0)	PC(18:0;0-20:3;0)	Phosphatidylcholine (18:0_20:3)	PC(38:3;0)	PC(18:0;0-20:3;0)	NA	NA	NA
107	PC(18:0;0-20:4;0)	1-stearoyl-2-arachidonoyl-GPC (18:0/20:4)	PC(38:4;0)	PC(18:0;0-20:4;0)	Phosphatidylcholine (18:0_20:4)	PC(38:4;0)	PC(18:0;0-20:4;0)	NA	NA	NA
108	PC(18:0;0-20:5;0)	NA	NA	NA	Phosphatidylcholine (18:0_20:5)	PC(38:5;0)	PC(18:0;0-20:5;0)	NA	NA	NA
109	PC(18:0;0-22:5;0)	1-stearoyl-2-docosapentaenoyl-GPC (18:0/22:5n3)	PC(40:5;0)	PC(18:0;0-22:5;0)	Phosphatidylcholine (18:0_22:5)	PC(40:5;0)	PC(18:0;0-22:5;0)	NA	NA	NA
110	PC(18:0;0-22:6;0)	1-stearoyl-2-docosahexaenoyl-GPC (18:0/22:6)	PC(40:6;0)	PC(18:0;0-22:6;0)	NA	NA	NA	NA	NA	NA
111	PC(18:1;0-18:1;0)	NA	NA	NA	Phosphatidylcholine (18:1_18:1)	PC(36:2;0)	PC(18:1;0-18:1;0)	NA	NA	NA
112	PC(18:1;0-18:2;0)	1-oleoyl-2-linoleoyl-GPC (18:1/18:2)	PC(36:3;0)	PC(18:1;0-18:2;0)	Phosphatidylcholine (18:1_18:2)	PC(36:3;0)	PC(18:1;0-18:2;0)	NA	NA	NA
113	PC(18:1;0-20:3;0)	1-oleoyl-2-dihomo-linolenoyl-GPC (18:1/20:3)	PC(38:4;0)	PC(18:1;0-20:3;0)	Phosphatidylcholine (18:1_20:3)	PC(38:4;0)	PC(18:1;0-20:3;0)	NA	NA	NA
114	PC(18:1;0-20:4;0)	NA	NA	NA	Phosphatidylcholine (18:1_20:4)	PC(38:5;0)	PC(18:1;0-20:4;0)	NA	NA	NA
115	PC(18:1;0-20:5;0)	1-oleoyl-2-eicosapentaenoyl-GPC (18:1/20:5)	PC(38:6;0)	PC(18:1;0-20:5;0)	NA	NA	NA	NA	NA	NA
116	PC(18:1;0-22:6;0)	1-oleoyl-2-docosahexaenoyl-GPC (18:1/22:6)	PC(40:7;0)	PC(18:1;0-22:6;0)	NA	NA	NA	NA	NA	NA
117	PC(18:2;0-18:2;0)	1,2-dilinoleoyl-GPC (18:2/18:2)	PC(36:4;0)	PC(18:2;0-18:2;0)	Phosphatidylcholine (18:2_18:2)	PC(36:4;0)	PC(18:2;0-18:2;0)	NA	NA	NA
118	PC(18:2;0-20:4;0)	1-linoleoyl-2-arachidonoyl-GPC (18:2/20:4n6)	PC(38:6;0)	PC(18:2;0-20:4;0)	NA	NA	NA	NA	NA	NA
119	PC(24:0;0)	NA	NA	NA	NA	NA	NA	PC aa C24:0 Phosphatidylcholine diacyl C24:0	PC(24:0;0)	NA
120	PC(26:0;0)	NA	NA	NA	NA	NA	NA	PC aa C26:0 Phosphatidylcholine diacyl C26:0	PC(26:0;0)	NA
121	PC(28:1;0)	NA	NA	NA	NA	NA	NA	PC aa C28:1 Phosphatidylcholine diacyl C28:1	PC(28:1;0)	NA
122	PC(30:0;0)	NA	NA	NA	NA	NA	NA	PC aa C30:0 Phosphatidylcholine diacyl C30:0	PC(30:0;0)	NA
123	PC(30:2;0)	NA	NA	NA	NA	NA	NA	PC aa C30:2 Phosphatidylcholine diacyl C30:2	PC(30:2;0)	NA
124	PC(32:0;0)	NA	NA	NA	NA	NA	NA	PC aa C32:0 Phosphatidylcholine diacyl C32:0	PC(32:0;0)	NA
125	PC(32:1;0)	NA	NA	NA	NA	NA	NA	PC aa C32:1 Phosphatidylcholine diacyl C32:1	PC(32:1;0)	NA
126	PC(32:2;0)	NA	NA	NA	NA	NA	NA	PC aa C32:2 Phosphatidylcholine diacyl C32:2	PC(32:2;0)	NA
127	PC(32:3;0)	NA	NA	NA	NA	NA	NA	PC aa C32:3 Phosphatidylcholine diacyl C32:3	PC(32:3;0)	NA
128	PC(34:1;0)	NA	NA	NA	NA	NA	NA	PC aa C34:1 Phosphatidylcholine diacyl C34:1	PC(34:1;0)	NA
129	PC(34:2;0)	NA	NA	NA	NA	NA	NA	PC aa C34:2 Phosphatidylcholine diacyl C34:2	PC(34:2;0)	NA
130	PC(34:3;0)	NA	NA	NA	NA	NA	NA	PC aa C34:3 Phosphatidylcholine diacyl C34:3	PC(34:3;0)	NA
131	PC(34:4;0)	NA	NA	NA	NA	NA	NA	PC aa C34:4 Phosphatidylcholine diacyl C34:4	PC(34:4;0)	NA
132	PC(36:0;0)	NA	NA	NA	NA	NA	NA	PC aa C36:0 Phosphatidylcholine diacyl C36:0	PC(36:0;0)	NA
133	PC(36:1;0)	NA	NA	NA	NA	NA	NA	PC aa C36:1 Phosphatidylcholine diacyl C36:1	PC(36:1;0)	NA
134	PC(36:2;0)	NA	NA	NA	NA	NA	NA	PC aa C36:2 Phosphatidylcholine diacyl C36:2	PC(36:2;0)	NA
135	PC(36:3;0)	NA	NA	NA	NA	NA	NA	PC aa C36:3 Phosphatidylcholine diacyl C36:3	PC(36:3;0)	NA
136	PC(36:4;0)	NA	NA	NA	NA	NA	NA	PC aa C36:4 Phosphatidylcholine diacyl C36:4	PC(36:4;0)	NA
137	PC(36:5;0)	NA	NA	NA	NA	NA	NA	PC aa C36:5 Phosphatidylcholine diacyl C36:5	PC(36:5;0)	NA
138	PC(36:6;0)	NA	NA	NA	NA	NA	NA	PC aa C36:6 Phosphatidylcholine diacyl C36:6	PC(36:6;0)	NA
139	PC(38:0;0)	NA	NA	NA	NA	NA	NA	PC aa C38:0 Phosphatidylcholine diacyl C38:0	PC(38:0;0)	NA
140	PC(38:1;0)	NA	NA	NA	NA	NA	NA	PC aa C38:1 Phosphatidylcholine diacyl C38:1	PC(38:1;0)	NA
141	PC(38:3;0)	NA	NA	NA	NA	NA	NA	PC aa C38:3 Phosphatidylcholine diacyl C38:3	PC(38:3;0)	NA
142	PC(38:4;0)	NA	NA	NA	NA	NA	NA	PC aa C38:4 Phosphatidylcholine diacyl C38:4	PC(38:4;0)	NA
143	PC(38:5;0)	NA	NA	NA	NA	NA	NA	PC aa C38:5 Phosphatidylcholine diacyl C38:5	PC(38:5;0)	NA
144	PC(38:6;0)	NA	NA	NA	NA	NA	NA	PC aa C38:6 Phosphatidylcholine diacyl C38:6	PC(38:6;0)	NA
145	PC(40:1;0)	NA	NA	NA	NA	NA	NA	PC aa C40:1 Phosphatidylcholine diacyl C40:1	PC(40:1;0)	NA
146	PC(40:2;0)	NA	NA	NA	NA	NA	NA	PC aa C40:2 Phosphatidylcholine diacyl C40:2	PC(40:2;0)	NA
147	PC(40:3;0)	NA	NA	NA	NA	NA	NA	PC aa C40:3 Phosphatidylcholine diacyl C40:3	PC(40:3;0)	NA
148	PC(40:4;0)	NA	NA	NA	NA	NA	NA	PC aa C40:4 Phosphatidylcholine diacyl C40:4	PC(40:4;0)	NA
149	PC(40:5;0)	NA	NA	NA	NA	NA	NA	PC aa C40:5 Phosphatidylcholine diacyl C40:5	PC(40:5;0)	NA
150	PC(40:6;0)	NA	NA	NA	NA	NA	NA	PC aa C40:6 Phosphatidylcholine diacyl C40:6	PC(40:6;0)	NA
151	PC(42:0;0)	NA	NA	NA	NA	NA	NA	PC aa C42:0 Phosphatidylcholine diacyl C42:0	PC(42:0;0)	NA
152	PC(42:1;0)	NA	NA	NA	NA	NA	NA	PC aa C42:1 Phosphatidylcholine diacyl C42:1	PC(42:1;0)	NA
153	PC(42:2;0)	NA	NA	NA	NA	NA	NA	PC aa C42:2 Phosphatidylcholine diacyl C42:2	PC(42:2;0)	NA
154	PC(42:4;0)	NA	NA	NA	NA	NA	NA	PC aa C42:4 Phosphatidylcholine diacyl C42:4	PC(42:4;0)	NA
155	PC(42:5;0)	NA	NA	NA	NA	NA	NA	PC aa C42:5 Phosphatidylcholine diacyl C42:5	PC(42:5;0)	NA
156	PC(42:6;0)	NA	NA	NA	NA	NA	NA	PC aa C42:6 Phosphatidylcholine diacyl C42:6	PC(42:6;0)	NA
157	PCO(16:0;0-16:0;0)	NA	NA	NA	Phosphatidylcholine (O-16:0_16:0)	PCO(32:0;0)	PCO(16:0;0-16:0;0)	NA	NA	NA
158	PCO(16:0;0-16:1;0)	NA	NA	NA	Phosphatidylcholine (O-16:0_16:1)	PCO(32:1;0)	PCO(16:0;0-16:1;0)	NA	NA	NA
159	PCO(16:0;0-18:1;0)	NA	NA	NA	Phosphatidylcholine (O-16:0_18:1)	PCO(34:1;0)	PCO(16:0;0-18:1;0)	NA	NA	NA
160	PCO(16:0;0-18:2;0)	NA	NA	NA	Phosphatidylcholine (O-16:0_18:2)	PCO(34:2;0)	PCO(16:0;0-18:2;0)	NA	NA	NA
161	PCO(16:0;0-20:3;0)	NA	NA	NA	Phosphatidylcholine (O-16:0_20:3)	PCO(36:3;0)	PCO(16:0;0-20:3;0)	NA	NA	NA
162	PCO(16:0;0-20:4;0)	NA	NA	NA	Phosphatidylcholine (O-16:0_20:4)	PCO(36:4;0)	PCO(16:0;0-20:4;0)	NA	NA	NA
163	PCO(16:1;0-16:0;0)	1-(1-enyl-palmitoyl)-2-palmitoyl-GPC (P-16:0/16:0)	PCO(32:1;0)	PCO(16:1;0-16:0;0)	Phosphatidylcholine (O-16:1_16:0)	PCO(32:1;0)	PCO(16:1;0-16:0;0)	NA	NA	NA
164	PCO(16:1;0-18:1;0)	1-(1-enyl-palmitoyl)-2-oleoyl-GPC (P-16:0/18:1)	PCO(34:2;0)	PCO(16:1;0-18:1;0)	Phosphatidylcholine (O-16:1_18:1)	PCO(34:2;0)	PCO(16:1;0-18:1;0)	NA	NA	NA
165	PCO(16:1;0-18:2;0)	1-(1-enyl-palmitoyl)-2-linoleoyl-GPC (P-16:0/18:2)	PCO(34:3;0)	PCO(16:1;0-18:2;0)	Phosphatidylcholine (O-16:1_18:2)	PCO(34:3;0)	PCO(16:1;0-18:2;0)	NA	NA	NA
166	PCO(16:1;0-20:4;0)	1-(1-enyl-palmitoyl)-2-arachidonoyl-GPC (P-16:0/20:4)	PCO(36:5;0)	PCO(16:1;0-20:4;0)	NA	NA	NA	NA	NA	NA
167	PCO(16:1;0-22:6;0)	1-(1-enyl-palmitoyl)-2-docosahexaenoyl-GPC (P-16:0/22:6)	PCO(38:7;0)	PCO(16:1;0-22:6;0)	NA	NA	NA	NA	NA	NA
168	PCO(17:0;0-17:1;0)	NA	NA	NA	Phosphatidylcholine (O-17:0_17:1)	PCO(34:1;0)	PCO(17:0;0-17:1;0)	NA	NA	NA
169	PCO(18:0;0-14:0;0)	NA	NA	NA	Phosphatidylcholine (O-18:0_14:0)	PCO(32:0;0)	PCO(18:0;0-14:0;0)	NA	NA	NA
170	PCO(18:0;0-20:4;0)	NA	NA	NA	Phosphatidylcholine (O-18:0_20:4)	PCO(38:4;0)	PCO(18:0;0-20:4;0)	NA	NA	NA
171	PCO(18:1;0-16:0;0)	NA	NA	NA	Phosphatidylcholine (O-18:1_16:0)	PCO(34:1;0)	PCO(18:1;0-16:0;0)	NA	NA	NA
172	PCO(18:1;0-18:1;0)	1-(1-enyl-stearoyl)-2-oleoyl-GPC (P-18:0/18:1)	PCO(36:2;0)	PCO(18:1;0-18:1;0)	NA	NA	NA	NA	NA	NA
173	PCO(18:1;0-18:2;0)	NA	NA	NA	Phosphatidylcholine (O-18:1_18:2)	PCO(36:3;0)	PCO(18:1;0-18:2;0)	NA	NA	NA
174	PCO(18:1;0-20:3;0)	NA	NA	NA	Phosphatidylcholine (O-18:1_20:3)	PCO(38:4;0)	PCO(18:1;0-20:3;0)	NA	NA	NA
175	PCO(18:1;0-20:4;0)	1-(1-enyl-stearoyl)-2-arachidonoyl-GPC (P-18:0/20:4)	PCO(38:5;0)	PCO(18:1;0-20:4;0)	Phosphatidylcholine (O-18:1_20:4)	PCO(38:5;0)	PCO(18:1;0-20:4;0)	NA	NA	NA
176	PCO(18:1;0-22:6;0)	1-(1-enyl-stearoyl)-2-docosahexaenoyl-GPC (P-18:0/22:6)	PCO(40:7;0)	PCO(18:1;0-22:6;0)	NA	NA	NA	NA	NA	NA
177	PCO(18:2;0-16:0;0)	NA	NA	NA	Phosphatidylcholine (O-18:2_16:0)	PCO(34:2;0)	PCO(18:2;0-16:0;0)	NA	NA	NA
178	PCO(18:2;0-18:1;0)	NA	NA	NA	Phosphatidylcholine (O-18:2_18:1)	PCO(36:3;0)	PCO(18:2;0-18:1;0)	NA	NA	NA
179	PCO(18:2;0-18:2;0)	NA	NA	NA	Phosphatidylcholine (O-18:2_18:2)	PCO(36:4;0)	PCO(18:2;0-18:2;0)	NA	NA	NA
180	PCO(30:0;0)	NA	NA	NA	NA	NA	NA	PC ae C30:0 Phosphatidylcholine acyl‐alkyl C30:0	PCO(30:0;0)	NA
181	PCO(30:1;0)	NA	NA	NA	NA	NA	NA	PC ae C30:1 Phosphatidylcholine acyl‐alkyl C30:1	PCO(30:1;0)	NA
182	PCO(30:2;0)	NA	NA	NA	NA	NA	NA	PC ae C30:2 Phosphatidylcholine acyl‐alkyl C30:2	PCO(30:2;0)	NA
183	PCO(32:1;0)	NA	NA	NA	NA	NA	NA	PC ae C32:1 Phosphatidylcholine acyl‐alkyl C32:1	PCO(32:1;0)	NA
184	PCO(32:2;0)	NA	NA	NA	NA	NA	NA	PC ae C32:2 Phosphatidylcholine acyl‐alkyl C32:2	PCO(32:2;0)	NA
185	PCO(34:0;0)	NA	NA	NA	NA	NA	NA	PC ae C34:0 Phosphatidylcholine acyl‐alkyl C34:0	PCO(34:0;0)	NA
186	PCO(34:1;0)	NA	NA	NA	NA	NA	NA	PC ae C34:1 Phosphatidylcholine acyl‐alkyl C34:1	PCO(34:1;0)	NA
187	PCO(34:2;0)	NA	NA	NA	NA	NA	NA	PC ae C34:2 Phosphatidylcholine acyl‐alkyl C34:2	PCO(34:2;0)	NA
188	PCO(34:3;0)	NA	NA	NA	NA	NA	NA	PC ae C34:3 Phosphatidylcholine acyl‐alkyl C34:3	PCO(34:3;0)	NA
189	PCO(36:0;0)	NA	NA	NA	NA	NA	NA	PC ae C36:0 Phosphatidylcholine acyl‐alkyl C36:0	PCO(36:0;0)	NA
190	PCO(36:1;0)	NA	NA	NA	NA	NA	NA	Phosphatidylcholine acyl‐alkyl C36:1	PCO(36:1;0)	NA
191	PCO(36:2;0)	NA	NA	NA	NA	NA	NA	PC ae C36:2 Phosphatidylcholine acyl‐alkyl C36:2	PCO(36:2;0)	NA
192	PCO(36:3;0)	NA	NA	NA	NA	NA	NA	PC ae C36:3 Phosphatidylcholine acyl‐alkyl C36:3	PCO(36:3;0)	NA
193	PCO(36:4;0)	NA	NA	NA	NA	NA	NA	PC ae C36:4 Phosphatidylcholine acyl‐alkyl C36:4	PCO(36:4;0)	NA
194	PCO(36:5;0)	NA	NA	NA	NA	NA	NA	PC ae C36:5 Phosphatidylcholine acyl‐alkyl C36:5	PCO(36:5;0)	NA
195	PCO(38:0;0)	NA	NA	NA	NA	NA	NA	PC ae C38:0 Phosphatidylcholine acyl‐alkyl C38:0	PCO(38:0;0)	NA
196	PCO(38:1;0)	NA	NA	NA	NA	NA	NA	PC ae C38:1 Phosphatidylcholine acyl‐alkyl C38:1	PCO(38:1;0)	NA
197	PCO(38:2;0)	NA	NA	NA	NA	NA	NA	PC ae C38:2 Phosphatidylcholine acyl‐alkyl C38:2	PCO(38:2;0)	NA
198	PCO(38:3;0)	NA	NA	NA	NA	NA	NA	PC ae C38:3 Phosphatidylcholine acyl‐alkyl C38:3	PCO(38:3;0)	NA
199	PCO(38:4;0)	NA	NA	NA	NA	NA	NA	PC ae C38:4 Phosphatidylcholine acyl‐alkyl C38:4	PCO(38:4;0)	NA
200	PCO(38:5;0)	NA	NA	NA	NA	NA	NA	PC ae C38:5 Phosphatidylcholine acyl‐alkyl C38:5	PCO(38:5;0)	NA
201	PCO(38:6;0)	NA	NA	NA	NA	NA	NA	PC ae C38:6 Phosphatidylcholine acyl‐alkyl C38:6	PCO(38:6;0)	NA
202	PCO(40:0;0)	NA	NA	NA	NA	NA	NA	PC ae C40:0 Phosphatidylcholine acyl‐alkyl C40:0	PCO(40:0;0)	NA
203	PCO(40:1;0)	NA	NA	NA	NA	NA	NA	PC ae C40:1 Phosphatidylcholine acyl‐alkyl C40:1	PCO(40:1;0)	NA
204	PCO(40:2;0)	NA	NA	NA	NA	NA	NA	PC ae C40:2 Phosphatidylcholine acyl‐alkyl C40:2	PCO(40:2;0)	NA
205	PCO(40:3;0)	NA	NA	NA	NA	NA	NA	PC ae C40:3 Phosphatidylcholine acyl‐alkyl C40:3	PCO(40:3;0)	NA
206	PCO(40:4;0)	NA	NA	NA	NA	NA	NA	PC ae C40:4 Phosphatidylcholine acyl‐alkyl C40:4	PCO(40:4;0)	NA
207	PCO(40:5;0)	NA	NA	NA	NA	NA	NA	PC ae C40:5 Phosphatidylcholine acyl‐alkyl C40:5	PCO(40:5;0)	NA
208	PCO(40:6;0)	NA	NA	NA	NA	NA	NA	PC ae C40:6 Phosphatidylcholine acyl‐alkyl C40:6	PCO(40:6;0)	NA
209	PCO(42:0;0)	NA	NA	NA	NA	NA	NA	PC ae C42:0 Phosphatidylcholine acyl‐alkyl C42:0	PCO(42:0;0)	NA
210	PCO(42:1;0)	NA	NA	NA	NA	NA	NA	PC ae C42:1 Phosphatidylcholine acyl‐alkyl C42:1	PCO(42:1;0)	NA
211	PCO(42:2;0)	NA	NA	NA	NA	NA	NA	PC ae C42:2 Phosphatidylcholine acyl‐alkyl C42:2	PCO(42:2;0)	NA
212	PCO(42:3;0)	NA	NA	NA	NA	NA	NA	PC ae C42:3 Phosphatidylcholine acyl‐alkyl C42:3	PCO(42:3;0)	NA
213	PCO(42:4;0)	NA	NA	NA	NA	NA	NA	PC ae C42:4 Phosphatidylcholine acyl‐alkyl C42:4	PCO(42:4;0)	NA
214	PCO(42:5;0)	NA	NA	NA	NA	NA	NA	PC ae C42:5 Phosphatidylcholine acyl‐alkyl C42:5	PCO(42:5;0)	NA
215	PCO(44:3;0)	NA	NA	NA	NA	NA	NA	PC ae C44:3 Phosphatidylcholine acyl‐alkyl C44:3	PCO(44:3;0)	NA
216	PCO(44:4;0)	NA	NA	NA	NA	NA	NA	PC ae C44:4 Phosphatidylcholine acyl‐alkyl C44:4	PCO(44:4;0)	NA
217	PCO(44:5;0)	NA	NA	NA	NA	NA	NA	PC ae C44:5 Phosphatidylcholine acyl‐alkyl C44:5	PCO(44:5;0)	NA
218	PCO(44:6;0)	NA	NA	NA	NA	NA	NA	PC ae C44:6 Phosphatidylcholine acyl‐alkyl C44:6	PCO(44:6;0)	NA
219	PE(16:0;0-18:1;0)	1-palmitoyl-2-oleoyl-GPE (16:0/18:1)	PE(34:1;0)	PE(16:0;0-18:1;0)	NA	NA	NA	NA	NA	NA
220	PE(16:0;0-18:2;0)	1-palmitoyl-2-linoleoyl-GPE (16:0/18:2)	PE(34:2;0)	PE(16:0;0-18:2;0)	NA	NA	NA	NA	NA	NA
221	PE(16:0;0-20:4;0)	1-palmitoyl-2-arachidonoyl-GPE (16:0/20:4)	PE(36:4;0)	PE(16:0;0-20:4;0)	NA	NA	NA	NA	NA	NA
222	PE(16:0;0-22:6;0)	1-palmitoyl-2-docosahexaenoyl-GPE (16:0/22:6)	PE(38:6;0)	PE(16:0;0-22:6;0)	NA	NA	NA	NA	NA	NA
223	PE(18:0;0-18:1;0)	1-stearoyl-2-oleoyl-GPE (18:0/18:1)	PE(36:1;0)	PE(18:0;0-18:1;0)	NA	NA	NA	NA	NA	NA
224	PE(18:0;0-18:2;0)	1-stearoyl-2-linoleoyl-GPE (18:0/18:2)	PE(36:2;0)	PE(18:0;0-18:2;0)	Phosphatidylethanolamine (18:0_18:2)	PE(36:2;0)	PE(18:0;0-18:2;0)	NA	NA	NA
225	PE(18:0;0-20:4;0)	1-stearoyl-2-arachidonoyl-GPE (18:0/20:4)	PE(38:4;0)	PE(18:0;0-20:4;0)	Phosphatidylethanolamine (18:0_20:4)	PE(38:4;0)	PE(18:0;0-20:4;0)	NA	NA	NA
226	PE(18:0;0-22:6;0)	1-stearoyl-2-docosahexaenoyl-GPE (18:0/22:6)	PE(40:6;0)	PE(18:0;0-22:6;0)	NA	NA	NA	NA	NA	NA
227	PEO(16:1;0-18:1;0)	1-(1-enyl-palmitoyl)-2-oleoyl-GPE (P-16:0/18:1)	PEO(34:2;0)	PEO(16:1;0-18:1;0)	NA	NA	NA	NA	NA	NA
228	PEO(16:1;0-18:2;0)	1-(1-enyl-palmitoyl)-2-linoleoyl-GPE (P-16:0/18:2)	PEO(34:3;0)	PEO(16:1;0-18:2;0)	Phosphatidylethanolamine (O-16:1_18:2)	PEO(34:3;0)	PEO(16:1;0-18:2;0)	NA	NA	NA
229	PEO(16:1;0-20:4;0)	1-(1-enyl-palmitoyl)-2-arachidonoyl-GPE (P-16:0/20:4)	PEO(36:5;0)	PEO(16:1;0-20:4;0)	Phosphatidylethanolamine (O-16:1_20:4)	PEO(36:5;0)	PEO(16:1;0-20:4;0)	NA	NA	NA
230	PEO(16:1;0-22:6;0)	1-(1-enyl-palmitoyl)-2-docosahexaenoyl-GPE (P-16:0/22:6)	PEO(38:7;0)	PEO(16:1;0-22:6;0)	NA	NA	NA	NA	NA	NA
231	PEO(18:1;0-18:1;0)	1-(1-enyl-stearoyl)-2-oleoyl-GPE (P-18:0/18:1)	PEO(36:2;0)	PEO(18:1;0-18:1;0)	NA	NA	NA	NA	NA	NA
232	PEO(18:1;0-18:2;0)	NA	NA	NA	Phosphatidylethanolamine (O-18:1_18:2)	PEO(36:3;0)	PEO(18:1;0-18:2;0)	NA	NA	NA
233	PEO(18:1;0-20:4;0)	1-(1-enyl-stearoyl)-2-arachidonoyl-GPE (P-18:0/20:4)	PEO(38:5;0)	PEO(18:1;0-20:4;0)	NA	NA	NA	NA	NA	NA
234	PEO(18:1;0-22:6;0)	1-(1-enyl-stearoyl)-2-docosahexaenoyl-GPE (P-18:0/22:6)	PEO(40:7;0)	PEO(18:1;0-22:6;0)	NA	NA	NA	NA	NA	NA
235	PEO(18:2;0-18:2;0)	NA	NA	NA	Phosphatidylethanolamine (O-18:2_18:2)	PEO(36:4;0)	PEO(18:2;0-18:2;0)	NA	NA	NA
236	PEO(18:2;0-20:4;0)	NA	NA	NA	Phosphatidylethanolamine (O-18:2_20:4)	PEO(38:6;0)	PEO(18:2;0-20:4;0)	NA	NA	NA
237	PI(16:0;0-18:1;0)	1-palmitoyl-2-oleoyl-GPI (16:0/18:1)	PI(34:1;0)	PI(16:0;0-18:1;0)	Phosphatidylinositol (16:0_18:1)	PI(34:1;0)	PI(16:0;0-18:1;0)	NA	NA	NA
238	PI(16:0;0-18:2;0)	1-palmitoyl-2-linoleoyl-GPI (16:0/18:2)	PI(34:2;0)	PI(16:0;0-18:2;0)	Phosphatidylinositol (16:0_18:2)	PI(34:2;0)	PI(16:0;0-18:2;0)	NA	NA	NA
239	PI(16:0;0-20:4;0)	1-palmitoyl-2-arachidonoyl-GPI (16:0/20:4)	PI(36:4;0)	PI(16:0;0-20:4;0)	NA	NA	NA	NA	NA	NA
240	PI(18:0;0-18:1;0)	NA	NA	NA	Phosphatidylinositol (18:0_18:1)	PI(36:1;0)	PI(18:0;0-18:1;0)	NA	NA	NA
241	PI(18:0;0-18:2;0)	1-stearoyl-2-linoleoyl-GPI (18:0/18:2)	PI(36:2;0)	PI(18:0;0-18:2;0)	Phosphatidylinositol (18:0_18:2)	PI(36:2;0)	PI(18:0;0-18:2;0)	NA	NA	NA
242	PI(18:0;0-20:3;0)	NA	NA	NA	Phosphatidylinositol (18:0_20:3)	PI(38:3;0)	PI(18:0;0-20:3;0)	NA	NA	NA
243	PI(18:0;0-20:4;0)	1-stearoyl-2-arachidonoyl-GPI (18:0/20:4)	PI(38:4;0)	PI(18:0;0-20:4;0)	Phosphatidylinositol (18:0_20:4)	PI(38:4;0)	PI(18:0;0-20:4;0)	NA	NA	NA
244	PI(18:1;0-18:1;0)	NA	NA	NA	Phosphatidylinositol (18:1_18:1)	PI(36:2;0)	PI(18:1;0-18:1;0)	NA	NA	NA
245	SM(32:1;2)	sphingomyelin (d18:1/14:0, d16:1/16:0)	SM(32:1;2)	SM(32:1;2)	Sphingomyelin (d32:1)	SM(32:1;2)	SM(32:1;2)	NA	NA	NA
246	SM(32:2;2)	sphingomyelin (d18:2/14:0, d18:1/14:1)	SM(32:2;2)	SM(32:2;2)	NA	NA	NA	NA	NA	NA
247	SM(33:1;2)	sphingomyelin (d18:1/15:0, d16:1/17:0)	SM(33:1;2)	SM(33:1;2)	NA	NA	NA	NA	NA	NA
248	SM(34:0;2)	palmitoyl dihydrosphingomyelin (d18:0/16:0)	SM(34:0;2)	SM(34:0;2)	Sphingomyelin (d34:0)	SM(34:0;2)	SM(34:0;2)	NA	NA	NA
249	SM(34:1;2)	N-palmitoyl-sphingosine (d18:1/16:0)	SM(34:1;2)	SM(34:1;2)	Sphingomyelin (d34:1)	SM(34:1;2)	SM(34:1;2)	SM C16:0 Sphingomyeline C16:0	SM(34:1;2)	SM(34:1;2)
250	SM(34:2;2)	sphingomyelin (d18:2/16:0, d18:1/16:1)	SM(34:2;2)	SM(34:2;2)	Sphingomyelin (d34:2)	SM(34:2;2)	SM(34:2;2)	SM C16:1 Sphingomyeline C16:1	SM(34:2;2)	SM(34:2;2)
251	SM(35:1;2)	sphingomyelin (d18:1/17:0, d17:1/18:0, d19:1/16:0)	SM(35:1;2)	SM(35:1;2)	NA	NA	NA	NA	NA	NA
252	SM(36:1;2)	stearoyl sphingomyelin (d18:1/18:0)	SM(36:1;2)	SM(36:1;2)	Sphingomyelin (d36:1)	SM(36:1;2)	SM(36:1;2)	SM C18:0 Sphingomyeline C18:0	SM(36:1;2)	SM(36:1;2)
253	SM(36:2;2)	sphingomyelin (d18:1/18:1, d18:2/18:0)	SM(36:2;2)	SM(36:2;2)	Sphingomyelin (d36:2)	SM(36:2;2)	SM(36:2;2)	SM C18:1 Sphingomyeline C18:1	SM(36:2;2)	SM(36:2;2)
254	SM(38:1;2)	sphingomyelin (d18:1/20:0, d16:1/22:0)	SM(38:1;2)	SM(38:1;2)	Sphingomyelin (d38:1)	SM(38:1;2)	SM(38:1;2)	NA	NA	NA
255	SM(38:2;2)	sphingomyelin (d18:1/20:1, d18:2/20:0)	SM(38:2;2)	SM(38:2;2)	Sphingomyelin (d38:2)	SM(38:2;2)	SM(38:2;2)	NA	NA	NA
256	SM(38:3;2)	NA	NA	NA	NA	NA	NA	SM C20:2 Sphingomyeline C20:2	SM(38:3;2)	SM(38:3;2)
257	SM(39:1;2)	sphingomyelin (d18:1/21:0, d17:1/22:0, d16:1/23:0)	SM(39:1;2)	SM(39:1;2)	NA	NA	NA	NA	NA	NA
258	SM(40:1;2)	behenoyl sphingomyelin (d18:1/22:0)	SM(40:1;2)	SM(40:1;2)	Sphingomyelin (d40:1)	SM(40:1;2)	SM(40:1;2)	NA	NA	NA
259	SM(40:2;2)	NA	NA	NA	Sphingomyelin (d40:2)	SM(40:2;2)	SM(40:2;2)	NA	NA	NA
260	SM(40:4;2)	NA	NA	NA	NA	NA	NA	SM C22:3 Sphingomyeline C22:3	SM(40:4;2)	SM(40:4;2)
261	SM(41:2;2)	sphingomyelin (d18:2/23:0, d18:1/23:1, d17:1/24:1)	SM(41:2;2)	SM(41:2;2)	NA	NA	NA	NA	NA	NA
262	SM(42:1;2)	NA	NA	NA	NA	NA	NA	SM C24:0 Sphingomyeline C24:0	SM(42:1;2)	SM(42:1;2)
263	SM(42:2;2)	sphingomyelin (d18:1/24:1, d18:2/24:0)	SM(42:2;2)	SM(42:2;2)	Sphingomyelin (d42:2)	SM(42:2;2)	SM(42:2;2)	SM C24:1 Sphingomyeline C24:1	SM(42:2;2)	SM(42:2;2)
264	SM(42:3;2)	sphingomyelin (d18:2/24:1, d18:1/24:2)	SM(42:3;2)	SM(42:3;2)	NA	NA	NA	NA	NA	NA
265	SM(44:1;2)	NA	NA	NA	NA	NA	NA	SM C26:0 Sphingomyeline C26:0	SM(44:1;2)	SM(44:1;2)
266	SM(44:2;2)	NA	NA	NA	NA	NA	NA	SM C26:1 Sphingomyeline C26:1	SM(44:2;2)	SM(44:2;2)
267	SM(OH)(14:1;0)	NA	NA	NA	NA	NA	NA	SM (OH) C14:1 Hydroxysphingomyeline C14:1	SM(OH)(14:1;0)	SM(OH)(14:1;0)
268	SM(OH)(16:1;0)	NA	NA	NA	NA	NA	NA	SM (OH) C16:1 Hydroxysphingomyeline C16:1	SM(OH)(16:1;0)	SM(OH)(16:1;0)
269	SM(OH)(22:1;0)	NA	NA	NA	NA	NA	NA	SM (OH) C22:1 Hydroxysphingomyeline C22:1	SM(OH)(22:1;0)	SM(OH)(22:1;0)
270	SM(OH)(22:2;0)	NA	NA	NA	NA	NA	NA	SM (OH) C22:2 Hydroxysphingomyeline C22:2	SM(OH)(22:2;0)	SM(OH)(22:2;0)
271	SM(OH)(24:1;0)	NA	NA	NA	NA	NA	NA	SM (OH) C24:1 Hydroxysphingomyeline C24:1	SM(OH)(24:1;0)	SM(OH)(24:1;0)
272	ST	NA	NA	NA	cholesterol	ST	ST	NA	NA	NA
273	TAG(48:0;0)	NA	NA	NA	Triacylglycerol (48:0)	TAG(48:0;0)	NA	NA	NA	NA
274	TAG(48:1;0)	NA	NA	NA	Triacylglycerol (48:1)	TAG(48:1;0)	NA	NA	NA	NA
275	TAG(48:2;0)	NA	NA	NA	Triacylglycerol (48:2)	TAG(48:2;0)	NA	NA	NA	NA
276	TAG(48:3;0)	NA	NA	NA	Triacylglycerol (48:3)	TAG(48:3;0)	NA	NA	NA	NA
277	TAG(49:1;0)	NA	NA	NA	Triacylglycerol (49:1)	TAG(49:1;0)	NA	NA	NA	NA
278	TAG(50:1;0)	NA	NA	NA	Triacylglycerol (50:1)	TAG(50:1;0)	NA	NA	NA	NA
279	TAG(50:2;0)	NA	NA	NA	Triacylglycerol (50:2)	TAG(50:2;0)	NA	NA	NA	NA
280	TAG(50:3;0)	NA	NA	NA	Triacylglycerol (50:3)	TAG(50:3;0)	NA	NA	NA	NA
281	TAG(50:4;0)	NA	NA	NA	Triacylglycerol (50:4)	TAG(50:4;0)	NA	NA	NA	NA
282	TAG(51:2;0)	NA	NA	NA	Triacylglycerol (51:2)	TAG(51:2;0)	NA	NA	NA	NA
283	TAG(51:3;0)	NA	NA	NA	Triacylglycerol (51:3)	TAG(51:3;0)	NA	NA	NA	NA
284	TAG(52:2;0)	NA	NA	NA	Triacylglycerol (52:2)	TAG(52:2;0)	NA	NA	NA	NA
285	TAG(52:3;0)	NA	NA	NA	Triacylglycerol (52:3)	TAG(52:3;0)	NA	NA	NA	NA
286	TAG(52:4;0)	NA	NA	NA	Triacylglycerol (52:4)	TAG(52:4;0)	NA	NA	NA	NA
287	TAG(52:5;0)	NA	NA	NA	Triacylglycerol (52:5)	TAG(52:5;0)	NA	NA	NA	NA
288	TAG(53:2;0)	NA	NA	NA	Triacylglycerol (53:2)	TAG(53:2;0)	NA	NA	NA	NA
289	TAG(53:3;0)	NA	NA	NA	Triacylglycerol (53:3)	TAG(53:3;0)	NA	NA	NA	NA
290	TAG(54:3;0)	NA	NA	NA	Triacylglycerol (54:3)	TAG(54:3;0)	NA	NA	NA	NA
291	TAG(54:4;0)	NA	NA	NA	Triacylglycerol (54:4)	TAG(54:4;0)	NA	NA	NA	NA
292	TAG(54:5;0)	NA	NA	NA	Triacylglycerol (54:5)	TAG(54:5;0)	NA	NA	NA	NA
293	TAG(54:6;0)	NA	NA	NA	Triacylglycerol (54:6)	TAG(54:6;0)	NA	NA	NA	NA
294	TAG(56:4;0)	NA	NA	NA	Triacylglycerol (56:4)	TAG(56:4;0)	NA	NA	NA	NA
295	TAG(56:5;0)	NA	NA	NA	Triacylglycerol (56:5)	TAG(56:5;0)	NA	NA	NA	NA
296	TAG(56:6;0)	NA	NA	NA	Triacylglycerol (56:6)	TAG(56:6;0)	NA	NA	NA	NA
297	TAG(56:7;0)	NA	NA	NA	Triacylglycerol (56:7)	TAG(56:7;0)	NA	NA	NA	NA
The listed lipid species were obtained from Long et al. 2017 for Metabolon, Illig et al. for Biocrates, and this study for Lipotype.
