# Supplementary material for: Genetic architecture of human plasma lipidome and its link to cardiovascular disease
Source: Nat Commun. 2019 Sep 24;10:4329. doi: 10.1038/s41467-019-11954-8 (PMC6760179; doi:10.1038/s41467-019-11954-8)
Supplement: Supplementary file 17 — Supplementary Data 13 [file 41467_2019_11954_MOESM17_ESM.xlsx]

## Sheet: Sheet1
Supplementary Data 13: Genomic inflation factor (λ) for association statistics of three batches and meta-analysis
S.N.	Lipid_species	λ (EUFAM1)	λ (EUFAM2)	λ (FINRISK)	λ (Meta-analysis)
1	CE(14:0;0)	1.107	1.07	1.005	1.01179
2	CE(15:0;0)	1.109	1.074	1	1.01412
3	CE(16:0;0)	1.104	1.073	0.994	1.01282
4	CE(16:1;0)	1.113	1.068	0.991	1.01999
5	CE(17:0;0)	1.1	1.065	1.003	1.02291
6	CE(17:1;0)	1.102	1.064	0.99	1.01983
7	CE(18:0;0)	1.102	1.068	1.005	1.02004
8	CE(18:1;0)	1.111	1.067	0.99	1.00854
9	CE(18:2;0)	1.099	1.072	0.996	1.00446
10	CE(18:3;0)	1.081	1.067	0.989	1.02252
11	CE(20:2;0)	1.117	1.077	1.002	1.01507
12	CE(20:3;0)	1.107	1.06	0.993	1.01762
13	CE(20:4;0)	1.093	1.053	1.003	1.04131
14	CE(20:5;0)	1.125	1.047	1.005	1.02288
15	CE(22:6;0)	1.118	1.042	0.994	1.01764
16	DAG(16:0;0-18:1;0)	1.112	1.058	1.001	1.00783
17	DAG(18:1;0-18:1;0)	1.124	1.07	1.005	1.00893
18	DAG(18:1;0-18:2;0)	1.153	1.062	1.002	1.00637
19	TAG(48:0;0)	1.104	1.069	0.998	1.01404
20	TAG(48:1;0)	1.111	1.061	1.007	1.01057
21	TAG(48:2;0)	1.112	1.061	1.003	1.01254
22	TAG(48:3;0)	1.12	1.059	0.987	1.00732
23	TAG(49:1;0)	1.111	1.071	1.002	1.00802
24	TAG(50:1;0)	1.108	1.052	0.999	1.01424
25	TAG(50:2;0)	1.111	1.057	1	1.01426
26	TAG(50:3;0)	1.115	1.062	0.999	1.01508
27	TAG(50:4;0)	1.118	1.063	1.002	1.01737
28	TAG(51:2;0)	1.13	1.052	1.01	1.00745
29	TAG(51:3;0)	1.136	1.056	1.002	1.01187
30	TAG(52:2;0)	1.116	1.054	1.006	1.00943
31	TAG(52:3;0)	1.114	1.058	0.994	1.00768
32	TAG(52:4;0)	1.121	1.062	0.992	1.00955
33	TAG(52:5;0)	1.145	1.062	0.991	1.01364
34	TAG(53:2;0)	1.13	1.05	1.011	1.00823
35	TAG(53:3;0)	1.136	1.049	0.998	1.0085
36	TAG(54:3;0)	1.111	1.057	0.995	1.01164
37	TAG(54:4;0)	1.141	1.06	0.99	1.01157
38	TAG(54:5;0)	1.113	1.054	0.992	1.01321
39	TAG(54:6;0)	1.116	1.054	0.992	1.0152
40	TAG(56:4;0)	1.037	1.05	0.998	1.01427
41	TAG(56:5;0)	1.131	1.058	0.998	1.01338
42	TAG(56:6;0)	1.119	1.052	0.994	1.01519
43	TAG(56:7;0)	1.134	1.048	1.009	1.0154
44	PC(14:0;0-16:0;0)	1.114	1.063	0.998	1.01684
45	PC(14:0;0-18:1;0)	1.131	1.06	0.994	1.02155
46	PC(16:0;0-16:0;0)	1.145	1.07	0.986	1.02739
47	PC(16:0;0-16:1;0)	1.075	1.064	0.987	1.01155
48	PC(16:0;0-17:1;0)	1.101	1.079	0.998	1.01645
49	PC(16:0;0-18:0;0)	1.124	1.074	0.993	1.00798
50	PC(16:0;0-18:1;0)	1.122	1.078	0.99	1.02366
51	PC(16:0;0-18:2;0)	1.134	1.067	0.979	1.00724
52	PC(16:0;0-18:3;0)	1.1	1.06	0.986	1.0142
53	PC(16:0;0-20:1;0)	1.192	1.067	0.993	1.01964
54	PC(16:0;0-20:2;0)	1.127	1.069	0.995	1.00616
55	PC(16:0;0-20:3;0)	1.078	1.065	1.005	1.00712
56	PC(16:0;0-20:4;0)	1.132	1.057	0.999	1.03623
57	PC(16:0;0-20:5;0)	1.133	1.06	0.998	1.02234
58	PC(16:0;0-22:4;0)	0.997	1.062	1.013	1.00822
59	PC(16:0;0-22:5;0)	1.11	1.056	0.99	1.03455
60	PC(16:0;0-22:6;0)	1.134	1.048	1	1.02238
61	PC(16:1;0-18:1;0)	1.128	1.073	0.995	1.01895
62	PC(16:1;0-18:2;0)	1.078	1.051	0.988	1.01743
63	PC(17:0;0-18:2;0)	1.111	1.058	0.996	1.00877
64	PC(17:0;0-20:3;0)	1.135	1.059	1.012	1.01165
65	PC(17:0;0-20:4;0)	1.086	1.048	1.005	1.03097
66	PC(18:0;0-18:1;0)	1.101	1.082	0.998	1.0214
67	PC(18:0;0-18:2;0)	1.104	1.051	0.998	1.01277
68	PC(18:0;0-18:3;0)	1.135	1.064	0.993	1.015
69	PC(18:0;0-20:2;0)	1.122	1.046	1.005	1.02499
70	PC(18:0;0-20:3;0)	1.12	1.056	1.003	1.02132
71	PC(18:0;0-20:4;0)	1.088	1.049	1.003	1.04548
72	PC(18:0;0-20:5;0)	1.171	1.051	0.994	1.03205
73	PC(18:0;0-22:5;0)	1.091	1.072	0.996	1.01777
74	PC(18:1;0-18:1;0)	1.127	1.064	0.985	1.02558
75	PC(18:1;0-18:2;0)	1.129	1.045	0.989	1.02517
76	PC(18:1;0-20:3;0)	1.067	1.057	0.99	1.01984
77	PC(18:1;0-20:4;0)	1.112	1.06	1.004	1.03123
78	PC(18:2;0-18:2;0)	1.108	1.061	0.995	1.0278
79	PCO(16:0;0-16:0;0)	1.057	1.112	0.997	1.01834
80	PCO(16:0;0-16:1;0)	1.145	1.077	1.003	1.01215
81	PCO(16:0;0-18:1;0)	1.112	1.057	0.99	1.02102
82	PCO(16:0;0-18:2;0)	1.098	1.063	0.996	1.00037
83	PCO(16:0;0-20:3;0)	1.15	1.065	0.996	0.99789
84	PCO(16:0;0-20:4;0)	1.098	1.055	1.003	1.02502
85	PCO(16:1;0-16:0;0)	1.119	1.067	0.999	1.02273
86	PCO(16:1;0-18:1;0)	1.095	1.055	0.996	1.01471
87	PCO(16:1;0-18:2;0)	1.092	1.048	0.994	1.01721
88	PCO(17:0;0-17:1;0)	1.106	1.056	0.993	1.03012
89	PCO(18:0;0-14:0;0)	1.134	1.045	0.992	1.02681
90	PCO(18:0;0-20:4;0)	1.091	1.081	0.995	1.0287
91	PCO(18:1;0-16:0;0)	1.103	1.062	0.988	1.01509
92	PCO(18:1;0-18:2;0)	1.092	1.059	1	1.01098
93	PCO(18:1;0-20:3;0)	1.103	1.06	0.995	1.0025
94	PCO(18:1;0-20:4;0)	1.104	1.066	0.993	1.02667
95	PCO(18:2;0-16:0;0)	1.098	1.055	1	1.0147
96	PCO(18:2;0-18:1;0)	1.107	1.055	1	1.01522
97	PCO(18:2;0-18:2;0)	1.111	1.057	0.988	1.01448
98	SM(32:1;2)	1.094	1.06	1.002	1.0269
99	SM(34:0;2)	1.113	1.063	0.994	1.01229
100	SM(34:1;2)	1.099	1.052	0.995	1.01327
101	SM(34:2;2)	1.105	1.052	0.988	1.0104
102	SM(36:1;2)	1.104	1.057	0.989	1.01285
103	SM(36:2;2)	1.119	1.051	0.985	1.01087
104	SM(38:1;2)	1.135	1.053	0.99	1.01745
105	SM(38:2;2)	1.123	1.05	0.989	1.00932
106	SM(40:1;2)	1.12	1.058	0.983	1.01118
107	SM(40:2;2)	1.13	1.054	0.99	1.01806
108	SM(42:2;2)	1.101	1.054	0.986	1.01504
109	CER(40:1;2)	1.096	1.068	0.998	1.01555
110	CER(40:2;2)	1.101	1.09	0.998	1.01712
111	CER(42:1;2)	1.101	1.065	0.995	1.01069
112	CER(42:2;2)	1.092	1.081	0.994	1.02234
113	PI(16:0;0-18:1;0)	1.157	1.067	0.998	1.0098
114	PI(16:0;0-18:2;0)	1.125	1.071	0.994	1.00797
115	PI(18:0;0-18:1;0)	1.112	1.07	0.99	1.01767
116	PI(18:0;0-18:2;0)	1.143	1.065	0.981	0.998521
117	PI(18:0;0-20:3;0)	1.116	1.063	0.999	1.00642
118	PI(18:0;0-20:4;0)	1.113	1.062	0.998	1.02695
119	PI(18:1;0-18:1;0)	1.132	1.065	0.997	1.01752
120	PE(18:0;0-18:2;0)	1.169	1.043	0.993	1.01551
121	PE(18:0;0-20:4;0)	1.11	1.056	0.997	1.02407
122	PEO(16:1;0-18:2;0)	1.103	1.069	0.991	1.01635
123	PEO(16:1;0-20:4;0)	1.101	1.06	0.996	1.02373
124	PEO(18:1;0-18:2;0)	1.096	1.06	0.995	1.02298
125	PEO(18:2;0-18:2;0)	1.099	1.069	0.985	1.00741
126	PEO(18:2;0-20:4;0)	1.1	1.065	0.987	1.01779
127	LPE(16:0;0)	1.101	1.054	1	1.02427
128	LPE(18:1;0)	1.141	1.046	0.999	1.02954
129	LPE(18:2;0)	1.14	1.059	0.999	1.01629
130	LPE(20:4;0)	1.123	1.057	1.009	1.02928
131	LPE(22:6;0)	1.094	1.052	1.001	1.03117
132	LPC(14:0;0)	1.102	1.077	0.995	1.03023
133	LPC(16:0;0)	1.105	1.046	0.997	1.01903
134	LPC(16:1;0)	1.136	1.054	0.994	1.01831
135	LPC(18:0;0)	1.118	1.043	1.002	1.01138
136	LPC(18:1;0)	1.13	1.044	0.997	1.02418
137	LPC(18:2;0)	1.124	1.054	0.996	1.02818
138	LPC(20:3;0)	1.171	1.054	1	1.02502
139	LPC(20:4;0)	1.116	1.039	1.013	1.03249
140	LPC(22:6;0)	1.114	1.053	0.999	1.01867
141	ST	1.112	1.066	0.992	1.01172
